# Supplementary material for: Computational Identification of Novel Stage-Specific Biomarkers in Colorectal Cancer Progression
Source: PLoS One. 2016 May 31;11(5):e0156665. doi: 10.1371/journal.pone.0156665 (PMC4887059; doi:10.1371/journal.pone.0156665)
Supplement: S1 File — (XGMML) [file pone.0156665.s001.xgmml]

<?xml version="1.0" encoding="UTF-8" standalone="yes"?>
<graph label="stageII-connected component" xmlns:dc="http://purl.org/dc/elements/1.1/" xmlns:xlink="http://www.w3.org/1999/xlink" xmlns:rdf="http://www.w3.org/1999/02/22-rdf-syntax-ns#" xmlns:cy="http://www.cytoscape.org" xmlns="http://www.cs.rpi.edu/XGMML"  directed="1">
  <att name="documentVersion" value="1.1"/>
  <att name="networkMetadata">
    <rdf:RDF>
      <rdf:Description rdf:about="http://www.cytoscape.org/">
        <dc:type>Protein-Protein Interaction</dc:type>
        <dc:description>N/A</dc:description>
        <dc:identifier>N/A</dc:identifier>
        <dc:date>2014-03-12 13:12:19</dc:date>
        <dc:title>stageII-connected component</dc:title>
        <dc:source>http://www.cytoscape.org/</dc:source>
        <dc:format>Cytoscape-XGMML</dc:format>
      </rdf:Description>
    </rdf:RDF>
  </att>
  <att type="string" name="backgroundColor" value="#000000"/>
  <att type="real" name="GRAPH_VIEW_ZOOM" value="0.2838046780516245"/>
  <att type="real" name="GRAPH_VIEW_CENTER_X" value="360.0"/>
  <att type="real" name="GRAPH_VIEW_CENTER_Y" value="400.0"/>
  <att type="real" name="CentiScaPe Average Distance" value="3.941726129799524"/>
  <att type="real" name="CentiScaPe Betweenness Max value" value="3918.182571038311"/>
  <att type="real" name="CentiScaPe Betweenness mean value" value="317.70642201834875"/>
  <att type="real" name="CentiScaPe Betweenness min value" value="0.0"/>
  <att type="real" name="CentiScaPe Centroid Max value" value="12.0"/>
  <att type="real" name="CentiScaPe Centroid mean value" value="-83.24770642201835"/>
  <att type="real" name="CentiScaPe Centroid min value" value="-107.0"/>
  <att type="real" name="CentiScaPe Closeness Max value" value="0.003663003663003663"/>
  <att type="real" name="CentiScaPe Closeness mean value" value="0.00244170789567842"/>
  <att type="real" name="CentiScaPe Closeness min value" value="0.0015313935681470138"/>
  <att type="real" name="CentiScaPe Degree Max value" value="34.0"/>
  <att type="real" name="CentiScaPe Degree mean value" value="7.26605504587156"/>
  <att type="real" name="CentiScaPe Degree min value" value="1.0"/>
  <att type="real" name="CentiScaPe Diameter" value="9.0"/>
  <att type="real" name="CentiScaPe Eccentricity Max value" value="0.2"/>
  <att type="real" name="CentiScaPe Eccentricity mean value" value="0.15067715159458267"/>
  <att type="real" name="CentiScaPe Eccentricity min value" value="0.1111111111111111"/>
  <att type="real" name="CentiScaPe Radiality Max value" value="7.472222222222222"/>
  <att type="real" name="CentiScaPe Radiality mean value" value="6.058273870200476"/>
  <att type="real" name="CentiScaPe Radiality min value" value="3.9537037037037037"/>
  <att type="real" name="CentiScaPe Stress Max value" value="10608.0"/>
  <att type="real" name="CentiScaPe Stress mean value" value="935.2844036697247"/>
  <att type="real" name="CentiScaPe Stress min value" value="0.0"/>
  <att type="string" name="__layoutAlgorithm" value="grid" cy:hidden="true"/>
  <node label="NR5A1" id="-323">
    <att type="real" name="Betweenness" value="0.0"/>
    <att type="real" name="BottleNeck" value="1.0"/>
    <att type="real" name="CentiScaPe Betweenness" value="0.0"/>
    <att type="real" name="CentiScaPe Centroid" value="-107.0"/>
    <att type="real" name="CentiScaPe Closeness" value="0.001841620626151013"/>
    <att type="real" name="CentiScaPe Eccentricity" value="0.125"/>
    <att type="real" name="CentiScaPe Node Degree" value="2.0"/>
    <att type="real" name="CentiScaPe Radiality" value="4.972222222222222"/>
    <att type="real" name="CentiScaPe Stress" value="0.0"/>
    <att type="real" name="Closeness" value="23.90595"/>
    <att type="real" name="Clustering coefficient" value="0.0"/>
    <att type="real" name="DMNC" value="0.0"/>
    <att type="real" name="Degree" value="2.0"/>
    <att type="real" name="EPC" value="7.461"/>
    <att type="real" name="EcCentricity" value="0.125"/>
    <att type="real" name="MCC" value="1.0"/>
    <att type="real" name="MNC" value="1.0"/>
    <att type="real" name="Radiality" value="5.06481"/>
    <att type="real" name="Stress" value="0.0"/>
    <att type="string" name="canonicalName" value="NR5A1"/>
    <graphics type="ELLIPSE" h="30.0" w="60.0" x="480.0" y="480.0" fill="#ffafaf" width="1" outline="#808080" cy:nodeTransparency="0.6274509803921569" cy:nodeLabelFont="SansSerif-1-12" cy:nodeLabel="" cy:borderLineType="solid"/>
  </node>
  <node label="GRIA1" id="-322">
    <att type="real" name="Betweenness" value="87.45493"/>
    <att type="real" name="BottleNeck" value="4.0"/>
    <att type="real" name="CentiScaPe Betweenness" value="181.76281674981348"/>
    <att type="real" name="CentiScaPe Centroid" value="-56.0"/>
    <att type="real" name="CentiScaPe Closeness" value="0.00303951367781155"/>
    <att type="real" name="CentiScaPe Eccentricity" value="0.16666666666666666"/>
    <att type="real" name="CentiScaPe Node Degree" value="15.0"/>
    <att type="real" name="CentiScaPe Radiality" value="6.953703703703703"/>
    <att type="real" name="CentiScaPe Stress" value="816.0"/>
    <att type="real" name="Closeness" value="43.25"/>
    <att type="real" name="Clustering coefficient" value="0.39048"/>
    <att type="real" name="DMNC" value="0.81806"/>
    <att type="real" name="Degree" value="15.0"/>
    <att type="real" name="EPC" value="55.894"/>
    <att type="real" name="EcCentricity" value="0.16667"/>
    <att type="real" name="MCC" value="212.0"/>
    <att type="real" name="MNC" value="10.0"/>
    <att type="real" name="Radiality" value="7.0463"/>
    <att type="real" name="Stress" value="3768.0"/>
    <att type="string" name="canonicalName" value="GRIA1"/>
    <graphics type="ELLIPSE" h="30.0" w="60.0" x="320.0" y="480.0" fill="#ffafaf" width="1" outline="#808080" cy:nodeTransparency="0.6274509803921569" cy:nodeLabelFont="SansSerif-1-12" cy:nodeLabel="" cy:borderLineType="solid"/>
  </node>
  <node label="SLC17A7" id="-321">
    <att type="real" name="Betweenness" value="0.0"/>
    <att type="real" name="BottleNeck" value="1.0"/>
    <att type="real" name="CentiScaPe Betweenness" value="0.0"/>
    <att type="real" name="CentiScaPe Centroid" value="-107.0"/>
    <att type="real" name="CentiScaPe Closeness" value="0.0020920502092050207"/>
    <att type="real" name="CentiScaPe Eccentricity" value="0.125"/>
    <att type="real" name="CentiScaPe Node Degree" value="1.0"/>
    <att type="real" name="CentiScaPe Radiality" value="5.574074074074074"/>
    <att type="real" name="CentiScaPe Stress" value="0.0"/>
    <att type="real" name="Closeness" value="27.2381"/>
    <att type="real" name="Clustering coefficient" value="0.0"/>
    <att type="real" name="DMNC" value="0.0"/>
    <att type="real" name="Degree" value="1.0"/>
    <att type="real" name="EPC" value="11.958"/>
    <att type="real" name="EcCentricity" value="0.125"/>
    <att type="real" name="MCC" value="1.0"/>
    <att type="real" name="MNC" value="1.0"/>
    <att type="real" name="Radiality" value="5.66667"/>
    <att type="real" name="Stress" value="0.0"/>
    <att type="string" name="canonicalName" value="SLC17A7"/>
    <graphics type="ELLIPSE" h="30.0" w="60.0" x="400.0" y="480.0" fill="#ffafaf" width="1" outline="#808080" cy:nodeTransparency="0.6274509803921569" cy:nodeLabelFont="SansSerif-1-12" cy:nodeLabel="" cy:borderLineType="solid"/>
  </node>
  <node label="SMC4" id="-320">
    <att type="real" name="Betweenness" value="148.16108"/>
    <att type="real" name="BottleNeck" value="2.0"/>
    <att type="real" name="CentiScaPe Betweenness" value="309.66466985395925"/>
    <att type="real" name="CentiScaPe Centroid" value="-52.0"/>
    <att type="real" name="CentiScaPe Closeness" value="0.00273224043715847"/>
    <att type="real" name="CentiScaPe Eccentricity" value="0.16666666666666666"/>
    <att type="real" name="CentiScaPe Node Degree" value="18.0"/>
    <att type="real" name="CentiScaPe Radiality" value="6.611111111111111"/>
    <att type="real" name="CentiScaPe Stress" value="1298.0"/>
    <att type="real" name="Closeness" value="39.03333"/>
    <att type="real" name="Clustering coefficient" value="0.36601"/>
    <att type="real" name="DMNC" value="1.11735"/>
    <att type="real" name="Degree" value="18.0"/>
    <att type="real" name="EPC" value="52.889"/>
    <att type="real" name="EcCentricity" value="0.16667"/>
    <att type="real" name="MCC" value="864.0"/>
    <att type="real" name="MNC" value="10.0"/>
    <att type="real" name="Radiality" value="6.7037"/>
    <att type="real" name="Stress" value="11354.0"/>
    <att type="string" name="canonicalName" value="SMC4"/>
    <graphics type="ELLIPSE" h="30.0" w="60.0" x="720.0" y="320.0" fill="#ffafaf" width="1" outline="#808080" cy:nodeTransparency="0.6274509803921569" cy:nodeLabelFont="SansSerif-1-12" cy:nodeLabel="" cy:borderLineType="solid"/>
  </node>
  <node label="AMPD1" id="-319">
    <att type="real" name="Betweenness" value="0.0"/>
    <att type="real" name="BottleNeck" value="1.0"/>
    <att type="real" name="CentiScaPe Betweenness" value="0.0"/>
    <att type="real" name="CentiScaPe Centroid" value="-107.0"/>
    <att type="real" name="CentiScaPe Closeness" value="0.001763668430335097"/>
    <att type="real" name="CentiScaPe Eccentricity" value="0.1111111111111111"/>
    <att type="real" name="CentiScaPe Node Degree" value="1.0"/>
    <att type="real" name="CentiScaPe Radiality" value="4.75"/>
    <att type="real" name="CentiScaPe Stress" value="0.0"/>
    <att type="real" name="Closeness" value="22.85873"/>
    <att type="real" name="Clustering coefficient" value="0.0"/>
    <att type="real" name="DMNC" value="0.0"/>
    <att type="real" name="Degree" value="1.0"/>
    <att type="real" name="EPC" value="5.426"/>
    <att type="real" name="EcCentricity" value="0.11111"/>
    <att type="real" name="MCC" value="1.0"/>
    <att type="real" name="MNC" value="1.0"/>
    <att type="real" name="Radiality" value="4.84259"/>
    <att type="real" name="Stress" value="0.0"/>
    <att type="string" name="canonicalName" value="AMPD1"/>
    <graphics type="ELLIPSE" h="30.0" w="60.0" x="640.0" y="320.0" fill="#ffafaf" width="1" outline="#808080" cy:nodeTransparency="0.6274509803921569" cy:nodeLabelFont="SansSerif-1-12" cy:nodeLabel="" cy:borderLineType="solid"/>
  </node>
  <node label="SMC3" id="-318">
    <att type="real" name="Betweenness" value="22.80377"/>
    <att type="real" name="BottleNeck" value="2.0"/>
    <att type="real" name="CentiScaPe Betweenness" value="33.41100572654324"/>
    <att type="real" name="CentiScaPe Centroid" value="-62.0"/>
    <att type="real" name="CentiScaPe Closeness" value="0.0024449877750611247"/>
    <att type="real" name="CentiScaPe Eccentricity" value="0.16666666666666666"/>
    <att type="real" name="CentiScaPe Node Degree" value="19.0"/>
    <att type="real" name="CentiScaPe Radiality" value="6.212962962962963"/>
    <att type="real" name="CentiScaPe Stress" value="244.0"/>
    <att type="real" name="Closeness" value="35.73333"/>
    <att type="real" name="Clustering coefficient" value="0.26316"/>
    <att type="real" name="DMNC" value="1.07399"/>
    <att type="real" name="Degree" value="19.0"/>
    <att type="real" name="EPC" value="52.792"/>
    <att type="real" name="EcCentricity" value="0.16667"/>
    <att type="real" name="MCC" value="1566.0"/>
    <att type="real" name="MNC" value="9.0"/>
    <att type="real" name="Radiality" value="6.30556"/>
    <att type="real" name="Stress" value="3216.0"/>
    <att type="string" name="canonicalName" value="SMC3"/>
    <graphics type="ELLIPSE" h="30.0" w="60.0" x="80.0" y="400.0" fill="#ffafaf" width="1" outline="#808080" cy:nodeTransparency="0.6274509803921569" cy:nodeLabelFont="SansSerif-1-12" cy:nodeLabel="" cy:borderLineType="solid"/>
  </node>
  <node label="SMC2" id="-317">
    <att type="real" name="Betweenness" value="920.52951"/>
    <att type="real" name="BottleNeck" value="15.0"/>
    <att type="real" name="CentiScaPe Betweenness" value="1719.1166097229564"/>
    <att type="real" name="CentiScaPe Centroid" value="-47.0"/>
    <att type="real" name="CentiScaPe Closeness" value="0.0028653295128939827"/>
    <att type="real" name="CentiScaPe Eccentricity" value="0.16666666666666666"/>
    <att type="real" name="CentiScaPe Node Degree" value="23.0"/>
    <att type="real" name="CentiScaPe Radiality" value="6.768518518518518"/>
    <att type="real" name="CentiScaPe Stress" value="4654.0"/>
    <att type="real" name="Closeness" value="41.78333"/>
    <att type="real" name="Clustering coefficient" value="0.16206"/>
    <att type="real" name="DMNC" value="0.81806"/>
    <att type="real" name="Degree" value="23.0"/>
    <att type="real" name="EPC" value="52.954"/>
    <att type="real" name="EcCentricity" value="0.16667"/>
    <att type="real" name="MCC" value="156.0"/>
    <att type="real" name="MNC" value="10.0"/>
    <att type="real" name="Radiality" value="6.86111"/>
    <att type="real" name="Stress" value="53082.0"/>
    <att type="string" name="canonicalName" value="SMC2"/>
    <graphics type="ELLIPSE" h="30.0" w="60.0" x="0.0" y="400.0" fill="#ffafaf" width="1" outline="#808080" cy:nodeTransparency="0.6274509803921569" cy:nodeLabelFont="SansSerif-1-12" cy:nodeLabel="" cy:borderLineType="solid"/>
  </node>
  <node label="GRIA4" id="-316">
    <att type="real" name="Betweenness" value="8.23985"/>
    <att type="real" name="BottleNeck" value="1.0"/>
    <att type="real" name="CentiScaPe Betweenness" value="41.40387864333104"/>
    <att type="real" name="CentiScaPe Centroid" value="-63.0"/>
    <att type="real" name="CentiScaPe Closeness" value="0.002976190476190476"/>
    <att type="real" name="CentiScaPe Eccentricity" value="0.16666666666666666"/>
    <att type="real" name="CentiScaPe Node Degree" value="9.0"/>
    <att type="real" name="CentiScaPe Radiality" value="6.888888888888889"/>
    <att type="real" name="CentiScaPe Stress" value="262.0"/>
    <att type="real" name="Closeness" value="41.25"/>
    <att type="real" name="Clustering coefficient" value="0.52778"/>
    <att type="real" name="DMNC" value="0.69516"/>
    <att type="real" name="Degree" value="9.0"/>
    <att type="real" name="EPC" value="54.637"/>
    <att type="real" name="EcCentricity" value="0.16667"/>
    <att type="real" name="MCC" value="56.0"/>
    <att type="real" name="MNC" value="7.0"/>
    <att type="real" name="Radiality" value="6.98148"/>
    <att type="real" name="Stress" value="438.0"/>
    <att type="string" name="canonicalName" value="GRIA4"/>
    <graphics type="ELLIPSE" h="30.0" w="60.0" x="240.0" y="400.0" fill="#ffafaf" width="1" outline="#808080" cy:nodeTransparency="0.6274509803921569" cy:nodeLabelFont="SansSerif-1-12" cy:nodeLabel="" cy:borderLineType="solid"/>
  </node>
  <node label="GYG1" id="-315">
    <att type="real" name="Betweenness" value="0.0"/>
    <att type="real" name="BottleNeck" value="1.0"/>
    <att type="real" name="CentiScaPe Betweenness" value="0.0"/>
    <att type="real" name="CentiScaPe Centroid" value="-107.0"/>
    <att type="real" name="CentiScaPe Closeness" value="0.001996007984031936"/>
    <att type="real" name="CentiScaPe Eccentricity" value="0.14285714285714285"/>
    <att type="real" name="CentiScaPe Node Degree" value="1.0"/>
    <att type="real" name="CentiScaPe Radiality" value="5.361111111111111"/>
    <att type="real" name="CentiScaPe Stress" value="0.0"/>
    <att type="real" name="Closeness" value="25.84762"/>
    <att type="real" name="Clustering coefficient" value="0.0"/>
    <att type="real" name="DMNC" value="0.0"/>
    <att type="real" name="Degree" value="1.0"/>
    <att type="real" name="EPC" value="7.463"/>
    <att type="real" name="EcCentricity" value="0.14286"/>
    <att type="real" name="MCC" value="1.0"/>
    <att type="real" name="MNC" value="1.0"/>
    <att type="real" name="Radiality" value="5.4537"/>
    <att type="real" name="Stress" value="0.0"/>
    <att type="string" name="canonicalName" value="GYG1"/>
    <graphics type="ELLIPSE" h="30.0" w="60.0" x="160.0" y="400.0" fill="#ffafaf" width="1" outline="#808080" cy:nodeTransparency="0.6274509803921569" cy:nodeLabelFont="SansSerif-1-12" cy:nodeLabel="" cy:borderLineType="solid"/>
  </node>
  <node label="NLGN2" id="-103">
    <att type="real" name="Betweenness" value="22.05426"/>
    <att type="real" name="BottleNeck" value="2.0"/>
    <att type="real" name="CentiScaPe Betweenness" value="33.38706816059757"/>
    <att type="real" name="CentiScaPe Centroid" value="-99.0"/>
    <att type="real" name="CentiScaPe Closeness" value="0.002688172043010753"/>
    <att type="real" name="CentiScaPe Eccentricity" value="0.14285714285714285"/>
    <att type="real" name="CentiScaPe Node Degree" value="8.0"/>
    <att type="real" name="CentiScaPe Radiality" value="6.555555555555555"/>
    <att type="real" name="CentiScaPe Stress" value="124.0"/>
    <att type="real" name="Closeness" value="37.2381"/>
    <att type="real" name="Clustering coefficient" value="0.21429"/>
    <att type="real" name="DMNC" value="0.38896"/>
    <att type="real" name="Degree" value="8.0"/>
    <att type="real" name="EPC" value="49.935"/>
    <att type="real" name="EcCentricity" value="0.14286"/>
    <att type="real" name="MCC" value="8.0"/>
    <att type="real" name="MNC" value="5.0"/>
    <att type="real" name="Radiality" value="6.64815"/>
    <att type="real" name="Stress" value="866.0"/>
    <att type="string" name="canonicalName" value="NLGN2"/>
    <graphics type="ELLIPSE" h="30.0" w="60.0" x="0.0" y="560.0" fill="#ffafaf" width="1" outline="#808080" cy:nodeTransparency="0.6274509803921569" cy:nodeLabelFont="SansSerif-1-12" cy:nodeLabel="" cy:borderLineType="solid"/>
  </node>
  <node label="UBE4B" id="-314">
    <att type="real" name="Betweenness" value="375.64323"/>
    <att type="real" name="BottleNeck" value="6.0"/>
    <att type="real" name="CentiScaPe Betweenness" value="754.3650489861022"/>
    <att type="real" name="CentiScaPe Centroid" value="-82.0"/>
    <att type="real" name="CentiScaPe Closeness" value="0.0025380710659898475"/>
    <att type="real" name="CentiScaPe Eccentricity" value="0.16666666666666666"/>
    <att type="real" name="CentiScaPe Node Degree" value="10.0"/>
    <att type="real" name="CentiScaPe Radiality" value="6.351851851851852"/>
    <att type="real" name="CentiScaPe Stress" value="1500.0"/>
    <att type="real" name="Closeness" value="35.35"/>
    <att type="real" name="Clustering coefficient" value="0.11111"/>
    <att type="real" name="DMNC" value="0.47366"/>
    <att type="real" name="Degree" value="10.0"/>
    <att type="real" name="EPC" value="24.189"/>
    <att type="real" name="EcCentricity" value="0.16667"/>
    <att type="real" name="MCC" value="9.0"/>
    <att type="real" name="MNC" value="4.0"/>
    <att type="real" name="Radiality" value="6.44444"/>
    <att type="real" name="Stress" value="11928.0"/>
    <att type="string" name="canonicalName" value="UBE4B"/>
    <graphics type="ELLIPSE" h="30.0" w="60.0" x="400.0" y="400.0" fill="#ffafaf" width="1" outline="#808080" cy:nodeTransparency="0.6274509803921569" cy:nodeLabelFont="SansSerif-1-12" cy:nodeLabel="" cy:borderLineType="solid"/>
  </node>
  <node label="SCXB" id="-313">
    <att type="real" name="Betweenness" value="0.0"/>
    <att type="real" name="BottleNeck" value="1.0"/>
    <att type="real" name="CentiScaPe Betweenness" value="0.0"/>
    <att type="real" name="CentiScaPe Centroid" value="-107.0"/>
    <att type="real" name="CentiScaPe Closeness" value="0.001841620626151013"/>
    <att type="real" name="CentiScaPe Eccentricity" value="0.125"/>
    <att type="real" name="CentiScaPe Node Degree" value="1.0"/>
    <att type="real" name="CentiScaPe Radiality" value="4.972222222222222"/>
    <att type="real" name="CentiScaPe Stress" value="0.0"/>
    <att type="real" name="Closeness" value="23.90595"/>
    <att type="real" name="Clustering coefficient" value="0.0"/>
    <att type="real" name="DMNC" value="0.0"/>
    <att type="real" name="Degree" value="1.0"/>
    <att type="real" name="EPC" value="4.55"/>
    <att type="real" name="EcCentricity" value="0.125"/>
    <att type="real" name="MCC" value="1.0"/>
    <att type="real" name="MNC" value="1.0"/>
    <att type="real" name="Radiality" value="5.06481"/>
    <att type="real" name="Stress" value="0.0"/>
    <att type="string" name="canonicalName" value="SCXB"/>
    <graphics type="ELLIPSE" h="30.0" w="60.0" x="320.0" y="400.0" fill="#ffafaf" width="1" outline="#808080" cy:nodeTransparency="0.6274509803921569" cy:nodeLabelFont="SansSerif-1-12" cy:nodeLabel="" cy:borderLineType="solid"/>
  </node>
  <node label="NF2" id="-312">
    <att type="real" name="Betweenness" value="513.71217"/>
    <att type="real" name="BottleNeck" value="13.0"/>
    <att type="real" name="CentiScaPe Betweenness" value="1074.3233134082996"/>
    <att type="real" name="CentiScaPe Centroid" value="-41.0"/>
    <att type="real" name="CentiScaPe Closeness" value="0.002840909090909091"/>
    <att type="real" name="CentiScaPe Eccentricity" value="0.2"/>
    <att type="real" name="CentiScaPe Node Degree" value="6.0"/>
    <att type="real" name="CentiScaPe Radiality" value="6.7407407407407405"/>
    <att type="real" name="CentiScaPe Stress" value="2006.0"/>
    <att type="real" name="Closeness" value="39.05"/>
    <att type="real" name="Clustering coefficient" value="0.13333"/>
    <att type="real" name="DMNC" value="0.61557"/>
    <att type="real" name="Degree" value="6.0"/>
    <att type="real" name="EPC" value="36.519"/>
    <att type="real" name="EcCentricity" value="0.2"/>
    <att type="real" name="MCC" value="5.0"/>
    <att type="real" name="MNC" value="2.0"/>
    <att type="real" name="Radiality" value="6.83333"/>
    <att type="real" name="Stress" value="9564.0"/>
    <att type="string" name="canonicalName" value="NF2"/>
    <graphics type="ELLIPSE" h="30.0" w="60.0" x="560.0" y="400.0" fill="#ffafaf" width="1" outline="#808080" cy:nodeTransparency="0.6274509803921569" cy:nodeLabelFont="SansSerif-1-12" cy:nodeLabel="" cy:borderLineType="solid"/>
  </node>
  <node label="PDS5A" id="-311">
    <att type="real" name="Betweenness" value="0.0"/>
    <att type="real" name="BottleNeck" value="1.0"/>
    <att type="real" name="CentiScaPe Betweenness" value="0.0"/>
    <att type="real" name="CentiScaPe Centroid" value="-97.0"/>
    <att type="real" name="CentiScaPe Closeness" value="0.0022522522522522522"/>
    <att type="real" name="CentiScaPe Eccentricity" value="0.16666666666666666"/>
    <att type="real" name="CentiScaPe Node Degree" value="10.0"/>
    <att type="real" name="CentiScaPe Radiality" value="5.888888888888889"/>
    <att type="real" name="CentiScaPe Stress" value="0.0"/>
    <att type="real" name="Closeness" value="31.75"/>
    <att type="real" name="Clustering coefficient" value="0.71111"/>
    <att type="real" name="DMNC" value="1.52157"/>
    <att type="real" name="Degree" value="10.0"/>
    <att type="real" name="EPC" value="51.36"/>
    <att type="real" name="EcCentricity" value="0.16667"/>
    <att type="real" name="MCC" value="720.0"/>
    <att type="real" name="MNC" value="6.0"/>
    <att type="real" name="Radiality" value="5.98148"/>
    <att type="real" name="Stress" value="0.0"/>
    <att type="string" name="canonicalName" value="PDS5A"/>
    <graphics type="ELLIPSE" h="30.0" w="60.0" x="480.0" y="400.0" fill="#ffafaf" width="1" outline="#808080" cy:nodeTransparency="0.6274509803921569" cy:nodeLabelFont="SansSerif-1-12" cy:nodeLabel="" cy:borderLineType="solid"/>
  </node>
  <node label="SCXA" id="-310">
    <att type="real" name="Betweenness" value="0.0"/>
    <att type="real" name="BottleNeck" value="1.0"/>
    <att type="real" name="CentiScaPe Betweenness" value="0.0"/>
    <att type="real" name="CentiScaPe Centroid" value="-107.0"/>
    <att type="real" name="CentiScaPe Closeness" value="0.001841620626151013"/>
    <att type="real" name="CentiScaPe Eccentricity" value="0.125"/>
    <att type="real" name="CentiScaPe Node Degree" value="1.0"/>
    <att type="real" name="CentiScaPe Radiality" value="4.972222222222222"/>
    <att type="real" name="CentiScaPe Stress" value="0.0"/>
    <att type="real" name="Closeness" value="23.90595"/>
    <att type="real" name="Clustering coefficient" value="0.0"/>
    <att type="real" name="DMNC" value="0.0"/>
    <att type="real" name="Degree" value="1.0"/>
    <att type="real" name="EPC" value="5.204"/>
    <att type="real" name="EcCentricity" value="0.125"/>
    <att type="real" name="MCC" value="1.0"/>
    <att type="real" name="MNC" value="1.0"/>
    <att type="real" name="Radiality" value="5.06481"/>
    <att type="real" name="Stress" value="0.0"/>
    <att type="string" name="canonicalName" value="SCXA"/>
    <graphics type="ELLIPSE" h="30.0" w="60.0" x="720.0" y="400.0" fill="#ffafaf" width="1" outline="#808080" cy:nodeTransparency="0.6274509803921569" cy:nodeLabelFont="SansSerif-1-12" cy:nodeLabel="" cy:borderLineType="solid"/>
  </node>
  <node label="PDS5B" id="-309">
    <att type="real" name="Betweenness" value="5.60527"/>
    <att type="real" name="BottleNeck" value="1.0"/>
    <att type="real" name="CentiScaPe Betweenness" value="21.18894312675244"/>
    <att type="real" name="CentiScaPe Centroid" value="-65.0"/>
    <att type="real" name="CentiScaPe Closeness" value="0.0024271844660194173"/>
    <att type="real" name="CentiScaPe Eccentricity" value="0.16666666666666666"/>
    <att type="real" name="CentiScaPe Node Degree" value="12.0"/>
    <att type="real" name="CentiScaPe Radiality" value="6.185185185185185"/>
    <att type="real" name="CentiScaPe Stress" value="174.0"/>
    <att type="real" name="Closeness" value="34.98333"/>
    <att type="real" name="Clustering coefficient" value="0.69697"/>
    <att type="real" name="DMNC" value="1.34123"/>
    <att type="real" name="Degree" value="12.0"/>
    <att type="real" name="EPC" value="51.937"/>
    <att type="real" name="EcCentricity" value="0.16667"/>
    <att type="real" name="MCC" value="1560.0"/>
    <att type="real" name="MNC" value="8.0"/>
    <att type="real" name="Radiality" value="6.27778"/>
    <att type="real" name="Stress" value="696.0"/>
    <att type="string" name="canonicalName" value="PDS5B"/>
    <graphics type="ELLIPSE" h="30.0" w="60.0" x="640.0" y="400.0" fill="#ffafaf" width="1" outline="#808080" cy:nodeTransparency="0.6274509803921569" cy:nodeLabelFont="SansSerif-1-12" cy:nodeLabel="" cy:borderLineType="solid"/>
  </node>
  <node label="FLT1" id="-215">
    <att type="real" name="Betweenness" value="173.30293"/>
    <att type="real" name="BottleNeck" value="3.0"/>
    <att type="real" name="CentiScaPe Betweenness" value="292.7376696276697"/>
    <att type="real" name="CentiScaPe Centroid" value="-94.0"/>
    <att type="real" name="CentiScaPe Closeness" value="0.0024330900243309003"/>
    <att type="real" name="CentiScaPe Eccentricity" value="0.14285714285714285"/>
    <att type="real" name="CentiScaPe Node Degree" value="15.0"/>
    <att type="real" name="CentiScaPe Radiality" value="6.194444444444445"/>
    <att type="real" name="CentiScaPe Stress" value="1122.0"/>
    <att type="real" name="Closeness" value="34.64286"/>
    <att type="real" name="Clustering coefficient" value="0.09524"/>
    <att type="real" name="DMNC" value="0.47549"/>
    <att type="real" name="Degree" value="15.0"/>
    <att type="real" name="EPC" value="49.846"/>
    <att type="real" name="EcCentricity" value="0.14286"/>
    <att type="real" name="MCC" value="15.0"/>
    <att type="real" name="MNC" value="6.0"/>
    <att type="real" name="Radiality" value="6.28704"/>
    <att type="real" name="Stress" value="29578.0"/>
    <att type="string" name="canonicalName" value="FLT1"/>
    <graphics type="ELLIPSE" h="30.0" w="60.0" x="480.0" y="560.0" fill="#ffafaf" width="1" outline="#808080" cy:nodeTransparency="0.6274509803921569" cy:nodeLabelFont="SansSerif-1-12" cy:nodeLabel="" cy:borderLineType="solid"/>
  </node>
  <node label="MAF" id="-308">
    <att type="real" name="Betweenness" value="0.0"/>
    <att type="real" name="BottleNeck" value="1.0"/>
    <att type="real" name="CentiScaPe Betweenness" value="0.0"/>
    <att type="real" name="CentiScaPe Centroid" value="-107.0"/>
    <att type="real" name="CentiScaPe Closeness" value="0.001841620626151013"/>
    <att type="real" name="CentiScaPe Eccentricity" value="0.125"/>
    <att type="real" name="CentiScaPe Node Degree" value="2.0"/>
    <att type="real" name="CentiScaPe Radiality" value="4.972222222222222"/>
    <att type="real" name="CentiScaPe Stress" value="0.0"/>
    <att type="real" name="Closeness" value="23.90595"/>
    <att type="real" name="Clustering coefficient" value="0.0"/>
    <att type="real" name="DMNC" value="0.0"/>
    <att type="real" name="Degree" value="2.0"/>
    <att type="real" name="EPC" value="7.629"/>
    <att type="real" name="EcCentricity" value="0.125"/>
    <att type="real" name="MCC" value="1.0"/>
    <att type="real" name="MNC" value="1.0"/>
    <att type="real" name="Radiality" value="5.06481"/>
    <att type="real" name="Stress" value="0.0"/>
    <att type="string" name="canonicalName" value="MAF"/>
    <graphics type="ELLIPSE" h="30.0" w="60.0" x="80.0" y="480.0" fill="#ffafaf" width="1" outline="#808080" cy:nodeTransparency="0.6274509803921569" cy:nodeLabelFont="SansSerif-1-12" cy:nodeLabel="" cy:borderLineType="solid"/>
  </node>
  <node label="RASA1" id="-307">
    <att type="real" name="Betweenness" value="146.33198"/>
    <att type="real" name="BottleNeck" value="6.0"/>
    <att type="real" name="CentiScaPe Betweenness" value="239.10833895833935"/>
    <att type="real" name="CentiScaPe Centroid" value="-79.0"/>
    <att type="real" name="CentiScaPe Closeness" value="0.002544529262086514"/>
    <att type="real" name="CentiScaPe Eccentricity" value="0.16666666666666666"/>
    <att type="real" name="CentiScaPe Node Degree" value="7.0"/>
    <att type="real" name="CentiScaPe Radiality" value="6.361111111111111"/>
    <att type="real" name="CentiScaPe Stress" value="646.0"/>
    <att type="real" name="Closeness" value="35.33333"/>
    <att type="real" name="Clustering coefficient" value="0.28571"/>
    <att type="real" name="DMNC" value="0.56839"/>
    <att type="real" name="Degree" value="7.0"/>
    <att type="real" name="EPC" value="45.917"/>
    <att type="real" name="EcCentricity" value="0.16667"/>
    <att type="real" name="MCC" value="7.0"/>
    <att type="real" name="MNC" value="4.0"/>
    <att type="real" name="Radiality" value="6.4537"/>
    <att type="real" name="Stress" value="9058.0"/>
    <att type="string" name="canonicalName" value="RASA1"/>
    <graphics type="ELLIPSE" h="30.0" w="60.0" x="0.0" y="480.0" fill="#ffafaf" width="1" outline="#808080" cy:nodeTransparency="0.6274509803921569" cy:nodeLabelFont="SansSerif-1-12" cy:nodeLabel="" cy:borderLineType="solid"/>
  </node>
  <node label="CAMK2A" id="-306">
    <att type="real" name="Betweenness" value="442.69722"/>
    <att type="real" name="BottleNeck" value="14.0"/>
    <att type="real" name="CentiScaPe Betweenness" value="960.2519158332415"/>
    <att type="real" name="CentiScaPe Centroid" value="-16.0"/>
    <att type="real" name="CentiScaPe Closeness" value="0.0034602076124567475"/>
    <att type="real" name="CentiScaPe Eccentricity" value="0.2"/>
    <att type="real" name="CentiScaPe Node Degree" value="21.0"/>
    <att type="real" name="CentiScaPe Radiality" value="7.324074074074074"/>
    <att type="real" name="CentiScaPe Stress" value="3822.0"/>
    <att type="real" name="Closeness" value="49.25"/>
    <att type="real" name="Clustering coefficient" value="0.25714"/>
    <att type="real" name="DMNC" value="0.68975"/>
    <att type="real" name="Degree" value="21.0"/>
    <att type="real" name="EPC" value="57.023"/>
    <att type="real" name="EcCentricity" value="0.2"/>
    <att type="real" name="MCC" value="309.0"/>
    <att type="real" name="MNC" value="13.0"/>
    <att type="real" name="Radiality" value="7.41667"/>
    <att type="real" name="Stress" value="22642.0"/>
    <att type="string" name="canonicalName" value="CAMK2A"/>
    <graphics type="ELLIPSE" h="30.0" w="60.0" x="240.0" y="480.0" fill="#ffafaf" width="1" outline="#808080" cy:nodeTransparency="0.6274509803921569" cy:nodeLabelFont="SansSerif-1-12" cy:nodeLabel="" cy:borderLineType="solid"/>
  </node>
  <node label="PCSK6" id="-305">
    <att type="real" name="Betweenness" value="0.0"/>
    <att type="real" name="BottleNeck" value="1.0"/>
    <att type="real" name="CentiScaPe Betweenness" value="0.0"/>
    <att type="real" name="CentiScaPe Centroid" value="-107.0"/>
    <att type="real" name="CentiScaPe Closeness" value="0.0015455950540958269"/>
    <att type="real" name="CentiScaPe Eccentricity" value="0.1111111111111111"/>
    <att type="real" name="CentiScaPe Node Degree" value="1.0"/>
    <att type="real" name="CentiScaPe Radiality" value="4.0092592592592595"/>
    <att type="real" name="CentiScaPe Stress" value="0.0"/>
    <att type="real" name="Closeness" value="20.12579"/>
    <att type="real" name="Clustering coefficient" value="0.0"/>
    <att type="real" name="DMNC" value="0.0"/>
    <att type="real" name="Degree" value="1.0"/>
    <att type="real" name="EPC" value="3.02"/>
    <att type="real" name="EcCentricity" value="0.11111"/>
    <att type="real" name="MCC" value="1.0"/>
    <att type="real" name="MNC" value="1.0"/>
    <att type="real" name="Radiality" value="4.10185"/>
    <att type="real" name="Stress" value="0.0"/>
    <att type="string" name="canonicalName" value="PCSK6"/>
    <graphics type="ELLIPSE" h="30.0" w="60.0" x="160.0" y="480.0" fill="#ffafaf" width="1" outline="#808080" cy:nodeTransparency="0.6274509803921569" cy:nodeLabelFont="SansSerif-1-12" cy:nodeLabel="" cy:borderLineType="solid"/>
  </node>
  <node label="TOR1A" id="-304">
    <att type="real" name="Betweenness" value="14.94845"/>
    <att type="real" name="BottleNeck" value="1.0"/>
    <att type="real" name="CentiScaPe Betweenness" value="47.45488630143804"/>
    <att type="real" name="CentiScaPe Centroid" value="-72.0"/>
    <att type="real" name="CentiScaPe Closeness" value="0.0026109660574412533"/>
    <att type="real" name="CentiScaPe Eccentricity" value="0.16666666666666666"/>
    <att type="real" name="CentiScaPe Node Degree" value="2.0"/>
    <att type="real" name="CentiScaPe Radiality" value="6.453703703703703"/>
    <att type="real" name="CentiScaPe Stress" value="172.0"/>
    <att type="real" name="Closeness" value="34.4"/>
    <att type="real" name="Clustering coefficient" value="0.0"/>
    <att type="real" name="DMNC" value="0.0"/>
    <att type="real" name="Degree" value="2.0"/>
    <att type="real" name="EPC" value="25.939"/>
    <att type="real" name="EcCentricity" value="0.16667"/>
    <att type="real" name="MCC" value="2.0"/>
    <att type="real" name="MNC" value="1.0"/>
    <att type="real" name="Radiality" value="6.5463"/>
    <att type="real" name="Stress" value="562.0"/>
    <att type="string" name="canonicalName" value="TOR1A"/>
    <graphics type="ELLIPSE" h="30.0" w="60.0" x="160.0" y="240.0" fill="#ffafaf" width="1" outline="#808080" cy:nodeTransparency="0.6274509803921569" cy:nodeLabelFont="SansSerif-1-12" cy:nodeLabel="" cy:borderLineType="solid"/>
  </node>
  <node label="NCAPG" id="-303">
    <att type="real" name="Betweenness" value="0.0"/>
    <att type="real" name="BottleNeck" value="1.0"/>
    <att type="real" name="CentiScaPe Betweenness" value="0.0"/>
    <att type="real" name="CentiScaPe Centroid" value="-65.0"/>
    <att type="real" name="CentiScaPe Closeness" value="0.0025575447570332483"/>
    <att type="real" name="CentiScaPe Eccentricity" value="0.16666666666666666"/>
    <att type="real" name="CentiScaPe Node Degree" value="11.0"/>
    <att type="real" name="CentiScaPe Radiality" value="6.37962962962963"/>
    <att type="real" name="CentiScaPe Stress" value="0.0"/>
    <att type="real" name="Closeness" value="34.48333"/>
    <att type="real" name="Clustering coefficient" value="0.32727"/>
    <att type="real" name="DMNC" value="1.70518"/>
    <att type="real" name="Degree" value="11.0"/>
    <att type="real" name="EPC" value="51.831"/>
    <att type="real" name="EcCentricity" value="0.16667"/>
    <att type="real" name="MCC" value="24.0"/>
    <att type="real" name="MNC" value="4.0"/>
    <att type="real" name="Radiality" value="6.47222"/>
    <att type="real" name="Stress" value="0.0"/>
    <att type="string" name="canonicalName" value="NCAPG"/>
    <graphics type="ELLIPSE" h="30.0" w="60.0" x="240.0" y="240.0" fill="#ffafaf" width="1" outline="#808080" cy:nodeTransparency="0.6274509803921569" cy:nodeLabelFont="SansSerif-1-12" cy:nodeLabel="" cy:borderLineType="solid"/>
  </node>
  <node label="NCAPH" id="-302">
    <att type="real" name="Betweenness" value="474.7081"/>
    <att type="real" name="BottleNeck" value="5.0"/>
    <att type="real" name="CentiScaPe Betweenness" value="868.4072334584506"/>
    <att type="real" name="CentiScaPe Centroid" value="-55.0"/>
    <att type="real" name="CentiScaPe Closeness" value="0.0029850746268656717"/>
    <att type="real" name="CentiScaPe Eccentricity" value="0.16666666666666666"/>
    <att type="real" name="CentiScaPe Node Degree" value="14.0"/>
    <att type="real" name="CentiScaPe Radiality" value="6.898148148148148"/>
    <att type="real" name="CentiScaPe Stress" value="2992.0"/>
    <att type="real" name="Closeness" value="41.03333"/>
    <att type="real" name="Clustering coefficient" value="0.21978"/>
    <att type="real" name="DMNC" value="1.61045"/>
    <att type="real" name="Degree" value="14.0"/>
    <att type="real" name="EPC" value="52.833"/>
    <att type="real" name="EcCentricity" value="0.16667"/>
    <att type="real" name="MCC" value="26.0"/>
    <att type="real" name="MNC" value="4.0"/>
    <att type="real" name="Radiality" value="6.99074"/>
    <att type="real" name="Stress" value="33546.0"/>
    <att type="string" name="canonicalName" value="NCAPH"/>
    <graphics type="ELLIPSE" h="30.0" w="60.0" x="320.0" y="240.0" fill="#ffafaf" width="1" outline="#808080" cy:nodeTransparency="0.6274509803921569" cy:nodeLabelFont="SansSerif-1-12" cy:nodeLabel="" cy:borderLineType="solid"/>
  </node>
  <node label="CDH2" id="-301">
    <att type="real" name="Betweenness" value="136.90529"/>
    <att type="real" name="BottleNeck" value="3.0"/>
    <att type="real" name="CentiScaPe Betweenness" value="261.27863247863246"/>
    <att type="real" name="CentiScaPe Centroid" value="-95.0"/>
    <att type="real" name="CentiScaPe Closeness" value="0.002617801047120419"/>
    <att type="real" name="CentiScaPe Eccentricity" value="0.14285714285714285"/>
    <att type="real" name="CentiScaPe Node Degree" value="8.0"/>
    <att type="real" name="CentiScaPe Radiality" value="6.462962962962963"/>
    <att type="real" name="CentiScaPe Stress" value="1088.0"/>
    <att type="real" name="Closeness" value="36.75238"/>
    <att type="real" name="Clustering coefficient" value="0.17857"/>
    <att type="real" name="DMNC" value="0.47366"/>
    <att type="real" name="Degree" value="8.0"/>
    <att type="real" name="EPC" value="48.56"/>
    <att type="real" name="EcCentricity" value="0.14286"/>
    <att type="real" name="MCC" value="7.0"/>
    <att type="real" name="MNC" value="4.0"/>
    <att type="real" name="Radiality" value="6.55556"/>
    <att type="real" name="Stress" value="8922.0"/>
    <att type="string" name="canonicalName" value="CDH2"/>
    <graphics type="ELLIPSE" h="30.0" w="60.0" x="400.0" y="240.0" fill="#ffafaf" width="1" outline="#808080" cy:nodeTransparency="0.6274509803921569" cy:nodeLabelFont="SansSerif-1-12" cy:nodeLabel="" cy:borderLineType="solid"/>
  </node>
  <node label="CTNND2" id="-300">
    <att type="real" name="Betweenness" value="0.0"/>
    <att type="real" name="BottleNeck" value="1.0"/>
    <att type="real" name="CentiScaPe Betweenness" value="0.0"/>
    <att type="real" name="CentiScaPe Centroid" value="-103.0"/>
    <att type="real" name="CentiScaPe Closeness" value="0.0023148148148148147"/>
    <att type="real" name="CentiScaPe Eccentricity" value="0.14285714285714285"/>
    <att type="real" name="CentiScaPe Node Degree" value="3.0"/>
    <att type="real" name="CentiScaPe Radiality" value="6.0"/>
    <att type="real" name="CentiScaPe Stress" value="0.0"/>
    <att type="real" name="Closeness" value="30.79762"/>
    <att type="real" name="Clustering coefficient" value="0.66667"/>
    <att type="real" name="DMNC" value="0.61557"/>
    <att type="real" name="Degree" value="3.0"/>
    <att type="real" name="EPC" value="34.525"/>
    <att type="real" name="EcCentricity" value="0.14286"/>
    <att type="real" name="MCC" value="2.0"/>
    <att type="real" name="MNC" value="2.0"/>
    <att type="real" name="Radiality" value="6.09259"/>
    <att type="real" name="Stress" value="0.0"/>
    <att type="string" name="canonicalName" value="CTNND2"/>
    <graphics type="ELLIPSE" h="30.0" w="60.0" x="480.0" y="240.0" fill="#ffafaf" width="1" outline="#808080" cy:nodeTransparency="0.6274509803921569" cy:nodeLabelFont="SansSerif-1-12" cy:nodeLabel="" cy:borderLineType="solid"/>
  </node>
  <node label="PPP1R12B" id="-299">
    <att type="real" name="Betweenness" value="167.88585"/>
    <att type="real" name="BottleNeck" value="1.0"/>
    <att type="real" name="CentiScaPe Betweenness" value="319.9162464985994"/>
    <att type="real" name="CentiScaPe Centroid" value="-89.0"/>
    <att type="real" name="CentiScaPe Closeness" value="0.002364066193853428"/>
    <att type="real" name="CentiScaPe Eccentricity" value="0.14285714285714285"/>
    <att type="real" name="CentiScaPe Node Degree" value="6.0"/>
    <att type="real" name="CentiScaPe Radiality" value="6.083333333333333"/>
    <att type="real" name="CentiScaPe Stress" value="1026.0"/>
    <att type="real" name="Closeness" value="32.20476"/>
    <att type="real" name="Clustering coefficient" value="0.0"/>
    <att type="real" name="DMNC" value="0.0"/>
    <att type="real" name="Degree" value="6.0"/>
    <att type="real" name="EPC" value="30.879"/>
    <att type="real" name="EcCentricity" value="0.14286"/>
    <att type="real" name="MCC" value="4.0"/>
    <att type="real" name="MNC" value="1.0"/>
    <att type="real" name="Radiality" value="6.17593"/>
    <att type="real" name="Stress" value="6164.0"/>
    <att type="string" name="canonicalName" value="PPP1R12B"/>
    <graphics type="ELLIPSE" h="30.0" w="60.0" x="560.0" y="240.0" fill="#ffafaf" width="1" outline="#808080" cy:nodeTransparency="0.6274509803921569" cy:nodeLabelFont="SansSerif-1-12" cy:nodeLabel="" cy:borderLineType="solid"/>
  </node>
  <node label="CAMK2G" id="-86">
    <att type="real" name="Betweenness" value="2.18884"/>
    <att type="real" name="BottleNeck" value="1.0"/>
    <att type="real" name="CentiScaPe Betweenness" value="7.28078033078033"/>
    <att type="real" name="CentiScaPe Centroid" value="-79.0"/>
    <att type="real" name="CentiScaPe Closeness" value="0.00273224043715847"/>
    <att type="real" name="CentiScaPe Eccentricity" value="0.16666666666666666"/>
    <att type="real" name="CentiScaPe Node Degree" value="6.0"/>
    <att type="real" name="CentiScaPe Radiality" value="6.611111111111111"/>
    <att type="real" name="CentiScaPe Stress" value="44.0"/>
    <att type="real" name="Closeness" value="38.16667"/>
    <att type="real" name="Clustering coefficient" value="0.93333"/>
    <att type="real" name="DMNC" value="0.66569"/>
    <att type="real" name="Degree" value="6.0"/>
    <att type="real" name="EPC" value="49.78"/>
    <att type="real" name="EcCentricity" value="0.16667"/>
    <att type="real" name="MCC" value="36.0"/>
    <att type="real" name="MNC" value="6.0"/>
    <att type="real" name="Radiality" value="6.7037"/>
    <att type="real" name="Stress" value="58.0"/>
    <att type="string" name="canonicalName" value="CAMK2G"/>
    <graphics type="ELLIPSE" h="30.0" w="60.0" x="560.0" y="480.0" fill="#ffafaf" width="1" outline="#808080" cy:nodeTransparency="0.6274509803921569" cy:nodeLabelFont="SansSerif-1-12" cy:nodeLabel="" cy:borderLineType="solid"/>
  </node>
  <node label="KPNA1" id="-298">
    <att type="real" name="Betweenness" value="94.03214"/>
    <att type="real" name="BottleNeck" value="5.0"/>
    <att type="real" name="CentiScaPe Betweenness" value="266.7714285714284"/>
    <att type="real" name="CentiScaPe Centroid" value="-81.0"/>
    <att type="real" name="CentiScaPe Closeness" value="0.002380952380952381"/>
    <att type="real" name="CentiScaPe Eccentricity" value="0.14285714285714285"/>
    <att type="real" name="CentiScaPe Node Degree" value="3.0"/>
    <att type="real" name="CentiScaPe Radiality" value="6.111111111111111"/>
    <att type="real" name="CentiScaPe Stress" value="1040.0"/>
    <att type="real" name="Closeness" value="32.15952"/>
    <att type="real" name="Clustering coefficient" value="0.33333"/>
    <att type="real" name="DMNC" value="0.30779"/>
    <att type="real" name="Degree" value="3.0"/>
    <att type="real" name="EPC" value="23.813"/>
    <att type="real" name="EcCentricity" value="0.14286"/>
    <att type="real" name="MCC" value="3.0"/>
    <att type="real" name="MNC" value="2.0"/>
    <att type="real" name="Radiality" value="6.2037"/>
    <att type="real" name="Stress" value="2464.0"/>
    <att type="string" name="canonicalName" value="KPNA1"/>
    <graphics type="ELLIPSE" h="30.0" w="60.0" x="640.0" y="240.0" fill="#ffafaf" width="1" outline="#808080" cy:nodeTransparency="0.6274509803921569" cy:nodeLabelFont="SansSerif-1-12" cy:nodeLabel="" cy:borderLineType="solid"/>
  </node>
  <node label="KPNA3" id="-297">
    <att type="real" name="Betweenness" value="96.83767"/>
    <att type="real" name="BottleNeck" value="1.0"/>
    <att type="real" name="CentiScaPe Betweenness" value="205.83825588430057"/>
    <att type="real" name="CentiScaPe Centroid" value="-62.0"/>
    <att type="real" name="CentiScaPe Closeness" value="0.002564102564102564"/>
    <att type="real" name="CentiScaPe Eccentricity" value="0.16666666666666666"/>
    <att type="real" name="CentiScaPe Node Degree" value="3.0"/>
    <att type="real" name="CentiScaPe Radiality" value="6.388888888888889"/>
    <att type="real" name="CentiScaPe Stress" value="550.0"/>
    <att type="real" name="Closeness" value="34.8"/>
    <att type="real" name="Clustering coefficient" value="0.33333"/>
    <att type="real" name="DMNC" value="0.30779"/>
    <att type="real" name="Degree" value="3.0"/>
    <att type="real" name="EPC" value="28.592"/>
    <att type="real" name="EcCentricity" value="0.16667"/>
    <att type="real" name="MCC" value="3.0"/>
    <att type="real" name="MNC" value="2.0"/>
    <att type="real" name="Radiality" value="6.48148"/>
    <att type="real" name="Stress" value="2096.0"/>
    <att type="string" name="canonicalName" value="KPNA3"/>
    <graphics type="ELLIPSE" h="30.0" w="60.0" x="720.0" y="240.0" fill="#ffafaf" width="1" outline="#808080" cy:nodeTransparency="0.6274509803921569" cy:nodeLabelFont="SansSerif-1-12" cy:nodeLabel="" cy:borderLineType="solid"/>
  </node>
  <node label="USP28" id="-296">
    <att type="real" name="Betweenness" value="0.0"/>
    <att type="real" name="BottleNeck" value="1.0"/>
    <att type="real" name="CentiScaPe Betweenness" value="0.0"/>
    <att type="real" name="CentiScaPe Centroid" value="-107.0"/>
    <att type="real" name="CentiScaPe Closeness" value="0.0015313935681470138"/>
    <att type="real" name="CentiScaPe Eccentricity" value="0.1111111111111111"/>
    <att type="real" name="CentiScaPe Node Degree" value="1.0"/>
    <att type="real" name="CentiScaPe Radiality" value="3.9537037037037037"/>
    <att type="real" name="CentiScaPe Stress" value="0.0"/>
    <att type="real" name="Closeness" value="20.17698"/>
    <att type="real" name="Clustering coefficient" value="0.0"/>
    <att type="real" name="DMNC" value="0.0"/>
    <att type="real" name="Degree" value="1.0"/>
    <att type="real" name="EPC" value="7.069"/>
    <att type="real" name="EcCentricity" value="0.11111"/>
    <att type="real" name="MCC" value="1.0"/>
    <att type="real" name="MNC" value="1.0"/>
    <att type="real" name="Radiality" value="4.0463"/>
    <att type="real" name="Stress" value="0.0"/>
    <att type="string" name="canonicalName" value="USP28"/>
    <graphics type="ELLIPSE" h="30.0" w="60.0" x="0.0" y="320.0" fill="#ffafaf" width="1" outline="#808080" cy:nodeTransparency="0.6274509803921569" cy:nodeLabelFont="SansSerif-1-12" cy:nodeLabel="" cy:borderLineType="solid"/>
  </node>
  <node label="GRM1" id="-295">
    <att type="real" name="Betweenness" value="520.51044"/>
    <att type="real" name="BottleNeck" value="10.0"/>
    <att type="real" name="CentiScaPe Betweenness" value="1153.4413659493307"/>
    <att type="real" name="CentiScaPe Centroid" value="-57.0"/>
    <att type="real" name="CentiScaPe Closeness" value="0.0029498525073746312"/>
    <att type="real" name="CentiScaPe Eccentricity" value="0.16666666666666666"/>
    <att type="real" name="CentiScaPe Node Degree" value="14.0"/>
    <att type="real" name="CentiScaPe Radiality" value="6.861111111111111"/>
    <att type="real" name="CentiScaPe Stress" value="4104.0"/>
    <att type="real" name="Closeness" value="42.1"/>
    <att type="real" name="Clustering coefficient" value="0.15385"/>
    <att type="real" name="DMNC" value="0.61814"/>
    <att type="real" name="Degree" value="14.0"/>
    <att type="real" name="EPC" value="50.821"/>
    <att type="real" name="EcCentricity" value="0.16667"/>
    <att type="real" name="MCC" value="22.0"/>
    <att type="real" name="MNC" value="6.0"/>
    <att type="real" name="Radiality" value="6.9537"/>
    <att type="real" name="Stress" value="15104.0"/>
    <att type="string" name="canonicalName" value="GRM1"/>
    <graphics type="ELLIPSE" h="30.0" w="60.0" x="80.0" y="320.0" fill="#ffafaf" width="1" outline="#808080" cy:nodeTransparency="0.6274509803921569" cy:nodeLabelFont="SansSerif-1-12" cy:nodeLabel="" cy:borderLineType="solid"/>
  </node>
  <node label="KLHDC4" id="-294">
    <att type="real" name="Betweenness" value="0.0"/>
    <att type="real" name="BottleNeck" value="1.0"/>
    <att type="real" name="CentiScaPe Betweenness" value="0.0"/>
    <att type="real" name="CentiScaPe Centroid" value="-107.0"/>
    <att type="real" name="CentiScaPe Closeness" value="0.0023923444976076554"/>
    <att type="real" name="CentiScaPe Eccentricity" value="0.16666666666666666"/>
    <att type="real" name="CentiScaPe Node Degree" value="1.0"/>
    <att type="real" name="CentiScaPe Radiality" value="6.12962962962963"/>
    <att type="real" name="CentiScaPe Stress" value="0.0"/>
    <att type="real" name="Closeness" value="30.76667"/>
    <att type="real" name="Clustering coefficient" value="0.0"/>
    <att type="real" name="DMNC" value="0.0"/>
    <att type="real" name="Degree" value="1.0"/>
    <att type="real" name="EPC" value="15.378"/>
    <att type="real" name="EcCentricity" value="0.16667"/>
    <att type="real" name="MCC" value="1.0"/>
    <att type="real" name="MNC" value="1.0"/>
    <att type="real" name="Radiality" value="6.22222"/>
    <att type="real" name="Stress" value="0.0"/>
    <att type="string" name="canonicalName" value="KLHDC4"/>
    <graphics type="ELLIPSE" h="30.0" w="60.0" x="160.0" y="320.0" fill="#ffafaf" width="1" outline="#808080" cy:nodeTransparency="0.6274509803921569" cy:nodeLabelFont="SansSerif-1-12" cy:nodeLabel="" cy:borderLineType="solid"/>
  </node>
  <node label="SPEN" id="-293">
    <att type="real" name="Betweenness" value="213.59744"/>
    <att type="real" name="BottleNeck" value="6.0"/>
    <att type="real" name="CentiScaPe Betweenness" value="379.7785714285716"/>
    <att type="real" name="CentiScaPe Centroid" value="-95.0"/>
    <att type="real" name="CentiScaPe Closeness" value="0.0024271844660194173"/>
    <att type="real" name="CentiScaPe Eccentricity" value="0.14285714285714285"/>
    <att type="real" name="CentiScaPe Node Degree" value="3.0"/>
    <att type="real" name="CentiScaPe Radiality" value="6.185185185185185"/>
    <att type="real" name="CentiScaPe Stress" value="862.0"/>
    <att type="real" name="Closeness" value="32.64286"/>
    <att type="real" name="Clustering coefficient" value="0.0"/>
    <att type="real" name="DMNC" value="0.0"/>
    <att type="real" name="Degree" value="3.0"/>
    <att type="real" name="EPC" value="19.847"/>
    <att type="real" name="EcCentricity" value="0.14286"/>
    <att type="real" name="MCC" value="2.0"/>
    <att type="real" name="MNC" value="1.0"/>
    <att type="real" name="Radiality" value="6.27778"/>
    <att type="real" name="Stress" value="7672.0"/>
    <att type="string" name="canonicalName" value="SPEN"/>
    <graphics type="ELLIPSE" h="30.0" w="60.0" x="240.0" y="320.0" fill="#ffafaf" width="1" outline="#808080" cy:nodeTransparency="0.6274509803921569" cy:nodeLabelFont="SansSerif-1-12" cy:nodeLabel="" cy:borderLineType="solid"/>
  </node>
  <node label="CACNG2" id="-292">
    <att type="real" name="Betweenness" value="2.51712"/>
    <att type="real" name="BottleNeck" value="1.0"/>
    <att type="real" name="CentiScaPe Betweenness" value="6.272222222222223"/>
    <att type="real" name="CentiScaPe Centroid" value="-65.0"/>
    <att type="real" name="CentiScaPe Closeness" value="0.0029585798816568047"/>
    <att type="real" name="CentiScaPe Eccentricity" value="0.16666666666666666"/>
    <att type="real" name="CentiScaPe Node Degree" value="11.0"/>
    <att type="real" name="CentiScaPe Radiality" value="6.87037037037037"/>
    <att type="real" name="CentiScaPe Stress" value="32.0"/>
    <att type="real" name="Closeness" value="40.91667"/>
    <att type="real" name="Clustering coefficient" value="0.36364"/>
    <att type="real" name="DMNC" value="0.73175"/>
    <att type="real" name="Degree" value="11.0"/>
    <att type="real" name="EPC" value="56.063"/>
    <att type="real" name="EcCentricity" value="0.16667"/>
    <att type="real" name="MCC" value="56.0"/>
    <att type="real" name="MNC" value="7.0"/>
    <att type="real" name="Radiality" value="6.96296"/>
    <att type="real" name="Stress" value="94.0"/>
    <att type="string" name="canonicalName" value="CACNG2"/>
    <graphics type="ELLIPSE" h="30.0" w="60.0" x="320.0" y="320.0" fill="#ffafaf" width="1" outline="#808080" cy:nodeTransparency="0.6274509803921569" cy:nodeLabelFont="SansSerif-1-12" cy:nodeLabel="" cy:borderLineType="solid"/>
  </node>
  <node label="PRKCG" id="-291">
    <att type="real" name="Betweenness" value="128.80051"/>
    <att type="real" name="BottleNeck" value="2.0"/>
    <att type="real" name="CentiScaPe Betweenness" value="279.9686101480218"/>
    <att type="real" name="CentiScaPe Centroid" value="-60.0"/>
    <att type="real" name="CentiScaPe Closeness" value="0.002898550724637681"/>
    <att type="real" name="CentiScaPe Eccentricity" value="0.16666666666666666"/>
    <att type="real" name="CentiScaPe Node Degree" value="11.0"/>
    <att type="real" name="CentiScaPe Radiality" value="6.805555555555555"/>
    <att type="real" name="CentiScaPe Stress" value="1120.0"/>
    <att type="real" name="Closeness" value="40.66667"/>
    <att type="real" name="Clustering coefficient" value="0.30909"/>
    <att type="real" name="DMNC" value="0.80834"/>
    <att type="real" name="Degree" value="11.0"/>
    <att type="real" name="EPC" value="54.491"/>
    <att type="real" name="EcCentricity" value="0.16667"/>
    <att type="real" name="MCC" value="29.0"/>
    <att type="real" name="MNC" value="6.0"/>
    <att type="real" name="Radiality" value="6.89815"/>
    <att type="real" name="Stress" value="5880.0"/>
    <att type="string" name="canonicalName" value="PRKCG"/>
    <graphics type="ELLIPSE" h="30.0" w="60.0" x="400.0" y="320.0" fill="#ffafaf" width="1" outline="#808080" cy:nodeTransparency="0.6274509803921569" cy:nodeLabelFont="SansSerif-1-12" cy:nodeLabel="" cy:borderLineType="solid"/>
  </node>
  <node label="PI4KA" id="-290">
    <att type="real" name="Betweenness" value="0.0"/>
    <att type="real" name="BottleNeck" value="1.0"/>
    <att type="real" name="CentiScaPe Betweenness" value="0.0"/>
    <att type="real" name="CentiScaPe Centroid" value="-107.0"/>
    <att type="real" name="CentiScaPe Closeness" value="0.0023923444976076554"/>
    <att type="real" name="CentiScaPe Eccentricity" value="0.16666666666666666"/>
    <att type="real" name="CentiScaPe Node Degree" value="2.0"/>
    <att type="real" name="CentiScaPe Radiality" value="6.12962962962963"/>
    <att type="real" name="CentiScaPe Stress" value="0.0"/>
    <att type="real" name="Closeness" value="30.76667"/>
    <att type="real" name="Clustering coefficient" value="0.0"/>
    <att type="real" name="DMNC" value="0.0"/>
    <att type="real" name="Degree" value="2.0"/>
    <att type="real" name="EPC" value="23.675"/>
    <att type="real" name="EcCentricity" value="0.16667"/>
    <att type="real" name="MCC" value="1.0"/>
    <att type="real" name="MNC" value="1.0"/>
    <att type="real" name="Radiality" value="6.22222"/>
    <att type="real" name="Stress" value="0.0"/>
    <att type="string" name="canonicalName" value="PI4KA"/>
    <graphics type="ELLIPSE" h="30.0" w="60.0" x="480.0" y="320.0" fill="#ffafaf" width="1" outline="#808080" cy:nodeTransparency="0.6274509803921569" cy:nodeLabelFont="SansSerif-1-12" cy:nodeLabel="" cy:borderLineType="solid"/>
  </node>
  <node label="DMRT1" id="-289">
    <att type="real" name="Betweenness" value="298.68031"/>
    <att type="real" name="BottleNeck" value="6.0"/>
    <att type="real" name="CentiScaPe Betweenness" value="649.638961038962"/>
    <att type="real" name="CentiScaPe Centroid" value="-95.0"/>
    <att type="real" name="CentiScaPe Closeness" value="0.002717391304347826"/>
    <att type="real" name="CentiScaPe Eccentricity" value="0.14285714285714285"/>
    <att type="real" name="CentiScaPe Node Degree" value="2.0"/>
    <att type="real" name="CentiScaPe Radiality" value="6.592592592592593"/>
    <att type="real" name="CentiScaPe Stress" value="1210.0"/>
    <att type="real" name="Closeness" value="36.4881"/>
    <att type="real" name="Clustering coefficient" value="0.0"/>
    <att type="real" name="DMNC" value="0.0"/>
    <att type="real" name="Degree" value="2.0"/>
    <att type="real" name="EPC" value="20.327"/>
    <att type="real" name="EcCentricity" value="0.14286"/>
    <att type="real" name="MCC" value="2.0"/>
    <att type="real" name="MNC" value="1.0"/>
    <att type="real" name="Radiality" value="6.68519"/>
    <att type="real" name="Stress" value="4180.0"/>
    <att type="string" name="canonicalName" value="DMRT1"/>
    <graphics type="ELLIPSE" h="30.0" w="60.0" x="560.0" y="320.0" fill="#ffafaf" width="1" outline="#808080" cy:nodeTransparency="0.6274509803921569" cy:nodeLabelFont="SansSerif-1-12" cy:nodeLabel="" cy:borderLineType="solid"/>
  </node>
  <node label="NRXN3" id="-77">
    <att type="real" name="Betweenness" value="10.63224"/>
    <att type="real" name="BottleNeck" value="1.0"/>
    <att type="real" name="CentiScaPe Betweenness" value="43.71496558996557"/>
    <att type="real" name="CentiScaPe Centroid" value="-96.0"/>
    <att type="real" name="CentiScaPe Closeness" value="0.0025380710659898475"/>
    <att type="real" name="CentiScaPe Eccentricity" value="0.14285714285714285"/>
    <att type="real" name="CentiScaPe Node Degree" value="4.0"/>
    <att type="real" name="CentiScaPe Radiality" value="6.351851851851852"/>
    <att type="real" name="CentiScaPe Stress" value="250.0"/>
    <att type="real" name="Closeness" value="34.77857"/>
    <att type="real" name="Clustering coefficient" value="0.16667"/>
    <att type="real" name="DMNC" value="0.30779"/>
    <att type="real" name="Degree" value="4.0"/>
    <att type="real" name="EPC" value="36.63"/>
    <att type="real" name="EcCentricity" value="0.14286"/>
    <att type="real" name="MCC" value="3.0"/>
    <att type="real" name="MNC" value="2.0"/>
    <att type="real" name="Radiality" value="6.44444"/>
    <att type="real" name="Stress" value="812.0"/>
    <att type="string" name="canonicalName" value="NRXN3"/>
    <graphics type="ELLIPSE" h="30.0" w="60.0" x="640.0" y="480.0" fill="#ffafaf" width="1" outline="#808080" cy:nodeTransparency="0.6274509803921569" cy:nodeLabelFont="SansSerif-1-12" cy:nodeLabel="" cy:borderLineType="solid"/>
  </node>
  <node label="C12orf44" id="-288">
    <att type="real" name="Betweenness" value="0.0"/>
    <att type="real" name="BottleNeck" value="1.0"/>
    <att type="real" name="CentiScaPe Betweenness" value="0.0"/>
    <att type="real" name="CentiScaPe Centroid" value="-107.0"/>
    <att type="real" name="CentiScaPe Closeness" value="0.001763668430335097"/>
    <att type="real" name="CentiScaPe Eccentricity" value="0.1111111111111111"/>
    <att type="real" name="CentiScaPe Node Degree" value="1.0"/>
    <att type="real" name="CentiScaPe Radiality" value="4.75"/>
    <att type="real" name="CentiScaPe Stress" value="0.0"/>
    <att type="real" name="Closeness" value="22.85873"/>
    <att type="real" name="Clustering coefficient" value="0.0"/>
    <att type="real" name="DMNC" value="0.0"/>
    <att type="real" name="Degree" value="1.0"/>
    <att type="real" name="EPC" value="6.343"/>
    <att type="real" name="EcCentricity" value="0.11111"/>
    <att type="real" name="MCC" value="1.0"/>
    <att type="real" name="MNC" value="1.0"/>
    <att type="real" name="Radiality" value="4.84259"/>
    <att type="real" name="Stress" value="0.0"/>
    <att type="string" name="canonicalName" value="C12orf44"/>
    <graphics type="ELLIPSE" h="30.0" w="60.0" x="720.0" y="80.0" fill="#ffafaf" width="1" outline="#808080" cy:nodeTransparency="0.6274509803921569" cy:nodeLabelFont="SansSerif-1-12" cy:nodeLabel="" cy:borderLineType="solid"/>
  </node>
  <node label="PPP1R14A" id="-287">
    <att type="real" name="Betweenness" value="23.47327"/>
    <att type="real" name="BottleNeck" value="1.0"/>
    <att type="real" name="CentiScaPe Betweenness" value="55.53333333333334"/>
    <att type="real" name="CentiScaPe Centroid" value="-92.0"/>
    <att type="real" name="CentiScaPe Closeness" value="0.002325581395348837"/>
    <att type="real" name="CentiScaPe Eccentricity" value="0.14285714285714285"/>
    <att type="real" name="CentiScaPe Node Degree" value="2.0"/>
    <att type="real" name="CentiScaPe Radiality" value="6.018518518518518"/>
    <att type="real" name="CentiScaPe Stress" value="188.0"/>
    <att type="real" name="Closeness" value="30.87143"/>
    <att type="real" name="Clustering coefficient" value="0.0"/>
    <att type="real" name="DMNC" value="0.0"/>
    <att type="real" name="Degree" value="2.0"/>
    <att type="real" name="EPC" value="22.282"/>
    <att type="real" name="EcCentricity" value="0.14286"/>
    <att type="real" name="MCC" value="2.0"/>
    <att type="real" name="MNC" value="1.0"/>
    <att type="real" name="Radiality" value="6.11111"/>
    <att type="real" name="Stress" value="748.0"/>
    <att type="string" name="canonicalName" value="PPP1R14A"/>
    <graphics type="ELLIPSE" h="30.0" w="60.0" x="640.0" y="80.0" fill="#ffafaf" width="1" outline="#808080" cy:nodeTransparency="0.6274509803921569" cy:nodeLabelFont="SansSerif-1-12" cy:nodeLabel="" cy:borderLineType="solid"/>
  </node>
  <node label="RHOG" id="-286">
    <att type="real" name="Betweenness" value="648.27415"/>
    <att type="real" name="BottleNeck" value="13.0"/>
    <att type="real" name="CentiScaPe Betweenness" value="1430.7558289663534"/>
    <att type="real" name="CentiScaPe Centroid" value="-43.0"/>
    <att type="real" name="CentiScaPe Closeness" value="0.0031645569620253164"/>
    <att type="real" name="CentiScaPe Eccentricity" value="0.16666666666666666"/>
    <att type="real" name="CentiScaPe Node Degree" value="8.0"/>
    <att type="real" name="CentiScaPe Radiality" value="7.074074074074074"/>
    <att type="real" name="CentiScaPe Stress" value="3662.0"/>
    <att type="real" name="Closeness" value="43.66667"/>
    <att type="real" name="Clustering coefficient" value="0.64286"/>
    <att type="real" name="DMNC" value="1.16687"/>
    <att type="real" name="Degree" value="8.0"/>
    <att type="real" name="EPC" value="47.353"/>
    <att type="real" name="EcCentricity" value="0.16667"/>
    <att type="real" name="MCC" value="28.0"/>
    <att type="real" name="MNC" value="5.0"/>
    <att type="real" name="Radiality" value="7.16667"/>
    <att type="real" name="Stress" value="19362.0"/>
    <att type="string" name="canonicalName" value="RHOG"/>
    <graphics type="ELLIPSE" h="30.0" w="60.0" x="560.0" y="80.0" fill="#ffafaf" width="1" outline="#808080" cy:nodeTransparency="0.6274509803921569" cy:nodeLabelFont="SansSerif-1-12" cy:nodeLabel="" cy:borderLineType="solid"/>
  </node>
  <node label="DLG2" id="-285">
    <att type="real" name="Betweenness" value="32.07867"/>
    <att type="real" name="BottleNeck" value="3.0"/>
    <att type="real" name="CentiScaPe Betweenness" value="66.37340782386424"/>
    <att type="real" name="CentiScaPe Centroid" value="-59.0"/>
    <att type="real" name="CentiScaPe Closeness" value="0.0030120481927710845"/>
    <att type="real" name="CentiScaPe Eccentricity" value="0.16666666666666666"/>
    <att type="real" name="CentiScaPe Node Degree" value="16.0"/>
    <att type="real" name="CentiScaPe Radiality" value="6.925925925925926"/>
    <att type="real" name="CentiScaPe Stress" value="516.0"/>
    <att type="real" name="Closeness" value="42.0"/>
    <att type="real" name="Clustering coefficient" value="0.23333"/>
    <att type="real" name="DMNC" value="0.8164"/>
    <att type="real" name="Degree" value="16.0"/>
    <att type="real" name="EPC" value="56.938"/>
    <att type="real" name="EcCentricity" value="0.16667"/>
    <att type="real" name="MCC" value="40.0"/>
    <att type="real" name="MNC" value="8.0"/>
    <att type="real" name="Radiality" value="7.01852"/>
    <att type="real" name="Stress" value="5280.0"/>
    <att type="string" name="canonicalName" value="DLG2"/>
    <graphics type="ELLIPSE" h="30.0" w="60.0" x="480.0" y="80.0" fill="#ffafaf" width="1" outline="#808080" cy:nodeTransparency="0.6274509803921569" cy:nodeLabelFont="SansSerif-1-12" cy:nodeLabel="" cy:borderLineType="solid"/>
  </node>
  <node label="SHC2" id="-190">
    <att type="real" name="Betweenness" value="0.0"/>
    <att type="real" name="BottleNeck" value="1.0"/>
    <att type="real" name="CentiScaPe Betweenness" value="0.0"/>
    <att type="real" name="CentiScaPe Centroid" value="-103.0"/>
    <att type="real" name="CentiScaPe Closeness" value="0.0021691973969631237"/>
    <att type="real" name="CentiScaPe Eccentricity" value="0.14285714285714285"/>
    <att type="real" name="CentiScaPe Node Degree" value="3.0"/>
    <att type="real" name="CentiScaPe Radiality" value="5.731481481481482"/>
    <att type="real" name="CentiScaPe Stress" value="0.0"/>
    <att type="real" name="Closeness" value="28.68095"/>
    <att type="real" name="Clustering coefficient" value="0.66667"/>
    <att type="real" name="DMNC" value="0.61557"/>
    <att type="real" name="Degree" value="3.0"/>
    <att type="real" name="EPC" value="31.748"/>
    <att type="real" name="EcCentricity" value="0.14286"/>
    <att type="real" name="MCC" value="2.0"/>
    <att type="real" name="MNC" value="2.0"/>
    <att type="real" name="Radiality" value="5.82407"/>
    <att type="real" name="Stress" value="0.0"/>
    <att type="string" name="canonicalName" value="SHC2"/>
    <graphics type="ELLIPSE" h="30.0" w="60.0" x="320.0" y="560.0" fill="#ffafaf" width="1" outline="#808080" cy:nodeTransparency="0.6274509803921569" cy:nodeLabelFont="SansSerif-1-12" cy:nodeLabel="" cy:borderLineType="solid"/>
  </node>
  <node label="DYNC1H1" id="-284">
    <att type="real" name="Betweenness" value="920.12925"/>
    <att type="real" name="BottleNeck" value="18.0"/>
    <att type="real" name="CentiScaPe Betweenness" value="1867.2358270275286"/>
    <att type="real" name="CentiScaPe Centroid" value="-38.0"/>
    <att type="real" name="CentiScaPe Closeness" value="0.003215434083601286"/>
    <att type="real" name="CentiScaPe Eccentricity" value="0.2"/>
    <att type="real" name="CentiScaPe Node Degree" value="16.0"/>
    <att type="real" name="CentiScaPe Radiality" value="7.12037037037037"/>
    <att type="real" name="CentiScaPe Stress" value="4072.0"/>
    <att type="real" name="Closeness" value="44.83333"/>
    <att type="real" name="Clustering coefficient" value="0.03333"/>
    <att type="real" name="DMNC" value="0.30779"/>
    <att type="real" name="Degree" value="16.0"/>
    <att type="real" name="EPC" value="49.704"/>
    <att type="real" name="EcCentricity" value="0.2"/>
    <att type="real" name="MCC" value="10.0"/>
    <att type="real" name="MNC" value="2.0"/>
    <att type="real" name="Radiality" value="7.21296"/>
    <att type="real" name="Stress" value="29824.0"/>
    <att type="string" name="canonicalName" value="DYNC1H1"/>
    <graphics type="ELLIPSE" h="30.0" w="60.0" x="240.0" y="160.0" fill="#ffafaf" width="1" outline="#808080" cy:nodeTransparency="0.6274509803921569" cy:nodeLabelFont="SansSerif-1-12" cy:nodeLabel="" cy:borderLineType="solid"/>
  </node>
  <node label="DLG4" id="-283">
    <att type="real" name="Betweenness" value="1998.30562"/>
    <att type="real" name="BottleNeck" value="66.0"/>
    <att type="real" name="CentiScaPe Betweenness" value="3918.182571038311"/>
    <att type="real" name="CentiScaPe Centroid" value="12.0"/>
    <att type="real" name="CentiScaPe Closeness" value="0.003663003663003663"/>
    <att type="real" name="CentiScaPe Eccentricity" value="0.16666666666666666"/>
    <att type="real" name="CentiScaPe Node Degree" value="34.0"/>
    <att type="real" name="CentiScaPe Radiality" value="7.472222222222222"/>
    <att type="real" name="CentiScaPe Stress" value="10608.0"/>
    <att type="real" name="Closeness" value="54.05"/>
    <att type="real" name="Clustering coefficient" value="0.12834"/>
    <att type="real" name="DMNC" value="0.48245"/>
    <att type="real" name="Degree" value="34.0"/>
    <att type="real" name="EPC" value="57.041"/>
    <att type="real" name="EcCentricity" value="0.16667"/>
    <att type="real" name="MCC" value="332.0"/>
    <att type="real" name="MNC" value="19.0"/>
    <att type="real" name="Radiality" value="7.56481"/>
    <att type="real" name="Stress" value="81302.0"/>
    <att type="string" name="canonicalName" value="DLG4"/>
    <graphics type="ELLIPSE" h="30.0" w="60.0" x="160.0" y="160.0" fill="#ffafaf" width="1" outline="#808080" cy:nodeTransparency="0.6274509803921569" cy:nodeLabelFont="SansSerif-1-12" cy:nodeLabel="" cy:borderLineType="solid"/>
  </node>
  <node label="DYNLL1" id="-282">
    <att type="real" name="Betweenness" value="107.25617"/>
    <att type="real" name="BottleNeck" value="2.0"/>
    <att type="real" name="CentiScaPe Betweenness" value="246.22120846248563"/>
    <att type="real" name="CentiScaPe Centroid" value="-46.0"/>
    <att type="real" name="CentiScaPe Closeness" value="0.003134796238244514"/>
    <att type="real" name="CentiScaPe Eccentricity" value="0.2"/>
    <att type="real" name="CentiScaPe Node Degree" value="8.0"/>
    <att type="real" name="CentiScaPe Radiality" value="7.046296296296297"/>
    <att type="real" name="CentiScaPe Stress" value="1044.0"/>
    <att type="real" name="Closeness" value="41.83333"/>
    <att type="real" name="Clustering coefficient" value="0.35714"/>
    <att type="real" name="DMNC" value="0.94732"/>
    <att type="real" name="Degree" value="8.0"/>
    <att type="real" name="EPC" value="52.09"/>
    <att type="real" name="EcCentricity" value="0.2"/>
    <att type="real" name="MCC" value="9.0"/>
    <att type="real" name="MNC" value="4.0"/>
    <att type="real" name="Radiality" value="7.13889"/>
    <att type="real" name="Stress" value="7942.0"/>
    <att type="string" name="canonicalName" value="DYNLL1"/>
    <graphics type="ELLIPSE" h="30.0" w="60.0" x="80.0" y="160.0" fill="#ffafaf" width="1" outline="#808080" cy:nodeTransparency="0.6274509803921569" cy:nodeLabelFont="SansSerif-1-12" cy:nodeLabel="" cy:borderLineType="solid"/>
  </node>
  <node label="KCNQ3" id="-281">
    <att type="real" name="Betweenness" value="0.0"/>
    <att type="real" name="BottleNeck" value="1.0"/>
    <att type="real" name="CentiScaPe Betweenness" value="0.0"/>
    <att type="real" name="CentiScaPe Centroid" value="-105.0"/>
    <att type="real" name="CentiScaPe Closeness" value="0.0018587360594795538"/>
    <att type="real" name="CentiScaPe Eccentricity" value="0.14285714285714285"/>
    <att type="real" name="CentiScaPe Node Degree" value="3.0"/>
    <att type="real" name="CentiScaPe Radiality" value="5.018518518518518"/>
    <att type="real" name="CentiScaPe Stress" value="0.0"/>
    <att type="real" name="Closeness" value="24.61905"/>
    <att type="real" name="Clustering coefficient" value="0.33333"/>
    <att type="real" name="DMNC" value="0.30779"/>
    <att type="real" name="Degree" value="3.0"/>
    <att type="real" name="EPC" value="12.674"/>
    <att type="real" name="EcCentricity" value="0.14286"/>
    <att type="real" name="MCC" value="2.0"/>
    <att type="real" name="MNC" value="2.0"/>
    <att type="real" name="Radiality" value="5.11111"/>
    <att type="real" name="Stress" value="0.0"/>
    <att type="string" name="canonicalName" value="KCNQ3"/>
    <graphics type="ELLIPSE" h="30.0" w="60.0" x="0.0" y="160.0" fill="#ffafaf" width="1" outline="#808080" cy:nodeTransparency="0.6274509803921569" cy:nodeLabelFont="SansSerif-1-12" cy:nodeLabel="" cy:borderLineType="solid"/>
  </node>
  <node label="ARHGAP5" id="-280">
    <att type="real" name="Betweenness" value="333.13398"/>
    <att type="real" name="BottleNeck" value="4.0"/>
    <att type="real" name="CentiScaPe Betweenness" value="673.7098845598846"/>
    <att type="real" name="CentiScaPe Centroid" value="-86.0"/>
    <att type="real" name="CentiScaPe Closeness" value="0.0024875621890547263"/>
    <att type="real" name="CentiScaPe Eccentricity" value="0.14285714285714285"/>
    <att type="real" name="CentiScaPe Node Degree" value="9.0"/>
    <att type="real" name="CentiScaPe Radiality" value="6.277777777777778"/>
    <att type="real" name="CentiScaPe Stress" value="1452.0"/>
    <att type="real" name="Closeness" value="34.46429"/>
    <att type="real" name="Clustering coefficient" value="0.0"/>
    <att type="real" name="DMNC" value="0.0"/>
    <att type="real" name="Degree" value="9.0"/>
    <att type="real" name="EPC" value="30.146"/>
    <att type="real" name="EcCentricity" value="0.14286"/>
    <att type="real" name="MCC" value="5.0"/>
    <att type="real" name="MNC" value="1.0"/>
    <att type="real" name="Radiality" value="6.37037"/>
    <att type="real" name="Stress" value="11476.0"/>
    <att type="string" name="canonicalName" value="ARHGAP5"/>
    <graphics type="ELLIPSE" h="30.0" w="60.0" x="560.0" y="160.0" fill="#ffafaf" width="1" outline="#808080" cy:nodeTransparency="0.6274509803921569" cy:nodeLabelFont="SansSerif-1-12" cy:nodeLabel="" cy:borderLineType="solid"/>
  </node>
  <node label="KCNQ5" id="-279">
    <att type="real" name="Betweenness" value="107.0"/>
    <att type="real" name="BottleNeck" value="2.0"/>
    <att type="real" name="CentiScaPe Betweenness" value="214.0"/>
    <att type="real" name="CentiScaPe Centroid" value="-104.0"/>
    <att type="real" name="CentiScaPe Closeness" value="0.00186219739292365"/>
    <att type="real" name="CentiScaPe Eccentricity" value="0.14285714285714285"/>
    <att type="real" name="CentiScaPe Node Degree" value="4.0"/>
    <att type="real" name="CentiScaPe Radiality" value="5.027777777777778"/>
    <att type="real" name="CentiScaPe Stress" value="472.0"/>
    <att type="real" name="Closeness" value="25.11905"/>
    <att type="real" name="Clustering coefficient" value="0.16667"/>
    <att type="real" name="DMNC" value="0.30779"/>
    <att type="real" name="Degree" value="4.0"/>
    <att type="real" name="EPC" value="11.567"/>
    <att type="real" name="EcCentricity" value="0.14286"/>
    <att type="real" name="MCC" value="3.0"/>
    <att type="real" name="MNC" value="2.0"/>
    <att type="real" name="Radiality" value="5.12037"/>
    <att type="real" name="Stress" value="2578.0"/>
    <att type="string" name="canonicalName" value="KCNQ5"/>
    <graphics type="ELLIPSE" h="30.0" w="60.0" x="480.0" y="160.0" fill="#ffafaf" width="1" outline="#808080" cy:nodeTransparency="0.6274509803921569" cy:nodeLabelFont="SansSerif-1-12" cy:nodeLabel="" cy:borderLineType="solid"/>
  </node>
  <node label="GABBR1" id="-278">
    <att type="real" name="Betweenness" value="0.0"/>
    <att type="real" name="BottleNeck" value="1.0"/>
    <att type="real" name="CentiScaPe Betweenness" value="0.0"/>
    <att type="real" name="CentiScaPe Centroid" value="-107.0"/>
    <att type="real" name="CentiScaPe Closeness" value="0.002242152466367713"/>
    <att type="real" name="CentiScaPe Eccentricity" value="0.14285714285714285"/>
    <att type="real" name="CentiScaPe Node Degree" value="1.0"/>
    <att type="real" name="CentiScaPe Radiality" value="5.87037037037037"/>
    <att type="real" name="CentiScaPe Stress" value="0.0"/>
    <att type="real" name="Closeness" value="29.24286"/>
    <att type="real" name="Clustering coefficient" value="0.0"/>
    <att type="real" name="DMNC" value="0.0"/>
    <att type="real" name="Degree" value="1.0"/>
    <att type="real" name="EPC" value="16.288"/>
    <att type="real" name="EcCentricity" value="0.14286"/>
    <att type="real" name="MCC" value="1.0"/>
    <att type="real" name="MNC" value="1.0"/>
    <att type="real" name="Radiality" value="5.96296"/>
    <att type="real" name="Stress" value="0.0"/>
    <att type="string" name="canonicalName" value="GABBR1"/>
    <graphics type="ELLIPSE" h="30.0" w="60.0" x="400.0" y="160.0" fill="#ffafaf" width="1" outline="#808080" cy:nodeTransparency="0.6274509803921569" cy:nodeLabelFont="SansSerif-1-12" cy:nodeLabel="" cy:borderLineType="solid"/>
  </node>
  <node label="LDLR" id="-180">
    <att type="real" name="Betweenness" value="0.0"/>
    <att type="real" name="BottleNeck" value="1.0"/>
    <att type="real" name="CentiScaPe Betweenness" value="0.0"/>
    <att type="real" name="CentiScaPe Centroid" value="-107.0"/>
    <att type="real" name="CentiScaPe Closeness" value="0.0019305019305019305"/>
    <att type="real" name="CentiScaPe Eccentricity" value="0.125"/>
    <att type="real" name="CentiScaPe Node Degree" value="2.0"/>
    <att type="real" name="CentiScaPe Radiality" value="5.203703703703703"/>
    <att type="real" name="CentiScaPe Stress" value="0.0"/>
    <att type="real" name="Closeness" value="25.34643"/>
    <att type="real" name="Clustering coefficient" value="0.0"/>
    <att type="real" name="DMNC" value="0.0"/>
    <att type="real" name="Degree" value="2.0"/>
    <att type="real" name="EPC" value="24.344"/>
    <att type="real" name="EcCentricity" value="0.125"/>
    <att type="real" name="MCC" value="1.0"/>
    <att type="real" name="MNC" value="1.0"/>
    <att type="real" name="Radiality" value="5.2963"/>
    <att type="real" name="Stress" value="0.0"/>
    <att type="string" name="canonicalName" value="LDLR"/>
    <graphics type="ELLIPSE" h="30.0" w="60.0" x="240.0" y="560.0" fill="#ffafaf" width="1" outline="#808080" cy:nodeTransparency="0.6274509803921569" cy:nodeLabelFont="SansSerif-1-12" cy:nodeLabel="" cy:borderLineType="solid"/>
  </node>
  <node label="CLSPN" id="-277">
    <att type="real" name="Betweenness" value="213.0"/>
    <att type="real" name="BottleNeck" value="3.0"/>
    <att type="real" name="CentiScaPe Betweenness" value="426.0"/>
    <att type="real" name="CentiScaPe Centroid" value="-102.0"/>
    <att type="real" name="CentiScaPe Closeness" value="0.0018315018315018315"/>
    <att type="real" name="CentiScaPe Eccentricity" value="0.125"/>
    <att type="real" name="CentiScaPe Node Degree" value="9.0"/>
    <att type="real" name="CentiScaPe Radiality" value="4.944444444444445"/>
    <att type="real" name="CentiScaPe Stress" value="966.0"/>
    <att type="real" name="Closeness" value="25.68571"/>
    <att type="real" name="Clustering coefficient" value="0.02778"/>
    <att type="real" name="DMNC" value="0.30779"/>
    <att type="real" name="Degree" value="9.0"/>
    <att type="real" name="EPC" value="22.362"/>
    <att type="real" name="EcCentricity" value="0.125"/>
    <att type="real" name="MCC" value="4.0"/>
    <att type="real" name="MNC" value="2.0"/>
    <att type="real" name="Radiality" value="5.03704"/>
    <att type="real" name="Stress" value="25222.0"/>
    <att type="string" name="canonicalName" value="CLSPN"/>
    <graphics type="ELLIPSE" h="30.0" w="60.0" x="320.0" y="160.0" fill="#ffafaf" width="1" outline="#808080" cy:nodeTransparency="0.6274509803921569" cy:nodeLabelFont="SansSerif-1-12" cy:nodeLabel="" cy:borderLineType="solid"/>
  </node>
  <node label="SMC1A" id="-276">
    <att type="real" name="Betweenness" value="621.52284"/>
    <att type="real" name="BottleNeck" value="12.0"/>
    <att type="real" name="CentiScaPe Betweenness" value="1243.949370738964"/>
    <att type="real" name="CentiScaPe Centroid" value="-40.0"/>
    <att type="real" name="CentiScaPe Closeness" value="0.002881844380403458"/>
    <att type="real" name="CentiScaPe Eccentricity" value="0.2"/>
    <att type="real" name="CentiScaPe Node Degree" value="20.0"/>
    <att type="real" name="CentiScaPe Radiality" value="6.787037037037037"/>
    <att type="real" name="CentiScaPe Stress" value="2810.0"/>
    <att type="real" name="Closeness" value="41.5"/>
    <att type="real" name="Clustering coefficient" value="0.25263"/>
    <att type="real" name="DMNC" value="1.12172"/>
    <att type="real" name="Degree" value="20.0"/>
    <att type="real" name="EPC" value="52.815"/>
    <att type="real" name="EcCentricity" value="0.2"/>
    <att type="real" name="MCC" value="1568.0"/>
    <att type="real" name="MNC" value="9.0"/>
    <att type="real" name="Radiality" value="6.87963"/>
    <att type="real" name="Stress" value="22940.0"/>
    <att type="string" name="canonicalName" value="SMC1A"/>
    <graphics type="ELLIPSE" h="30.0" w="60.0" x="80.0" y="240.0" fill="#ffafaf" width="1" outline="#808080" cy:nodeTransparency="0.6274509803921569" cy:nodeLabelFont="SansSerif-1-12" cy:nodeLabel="" cy:borderLineType="solid"/>
  </node>
  <node label="FLG" id="-275">
    <att type="real" name="Betweenness" value="213.0"/>
    <att type="real" name="BottleNeck" value="3.0"/>
    <att type="real" name="CentiScaPe Betweenness" value="426.0"/>
    <att type="real" name="CentiScaPe Centroid" value="-103.0"/>
    <att type="real" name="CentiScaPe Closeness" value="0.001851851851851852"/>
    <att type="real" name="CentiScaPe Eccentricity" value="0.125"/>
    <att type="real" name="CentiScaPe Node Degree" value="3.0"/>
    <att type="real" name="CentiScaPe Radiality" value="5.0"/>
    <att type="real" name="CentiScaPe Stress" value="1222.0"/>
    <att type="real" name="Closeness" value="25.29286"/>
    <att type="real" name="Clustering coefficient" value="0.0"/>
    <att type="real" name="DMNC" value="0.0"/>
    <att type="real" name="Degree" value="3.0"/>
    <att type="real" name="EPC" value="7.541"/>
    <att type="real" name="EcCentricity" value="0.125"/>
    <att type="real" name="MCC" value="3.0"/>
    <att type="real" name="MNC" value="1.0"/>
    <att type="real" name="Radiality" value="5.09259"/>
    <att type="real" name="Stress" value="5402.0"/>
    <att type="string" name="canonicalName" value="FLG"/>
    <graphics type="ELLIPSE" h="30.0" w="60.0" x="0.0" y="240.0" fill="#ffafaf" width="1" outline="#808080" cy:nodeTransparency="0.6274509803921569" cy:nodeLabelFont="SansSerif-1-12" cy:nodeLabel="" cy:borderLineType="solid"/>
  </node>
  <node label="PLCG1" id="-172">
    <att type="real" name="Betweenness" value="826.03364"/>
    <att type="real" name="BottleNeck" value="14.0"/>
    <att type="real" name="CentiScaPe Betweenness" value="1488.7010570485013"/>
    <att type="real" name="CentiScaPe Centroid" value="-32.0"/>
    <att type="real" name="CentiScaPe Closeness" value="0.0031545741324921135"/>
    <att type="real" name="CentiScaPe Eccentricity" value="0.16666666666666666"/>
    <att type="real" name="CentiScaPe Node Degree" value="18.0"/>
    <att type="real" name="CentiScaPe Radiality" value="7.064814814814815"/>
    <att type="real" name="CentiScaPe Stress" value="5434.0"/>
    <att type="real" name="Closeness" value="45.03333"/>
    <att type="real" name="Clustering coefficient" value="0.20915"/>
    <att type="real" name="DMNC" value="0.76373"/>
    <att type="real" name="Degree" value="18.0"/>
    <att type="real" name="EPC" value="55.895"/>
    <att type="real" name="EcCentricity" value="0.16667"/>
    <att type="real" name="MCC" value="62.0"/>
    <att type="real" name="MNC" value="9.0"/>
    <att type="real" name="Radiality" value="7.15741"/>
    <att type="real" name="Stress" value="71020.0"/>
    <att type="string" name="canonicalName" value="PLCG1"/>
    <graphics type="ELLIPSE" h="30.0" w="60.0" x="400.0" y="560.0" fill="#ffafaf" width="1" outline="#808080" cy:nodeTransparency="0.6274509803921569" cy:nodeLabelFont="SansSerif-1-12" cy:nodeLabel="" cy:borderLineType="solid"/>
  </node>
  <node label="VCP" id="-274">
    <att type="real" name="Betweenness" value="44.57818"/>
    <att type="real" name="BottleNeck" value="1.0"/>
    <att type="real" name="CentiScaPe Betweenness" value="91.76666666666665"/>
    <att type="real" name="CentiScaPe Centroid" value="-89.0"/>
    <att type="real" name="CentiScaPe Closeness" value="0.002070393374741201"/>
    <att type="real" name="CentiScaPe Eccentricity" value="0.14285714285714285"/>
    <att type="real" name="CentiScaPe Node Degree" value="5.0"/>
    <att type="real" name="CentiScaPe Radiality" value="5.527777777777778"/>
    <att type="real" name="CentiScaPe Stress" value="152.0"/>
    <att type="real" name="Closeness" value="27.91429"/>
    <att type="real" name="Clustering coefficient" value="0.2"/>
    <att type="real" name="DMNC" value="0.61557"/>
    <att type="real" name="Degree" value="5.0"/>
    <att type="real" name="EPC" value="19.453"/>
    <att type="real" name="EcCentricity" value="0.14286"/>
    <att type="real" name="MCC" value="3.0"/>
    <att type="real" name="MNC" value="2.0"/>
    <att type="real" name="Radiality" value="5.62037"/>
    <att type="real" name="Stress" value="972.0"/>
    <att type="string" name="canonicalName" value="VCP"/>
    <graphics type="ELLIPSE" h="30.0" w="60.0" x="720.0" y="160.0" fill="#ffafaf" width="1" outline="#808080" cy:nodeTransparency="0.6274509803921569" cy:nodeLabelFont="SansSerif-1-12" cy:nodeLabel="" cy:borderLineType="solid"/>
  </node>
  <node label="HOMER2" id="-273">
    <att type="real" name="Betweenness" value="6.48026"/>
    <att type="real" name="BottleNeck" value="1.0"/>
    <att type="real" name="CentiScaPe Betweenness" value="13.214386344649503"/>
    <att type="real" name="CentiScaPe Centroid" value="-93.0"/>
    <att type="real" name="CentiScaPe Closeness" value="0.0024630541871921183"/>
    <att type="real" name="CentiScaPe Eccentricity" value="0.14285714285714285"/>
    <att type="real" name="CentiScaPe Node Degree" value="7.0"/>
    <att type="real" name="CentiScaPe Radiality" value="6.2407407407407405"/>
    <att type="real" name="CentiScaPe Stress" value="96.0"/>
    <att type="real" name="Closeness" value="33.44286"/>
    <att type="real" name="Clustering coefficient" value="0.33333"/>
    <att type="real" name="DMNC" value="0.66313"/>
    <att type="real" name="Degree" value="7.0"/>
    <att type="real" name="EPC" value="48.056"/>
    <att type="real" name="EcCentricity" value="0.14286"/>
    <att type="real" name="MCC" value="8.0"/>
    <att type="real" name="MNC" value="4.0"/>
    <att type="real" name="Radiality" value="6.33333"/>
    <att type="real" name="Stress" value="372.0"/>
    <att type="string" name="canonicalName" value="HOMER2"/>
    <graphics type="ELLIPSE" h="30.0" w="60.0" x="640.0" y="160.0" fill="#ffafaf" width="1" outline="#808080" cy:nodeTransparency="0.6274509803921569" cy:nodeLabelFont="SansSerif-1-12" cy:nodeLabel="" cy:borderLineType="solid"/>
  </node>
  <node label="PCDH17" id="-272">
    <att type="real" name="Betweenness" value="0.0"/>
    <att type="real" name="BottleNeck" value="1.0"/>
    <att type="real" name="CentiScaPe Betweenness" value="0.0"/>
    <att type="real" name="CentiScaPe Centroid" value="-107.0"/>
    <att type="real" name="CentiScaPe Closeness" value="0.002044989775051125"/>
    <att type="real" name="CentiScaPe Eccentricity" value="0.125"/>
    <att type="real" name="CentiScaPe Node Degree" value="1.0"/>
    <att type="real" name="CentiScaPe Radiality" value="5.472222222222222"/>
    <att type="real" name="CentiScaPe Stress" value="0.0"/>
    <att type="real" name="Closeness" value="26.73095"/>
    <att type="real" name="Clustering coefficient" value="0.0"/>
    <att type="real" name="DMNC" value="0.0"/>
    <att type="real" name="Degree" value="1.0"/>
    <att type="real" name="EPC" value="15.206"/>
    <att type="real" name="EcCentricity" value="0.125"/>
    <att type="real" name="MCC" value="1.0"/>
    <att type="real" name="MNC" value="1.0"/>
    <att type="real" name="Radiality" value="5.56481"/>
    <att type="real" name="Stress" value="0.0"/>
    <att type="string" name="canonicalName" value="PCDH17"/>
    <graphics type="ELLIPSE" h="30.0" w="60.0" x="160.0" y="0.0" fill="#ffafaf" width="1" outline="#808080" cy:nodeTransparency="0.6274509803921569" cy:nodeLabelFont="SansSerif-1-12" cy:nodeLabel="" cy:borderLineType="solid"/>
  </node>
  <node label="HOMER1" id="-271">
    <att type="real" name="Betweenness" value="53.16652"/>
    <att type="real" name="BottleNeck" value="2.0"/>
    <att type="real" name="CentiScaPe Betweenness" value="88.39501950577807"/>
    <att type="real" name="CentiScaPe Centroid" value="-79.0"/>
    <att type="real" name="CentiScaPe Closeness" value="0.00273224043715847"/>
    <att type="real" name="CentiScaPe Eccentricity" value="0.16666666666666666"/>
    <att type="real" name="CentiScaPe Node Degree" value="9.0"/>
    <att type="real" name="CentiScaPe Radiality" value="6.611111111111111"/>
    <att type="real" name="CentiScaPe Stress" value="588.0"/>
    <att type="real" name="Closeness" value="38.18333"/>
    <att type="real" name="Clustering coefficient" value="0.38889"/>
    <att type="real" name="DMNC" value="0.66569"/>
    <att type="real" name="Degree" value="9.0"/>
    <att type="real" name="EPC" value="50.686"/>
    <att type="real" name="EcCentricity" value="0.16667"/>
    <att type="real" name="MCC" value="20.0"/>
    <att type="real" name="MNC" value="6.0"/>
    <att type="real" name="Radiality" value="6.7037"/>
    <att type="real" name="Stress" value="3426.0"/>
    <att type="string" name="canonicalName" value="HOMER1"/>
    <graphics type="ELLIPSE" h="30.0" w="60.0" x="240.0" y="0.0" fill="#ffafaf" width="1" outline="#808080" cy:nodeTransparency="0.6274509803921569" cy:nodeLabelFont="SansSerif-1-12" cy:nodeLabel="" cy:borderLineType="solid"/>
  </node>
  <node label="PTPN4" id="-270">
    <att type="real" name="Betweenness" value="0.0"/>
    <att type="real" name="BottleNeck" value="1.0"/>
    <att type="real" name="CentiScaPe Betweenness" value="0.0"/>
    <att type="real" name="CentiScaPe Centroid" value="-107.0"/>
    <att type="real" name="CentiScaPe Closeness" value="0.002551020408163265"/>
    <att type="real" name="CentiScaPe Eccentricity" value="0.16666666666666666"/>
    <att type="real" name="CentiScaPe Node Degree" value="1.0"/>
    <att type="real" name="CentiScaPe Radiality" value="6.37037037037037"/>
    <att type="real" name="CentiScaPe Stress" value="0.0"/>
    <att type="real" name="Closeness" value="33.0"/>
    <att type="real" name="Clustering coefficient" value="0.0"/>
    <att type="real" name="DMNC" value="0.0"/>
    <att type="real" name="Degree" value="1.0"/>
    <att type="real" name="EPC" value="16.81"/>
    <att type="real" name="EcCentricity" value="0.16667"/>
    <att type="real" name="MCC" value="1.0"/>
    <att type="real" name="MNC" value="1.0"/>
    <att type="real" name="Radiality" value="6.46296"/>
    <att type="real" name="Stress" value="0.0"/>
    <att type="string" name="canonicalName" value="PTPN4"/>
    <graphics type="ELLIPSE" h="30.0" w="60.0" x="0.0" y="0.0" fill="#ffafaf" width="1" outline="#808080" cy:nodeTransparency="0.6274509803921569" cy:nodeLabelFont="SansSerif-1-12" cy:nodeLabel="" cy:borderLineType="solid"/>
  </node>
  <node label="GRIN1" id="-269">
    <att type="real" name="Betweenness" value="497.57508"/>
    <att type="real" name="BottleNeck" value="6.0"/>
    <att type="real" name="CentiScaPe Betweenness" value="901.5416494099325"/>
    <att type="real" name="CentiScaPe Centroid" value="-25.0"/>
    <att type="real" name="CentiScaPe Closeness" value="0.003355704697986577"/>
    <att type="real" name="CentiScaPe Eccentricity" value="0.16666666666666666"/>
    <att type="real" name="CentiScaPe Node Degree" value="29.0"/>
    <att type="real" name="CentiScaPe Radiality" value="7.2407407407407405"/>
    <att type="real" name="CentiScaPe Stress" value="4018.0"/>
    <att type="real" name="Closeness" value="49.36667"/>
    <att type="real" name="Clustering coefficient" value="0.15025"/>
    <att type="real" name="DMNC" value="0.61091"/>
    <att type="real" name="Degree" value="29.0"/>
    <att type="real" name="EPC" value="57.086"/>
    <att type="real" name="EcCentricity" value="0.16667"/>
    <att type="real" name="MCC" value="297.0"/>
    <att type="real" name="MNC" value="15.0"/>
    <att type="real" name="Radiality" value="7.33333"/>
    <att type="real" name="Stress" value="33158.0"/>
    <att type="string" name="canonicalName" value="GRIN1"/>
    <graphics type="ELLIPSE" h="30.0" w="60.0" x="80.0" y="0.0" fill="#ffafaf" width="1" outline="#808080" cy:nodeTransparency="0.6274509803921569" cy:nodeLabelFont="SansSerif-1-12" cy:nodeLabel="" cy:borderLineType="solid"/>
  </node>
  <node label="OBSCN" id="-268">
    <att type="real" name="Betweenness" value="317.55129"/>
    <att type="real" name="BottleNeck" value="5.0"/>
    <att type="real" name="CentiScaPe Betweenness" value="636.0936507936506"/>
    <att type="real" name="CentiScaPe Centroid" value="-90.0"/>
    <att type="real" name="CentiScaPe Closeness" value="0.0027548209366391185"/>
    <att type="real" name="CentiScaPe Eccentricity" value="0.14285714285714285"/>
    <att type="real" name="CentiScaPe Node Degree" value="4.0"/>
    <att type="real" name="CentiScaPe Radiality" value="6.638888888888889"/>
    <att type="real" name="CentiScaPe Stress" value="1908.0"/>
    <att type="real" name="Closeness" value="37.32143"/>
    <att type="real" name="Clustering coefficient" value="0.16667"/>
    <att type="real" name="DMNC" value="0.30779"/>
    <att type="real" name="Degree" value="4.0"/>
    <att type="real" name="EPC" value="28.83"/>
    <att type="real" name="EcCentricity" value="0.14286"/>
    <att type="real" name="MCC" value="3.0"/>
    <att type="real" name="MNC" value="2.0"/>
    <att type="real" name="Radiality" value="6.73148"/>
    <att type="real" name="Stress" value="16460.0"/>
    <att type="string" name="canonicalName" value="OBSCN"/>
    <graphics type="ELLIPSE" h="30.0" w="60.0" x="480.0" y="0.0" fill="#ffafaf" width="1" outline="#808080" cy:nodeTransparency="0.6274509803921569" cy:nodeLabelFont="SansSerif-1-12" cy:nodeLabel="" cy:borderLineType="solid"/>
  </node>
  <node label="SSSCA1" id="-267">
    <att type="real" name="Betweenness" value="2.3775"/>
    <att type="real" name="BottleNeck" value="1.0"/>
    <att type="real" name="CentiScaPe Betweenness" value="7.15952380952381"/>
    <att type="real" name="CentiScaPe Centroid" value="-97.0"/>
    <att type="real" name="CentiScaPe Closeness" value="0.0023752969121140144"/>
    <att type="real" name="CentiScaPe Eccentricity" value="0.14285714285714285"/>
    <att type="real" name="CentiScaPe Node Degree" value="2.0"/>
    <att type="real" name="CentiScaPe Radiality" value="6.101851851851852"/>
    <att type="real" name="CentiScaPe Stress" value="32.0"/>
    <att type="real" name="Closeness" value="31.4881"/>
    <att type="real" name="Clustering coefficient" value="0.0"/>
    <att type="real" name="DMNC" value="0.0"/>
    <att type="real" name="Degree" value="2.0"/>
    <att type="real" name="EPC" value="27.124"/>
    <att type="real" name="EcCentricity" value="0.14286"/>
    <att type="real" name="MCC" value="2.0"/>
    <att type="real" name="MNC" value="1.0"/>
    <att type="real" name="Radiality" value="6.19444"/>
    <att type="real" name="Stress" value="52.0"/>
    <att type="string" name="canonicalName" value="SSSCA1"/>
    <graphics type="ELLIPSE" h="30.0" w="60.0" x="560.0" y="0.0" fill="#ffafaf" width="1" outline="#808080" cy:nodeTransparency="0.6274509803921569" cy:nodeLabelFont="SansSerif-1-12" cy:nodeLabel="" cy:borderLineType="solid"/>
  </node>
  <node label="CNKSR2" id="-266">
    <att type="real" name="Betweenness" value="2.01905"/>
    <att type="real" name="BottleNeck" value="1.0"/>
    <att type="real" name="CentiScaPe Betweenness" value="4.266666666666667"/>
    <att type="real" name="CentiScaPe Centroid" value="-98.0"/>
    <att type="real" name="CentiScaPe Closeness" value="0.0026954177897574125"/>
    <att type="real" name="CentiScaPe Eccentricity" value="0.14285714285714285"/>
    <att type="real" name="CentiScaPe Node Degree" value="7.0"/>
    <att type="real" name="CentiScaPe Radiality" value="6.564814814814815"/>
    <att type="real" name="CentiScaPe Stress" value="18.0"/>
    <att type="real" name="Closeness" value="36.9881"/>
    <att type="real" name="Clustering coefficient" value="0.28571"/>
    <att type="real" name="DMNC" value="0.56839"/>
    <att type="real" name="Degree" value="7.0"/>
    <att type="real" name="EPC" value="52.074"/>
    <att type="real" name="EcCentricity" value="0.14286"/>
    <att type="real" name="MCC" value="6.0"/>
    <att type="real" name="MNC" value="4.0"/>
    <att type="real" name="Radiality" value="6.65741"/>
    <att type="real" name="Stress" value="52.0"/>
    <att type="string" name="canonicalName" value="CNKSR2"/>
    <graphics type="ELLIPSE" h="30.0" w="60.0" x="320.0" y="0.0" fill="#ffafaf" width="1" outline="#808080" cy:nodeTransparency="0.6274509803921569" cy:nodeLabelFont="SansSerif-1-12" cy:nodeLabel="" cy:borderLineType="solid"/>
  </node>
  <node label="NUDC" id="-265">
    <att type="real" name="Betweenness" value="0.0"/>
    <att type="real" name="BottleNeck" value="1.0"/>
    <att type="real" name="CentiScaPe Betweenness" value="0.0"/>
    <att type="real" name="CentiScaPe Centroid" value="-106.0"/>
    <att type="real" name="CentiScaPe Closeness" value="0.002398081534772182"/>
    <att type="real" name="CentiScaPe Eccentricity" value="0.16666666666666666"/>
    <att type="real" name="CentiScaPe Node Degree" value="2.0"/>
    <att type="real" name="CentiScaPe Radiality" value="6.138888888888889"/>
    <att type="real" name="CentiScaPe Stress" value="0.0"/>
    <att type="real" name="Closeness" value="31.26667"/>
    <att type="real" name="Clustering coefficient" value="2.0"/>
    <att type="real" name="DMNC" value="0.61557"/>
    <att type="real" name="Degree" value="2.0"/>
    <att type="real" name="EPC" value="20.84"/>
    <att type="real" name="EcCentricity" value="0.16667"/>
    <att type="real" name="MCC" value="2.0"/>
    <att type="real" name="MNC" value="2.0"/>
    <att type="real" name="Radiality" value="6.23148"/>
    <att type="real" name="Stress" value="0.0"/>
    <att type="string" name="canonicalName" value="NUDC"/>
    <graphics type="ELLIPSE" h="30.0" w="60.0" x="400.0" y="0.0" fill="#ffafaf" width="1" outline="#808080" cy:nodeTransparency="0.6274509803921569" cy:nodeLabelFont="SansSerif-1-12" cy:nodeLabel="" cy:borderLineType="solid"/>
  </node>
  <node label="SLC32A1" id="-264">
    <att type="real" name="Betweenness" value="0.0"/>
    <att type="real" name="BottleNeck" value="1.0"/>
    <att type="real" name="CentiScaPe Betweenness" value="0.0"/>
    <att type="real" name="CentiScaPe Centroid" value="-107.0"/>
    <att type="real" name="CentiScaPe Closeness" value="0.0020920502092050207"/>
    <att type="real" name="CentiScaPe Eccentricity" value="0.125"/>
    <att type="real" name="CentiScaPe Node Degree" value="1.0"/>
    <att type="real" name="CentiScaPe Radiality" value="5.574074074074074"/>
    <att type="real" name="CentiScaPe Stress" value="0.0"/>
    <att type="real" name="Closeness" value="27.2381"/>
    <att type="real" name="Clustering coefficient" value="0.0"/>
    <att type="real" name="DMNC" value="0.0"/>
    <att type="real" name="Degree" value="1.0"/>
    <att type="real" name="EPC" value="10.423"/>
    <att type="real" name="EcCentricity" value="0.125"/>
    <att type="real" name="MCC" value="1.0"/>
    <att type="real" name="MNC" value="1.0"/>
    <att type="real" name="Radiality" value="5.66667"/>
    <att type="real" name="Stress" value="0.0"/>
    <att type="string" name="canonicalName" value="SLC32A1"/>
    <graphics type="ELLIPSE" h="30.0" w="60.0" x="0.0" y="80.0" fill="#ffafaf" width="1" outline="#808080" cy:nodeTransparency="0.6274509803921569" cy:nodeLabelFont="SansSerif-1-12" cy:nodeLabel="" cy:borderLineType="solid"/>
  </node>
  <node label="UBAC1" id="-263">
    <att type="real" name="Betweenness" value="12.0"/>
    <att type="real" name="BottleNeck" value="1.0"/>
    <att type="real" name="CentiScaPe Betweenness" value="24.0"/>
    <att type="real" name="CentiScaPe Centroid" value="-100.0"/>
    <att type="real" name="CentiScaPe Closeness" value="0.001968503937007874"/>
    <att type="real" name="CentiScaPe Eccentricity" value="0.125"/>
    <att type="real" name="CentiScaPe Node Degree" value="2.0"/>
    <att type="real" name="CentiScaPe Radiality" value="5.296296296296297"/>
    <att type="real" name="CentiScaPe Stress" value="24.0"/>
    <att type="real" name="Closeness" value="26.32262"/>
    <att type="real" name="Clustering coefficient" value="0.0"/>
    <att type="real" name="DMNC" value="0.0"/>
    <att type="real" name="Degree" value="2.0"/>
    <att type="real" name="EPC" value="10.871"/>
    <att type="real" name="EcCentricity" value="0.125"/>
    <att type="real" name="MCC" value="2.0"/>
    <att type="real" name="MNC" value="1.0"/>
    <att type="real" name="Radiality" value="5.38889"/>
    <att type="real" name="Stress" value="48.0"/>
    <att type="string" name="canonicalName" value="UBAC1"/>
    <graphics type="ELLIPSE" h="30.0" w="60.0" x="80.0" y="80.0" fill="#ffafaf" width="1" outline="#808080" cy:nodeTransparency="0.6274509803921569" cy:nodeLabelFont="SansSerif-1-12" cy:nodeLabel="" cy:borderLineType="solid"/>
  </node>
  <node label="SOX9" id="-262">
    <att type="real" name="Betweenness" value="425.27776"/>
    <att type="real" name="BottleNeck" value="6.0"/>
    <att type="real" name="CentiScaPe Betweenness" value="855.417532467532"/>
    <att type="real" name="CentiScaPe Centroid" value="-95.0"/>
    <att type="real" name="CentiScaPe Closeness" value="0.0022935779816513763"/>
    <att type="real" name="CentiScaPe Eccentricity" value="0.14285714285714285"/>
    <att type="real" name="CentiScaPe Node Degree" value="9.0"/>
    <att type="real" name="CentiScaPe Radiality" value="5.962962962962963"/>
    <att type="real" name="CentiScaPe Stress" value="1700.0"/>
    <att type="real" name="Closeness" value="31.86429"/>
    <att type="real" name="Clustering coefficient" value="0.0"/>
    <att type="real" name="DMNC" value="0.0"/>
    <att type="real" name="Degree" value="9.0"/>
    <att type="real" name="EPC" value="14.053"/>
    <att type="real" name="EcCentricity" value="0.14286"/>
    <att type="real" name="MCC" value="6.0"/>
    <att type="real" name="MNC" value="1.0"/>
    <att type="real" name="Radiality" value="6.05556"/>
    <att type="real" name="Stress" value="10258.0"/>
    <att type="string" name="canonicalName" value="SOX9"/>
    <graphics type="ELLIPSE" h="30.0" w="60.0" x="640.0" y="0.0" fill="#ffafaf" width="1" outline="#808080" cy:nodeTransparency="0.6274509803921569" cy:nodeLabelFont="SansSerif-1-12" cy:nodeLabel="" cy:borderLineType="solid"/>
  </node>
  <node label="CHEK1" id="-261">
    <att type="real" name="Betweenness" value="416.0"/>
    <att type="real" name="BottleNeck" value="5.0"/>
    <att type="real" name="CentiScaPe Betweenness" value="832.0"/>
    <att type="real" name="CentiScaPe Centroid" value="-95.0"/>
    <att type="real" name="CentiScaPe Closeness" value="0.0022522522522522522"/>
    <att type="real" name="CentiScaPe Eccentricity" value="0.14285714285714285"/>
    <att type="real" name="CentiScaPe Node Degree" value="6.0"/>
    <att type="real" name="CentiScaPe Radiality" value="5.888888888888889"/>
    <att type="real" name="CentiScaPe Stress" value="1912.0"/>
    <att type="real" name="Closeness" value="31.70238"/>
    <att type="real" name="Clustering coefficient" value="0.26667"/>
    <att type="real" name="DMNC" value="0.30779"/>
    <att type="real" name="Degree" value="6.0"/>
    <att type="real" name="EPC" value="29.09"/>
    <att type="real" name="EcCentricity" value="0.14286"/>
    <att type="real" name="MCC" value="4.0"/>
    <att type="real" name="MNC" value="2.0"/>
    <att type="real" name="Radiality" value="5.98148"/>
    <att type="real" name="Stress" value="36374.0"/>
    <att type="string" name="canonicalName" value="CHEK1"/>
    <graphics type="ELLIPSE" h="30.0" w="60.0" x="720.0" y="0.0" fill="#ffafaf" width="1" outline="#808080" cy:nodeTransparency="0.6274509803921569" cy:nodeLabelFont="SansSerif-1-12" cy:nodeLabel="" cy:borderLineType="solid"/>
  </node>
  <node label="NFKBIB" id="-260">
    <att type="real" name="Betweenness" value="37.92028"/>
    <att type="real" name="BottleNeck" value="1.0"/>
    <att type="real" name="CentiScaPe Betweenness" value="72.6539530644794"/>
    <att type="real" name="CentiScaPe Centroid" value="-95.0"/>
    <att type="real" name="CentiScaPe Closeness" value="0.002066115702479339"/>
    <att type="real" name="CentiScaPe Eccentricity" value="0.125"/>
    <att type="real" name="CentiScaPe Node Degree" value="4.0"/>
    <att type="real" name="CentiScaPe Radiality" value="5.518518518518518"/>
    <att type="real" name="CentiScaPe Stress" value="194.0"/>
    <att type="real" name="Closeness" value="27.3119"/>
    <att type="real" name="Clustering coefficient" value="0.0"/>
    <att type="real" name="DMNC" value="0.0"/>
    <att type="real" name="Degree" value="4.0"/>
    <att type="real" name="EPC" value="20.046"/>
    <att type="real" name="EcCentricity" value="0.125"/>
    <att type="real" name="MCC" value="2.0"/>
    <att type="real" name="MNC" value="1.0"/>
    <att type="real" name="Radiality" value="5.61111"/>
    <att type="real" name="Stress" value="2268.0"/>
    <att type="string" name="canonicalName" value="NFKBIB"/>
    <graphics type="ELLIPSE" h="30.0" w="60.0" x="320.0" y="80.0" fill="#ffafaf" width="1" outline="#808080" cy:nodeTransparency="0.6274509803921569" cy:nodeLabelFont="SansSerif-1-12" cy:nodeLabel="" cy:borderLineType="solid"/>
  </node>
  <node label="HAX1" id="-259">
    <att type="real" name="Betweenness" value="0.0"/>
    <att type="real" name="BottleNeck" value="1.0"/>
    <att type="real" name="CentiScaPe Betweenness" value="0.0"/>
    <att type="real" name="CentiScaPe Centroid" value="-107.0"/>
    <att type="real" name="CentiScaPe Closeness" value="0.001941747572815534"/>
    <att type="real" name="CentiScaPe Eccentricity" value="0.125"/>
    <att type="real" name="CentiScaPe Node Degree" value="1.0"/>
    <att type="real" name="CentiScaPe Radiality" value="5.231481481481482"/>
    <att type="real" name="CentiScaPe Stress" value="0.0"/>
    <att type="real" name="Closeness" value="24.98929"/>
    <att type="real" name="Clustering coefficient" value="0.0"/>
    <att type="real" name="DMNC" value="0.0"/>
    <att type="real" name="Degree" value="1.0"/>
    <att type="real" name="EPC" value="8.31"/>
    <att type="real" name="EcCentricity" value="0.125"/>
    <att type="real" name="MCC" value="1.0"/>
    <att type="real" name="MNC" value="1.0"/>
    <att type="real" name="Radiality" value="5.32407"/>
    <att type="real" name="Stress" value="0.0"/>
    <att type="string" name="canonicalName" value="HAX1"/>
    <graphics type="ELLIPSE" h="30.0" w="60.0" x="400.0" y="80.0" fill="#ffafaf" width="1" outline="#808080" cy:nodeTransparency="0.6274509803921569" cy:nodeLabelFont="SansSerif-1-12" cy:nodeLabel="" cy:borderLineType="solid"/>
  </node>
  <node label="FZR1" id="-258">
    <att type="real" name="Betweenness" value="0.0"/>
    <att type="real" name="BottleNeck" value="1.0"/>
    <att type="real" name="CentiScaPe Betweenness" value="0.0"/>
    <att type="real" name="CentiScaPe Centroid" value="-107.0"/>
    <att type="real" name="CentiScaPe Closeness" value="0.0015313935681470138"/>
    <att type="real" name="CentiScaPe Eccentricity" value="0.1111111111111111"/>
    <att type="real" name="CentiScaPe Node Degree" value="2.0"/>
    <att type="real" name="CentiScaPe Radiality" value="3.9537037037037037"/>
    <att type="real" name="CentiScaPe Stress" value="0.0"/>
    <att type="real" name="Closeness" value="20.17698"/>
    <att type="real" name="Clustering coefficient" value="0.0"/>
    <att type="real" name="DMNC" value="0.0"/>
    <att type="real" name="Degree" value="2.0"/>
    <att type="real" name="EPC" value="12.318"/>
    <att type="real" name="EcCentricity" value="0.11111"/>
    <att type="real" name="MCC" value="1.0"/>
    <att type="real" name="MNC" value="1.0"/>
    <att type="real" name="Radiality" value="4.0463"/>
    <att type="real" name="Stress" value="0.0"/>
    <att type="string" name="canonicalName" value="FZR1"/>
    <graphics type="ELLIPSE" h="30.0" w="60.0" x="160.0" y="80.0" fill="#ffafaf" width="1" outline="#808080" cy:nodeTransparency="0.6274509803921569" cy:nodeLabelFont="SansSerif-1-12" cy:nodeLabel="" cy:borderLineType="solid"/>
  </node>
  <node label="STK16" id="-257">
    <att type="real" name="Betweenness" value="0.0"/>
    <att type="real" name="BottleNeck" value="1.0"/>
    <att type="real" name="CentiScaPe Betweenness" value="0.0"/>
    <att type="real" name="CentiScaPe Centroid" value="-107.0"/>
    <att type="real" name="CentiScaPe Closeness" value="0.001996007984031936"/>
    <att type="real" name="CentiScaPe Eccentricity" value="0.14285714285714285"/>
    <att type="real" name="CentiScaPe Node Degree" value="1.0"/>
    <att type="real" name="CentiScaPe Radiality" value="5.361111111111111"/>
    <att type="real" name="CentiScaPe Stress" value="0.0"/>
    <att type="real" name="Closeness" value="25.84762"/>
    <att type="real" name="Clustering coefficient" value="0.0"/>
    <att type="real" name="DMNC" value="0.0"/>
    <att type="real" name="Degree" value="1.0"/>
    <att type="real" name="EPC" value="8.896"/>
    <att type="real" name="EcCentricity" value="0.14286"/>
    <att type="real" name="MCC" value="1.0"/>
    <att type="real" name="MNC" value="1.0"/>
    <att type="real" name="Radiality" value="5.4537"/>
    <att type="real" name="Stress" value="0.0"/>
    <att type="string" name="canonicalName" value="STK16"/>
    <graphics type="ELLIPSE" h="30.0" w="60.0" x="240.0" y="80.0" fill="#ffafaf" width="1" outline="#808080" cy:nodeTransparency="0.6274509803921569" cy:nodeLabelFont="SansSerif-1-12" cy:nodeLabel="" cy:borderLineType="solid"/>
  </node>
  <node label="NEK6" id="-256">
    <att type="real" name="Betweenness" value="67.75584"/>
    <att type="real" name="BottleNeck" value="1.0"/>
    <att type="real" name="CentiScaPe Betweenness" value="166.64200650466356"/>
    <att type="real" name="CentiScaPe Centroid" value="-51.0"/>
    <att type="real" name="CentiScaPe Closeness" value="0.002793296089385475"/>
    <att type="real" name="CentiScaPe Eccentricity" value="0.2"/>
    <att type="real" name="CentiScaPe Node Degree" value="9.0"/>
    <att type="real" name="CentiScaPe Radiality" value="6.685185185185185"/>
    <att type="real" name="CentiScaPe Stress" value="838.0"/>
    <att type="real" name="Closeness" value="37.55"/>
    <att type="real" name="Clustering coefficient" value="0.27778"/>
    <att type="real" name="DMNC" value="0.94732"/>
    <att type="real" name="Degree" value="9.0"/>
    <att type="real" name="EPC" value="50.795"/>
    <att type="real" name="EcCentricity" value="0.2"/>
    <att type="real" name="MCC" value="9.0"/>
    <att type="real" name="MNC" value="4.0"/>
    <att type="real" name="Radiality" value="6.77778"/>
    <att type="real" name="Stress" value="7220.0"/>
    <att type="string" name="canonicalName" value="NEK6"/>
    <graphics type="ELLIPSE" h="30.0" w="60.0" x="80.0" y="720.0" fill="#ffafaf" width="1" outline="#808080" cy:nodeTransparency="0.6274509803921569" cy:nodeLabelFont="SansSerif-1-12" cy:nodeLabel="" cy:borderLineType="solid"/>
  </node>
  <node label="VEGFA" id="-137">
    <att type="real" name="Betweenness" value="149.74982"/>
    <att type="real" name="BottleNeck" value="3.0"/>
    <att type="real" name="CentiScaPe Betweenness" value="369.4226116826112"/>
    <att type="real" name="CentiScaPe Centroid" value="-74.0"/>
    <att type="real" name="CentiScaPe Closeness" value="0.002770083102493075"/>
    <att type="real" name="CentiScaPe Eccentricity" value="0.16666666666666666"/>
    <att type="real" name="CentiScaPe Node Degree" value="9.0"/>
    <att type="real" name="CentiScaPe Radiality" value="6.657407407407407"/>
    <att type="real" name="CentiScaPe Stress" value="1104.0"/>
    <att type="real" name="Closeness" value="38.36667"/>
    <att type="real" name="Clustering coefficient" value="0.36111"/>
    <att type="real" name="DMNC" value="0.61814"/>
    <att type="real" name="Degree" value="9.0"/>
    <att type="real" name="EPC" value="47.553"/>
    <att type="real" name="EcCentricity" value="0.16667"/>
    <att type="real" name="MCC" value="12.0"/>
    <att type="real" name="MNC" value="6.0"/>
    <att type="real" name="Radiality" value="6.75"/>
    <att type="real" name="Stress" value="6772.0"/>
    <att type="string" name="canonicalName" value="VEGFA"/>
    <graphics type="ELLIPSE" h="30.0" w="60.0" x="160.0" y="560.0" fill="#ffafaf" width="1" outline="#808080" cy:nodeTransparency="0.6274509803921569" cy:nodeLabelFont="SansSerif-1-12" cy:nodeLabel="" cy:borderLineType="solid"/>
  </node>
  <node label="RND1" id="-255">
    <att type="real" name="Betweenness" value="0.0"/>
    <att type="real" name="BottleNeck" value="1.0"/>
    <att type="real" name="CentiScaPe Betweenness" value="0.0"/>
    <att type="real" name="CentiScaPe Centroid" value="-107.0"/>
    <att type="real" name="CentiScaPe Closeness" value="0.0019646365422396855"/>
    <att type="real" name="CentiScaPe Eccentricity" value="0.125"/>
    <att type="real" name="CentiScaPe Node Degree" value="2.0"/>
    <att type="real" name="CentiScaPe Radiality" value="5.287037037037037"/>
    <att type="real" name="CentiScaPe Stress" value="0.0"/>
    <att type="real" name="Closeness" value="25.52262"/>
    <att type="real" name="Clustering coefficient" value="0.0"/>
    <att type="real" name="DMNC" value="0.0"/>
    <att type="real" name="Degree" value="2.0"/>
    <att type="real" name="EPC" value="15.648"/>
    <att type="real" name="EcCentricity" value="0.125"/>
    <att type="real" name="MCC" value="1.0"/>
    <att type="real" name="MNC" value="1.0"/>
    <att type="real" name="Radiality" value="5.37963"/>
    <att type="real" name="Stress" value="0.0"/>
    <att type="string" name="canonicalName" value="RND1"/>
    <graphics type="ELLIPSE" h="30.0" w="60.0" x="160.0" y="720.0" fill="#ffafaf" width="1" outline="#808080" cy:nodeTransparency="0.6274509803921569" cy:nodeLabelFont="SansSerif-1-12" cy:nodeLabel="" cy:borderLineType="solid"/>
  </node>
  <node label="NDEL1" id="-254">
    <att type="real" name="Betweenness" value="0.0"/>
    <att type="real" name="BottleNeck" value="1.0"/>
    <att type="real" name="CentiScaPe Betweenness" value="0.0"/>
    <att type="real" name="CentiScaPe Centroid" value="-106.0"/>
    <att type="real" name="CentiScaPe Closeness" value="0.002398081534772182"/>
    <att type="real" name="CentiScaPe Eccentricity" value="0.16666666666666666"/>
    <att type="real" name="CentiScaPe Node Degree" value="3.0"/>
    <att type="real" name="CentiScaPe Radiality" value="6.138888888888889"/>
    <att type="real" name="CentiScaPe Stress" value="0.0"/>
    <att type="real" name="Closeness" value="31.26667"/>
    <att type="real" name="Clustering coefficient" value="0.33333"/>
    <att type="real" name="DMNC" value="0.30779"/>
    <att type="real" name="Degree" value="3.0"/>
    <att type="real" name="EPC" value="27.252"/>
    <att type="real" name="EcCentricity" value="0.16667"/>
    <att type="real" name="MCC" value="2.0"/>
    <att type="real" name="MNC" value="2.0"/>
    <att type="real" name="Radiality" value="6.23148"/>
    <att type="real" name="Stress" value="0.0"/>
    <att type="string" name="canonicalName" value="NDEL1"/>
    <graphics type="ELLIPSE" h="30.0" w="60.0" x="720.0" y="640.0" fill="#ffafaf" width="1" outline="#808080" cy:nodeTransparency="0.6274509803921569" cy:nodeLabelFont="SansSerif-1-12" cy:nodeLabel="" cy:borderLineType="solid"/>
  </node>
  <node label="RND3" id="-253">
    <att type="real" name="Betweenness" value="0.0"/>
    <att type="real" name="BottleNeck" value="1.0"/>
    <att type="real" name="CentiScaPe Betweenness" value="0.0"/>
    <att type="real" name="CentiScaPe Centroid" value="-107.0"/>
    <att type="real" name="CentiScaPe Closeness" value="0.0019646365422396855"/>
    <att type="real" name="CentiScaPe Eccentricity" value="0.125"/>
    <att type="real" name="CentiScaPe Node Degree" value="2.0"/>
    <att type="real" name="CentiScaPe Radiality" value="5.287037037037037"/>
    <att type="real" name="CentiScaPe Stress" value="0.0"/>
    <att type="real" name="Closeness" value="25.52262"/>
    <att type="real" name="Clustering coefficient" value="0.0"/>
    <att type="real" name="DMNC" value="0.0"/>
    <att type="real" name="Degree" value="2.0"/>
    <att type="real" name="EPC" value="15.024"/>
    <att type="real" name="EcCentricity" value="0.125"/>
    <att type="real" name="MCC" value="1.0"/>
    <att type="real" name="MNC" value="1.0"/>
    <att type="real" name="Radiality" value="5.37963"/>
    <att type="real" name="Stress" value="0.0"/>
    <att type="string" name="canonicalName" value="RND3"/>
    <graphics type="ELLIPSE" h="30.0" w="60.0" x="0.0" y="720.0" fill="#ffafaf" width="1" outline="#808080" cy:nodeTransparency="0.6274509803921569" cy:nodeLabelFont="SansSerif-1-12" cy:nodeLabel="" cy:borderLineType="solid"/>
  </node>
  <node label="VEGFB" id="-134">
    <att type="real" name="Betweenness" value="1.5641"/>
    <att type="real" name="BottleNeck" value="1.0"/>
    <att type="real" name="CentiScaPe Betweenness" value="2.6666666666666665"/>
    <att type="real" name="CentiScaPe Centroid" value="-98.0"/>
    <att type="real" name="CentiScaPe Closeness" value="0.002207505518763797"/>
    <att type="real" name="CentiScaPe Eccentricity" value="0.14285714285714285"/>
    <att type="real" name="CentiScaPe Node Degree" value="5.0"/>
    <att type="real" name="CentiScaPe Radiality" value="5.805555555555555"/>
    <att type="real" name="CentiScaPe Stress" value="10.0"/>
    <att type="real" name="Closeness" value="29.93095"/>
    <att type="real" name="Clustering coefficient" value="0.3"/>
    <att type="real" name="DMNC" value="0.46346"/>
    <att type="real" name="Degree" value="5.0"/>
    <att type="real" name="EPC" value="40.996"/>
    <att type="real" name="EcCentricity" value="0.14286"/>
    <att type="real" name="MCC" value="4.0"/>
    <att type="real" name="MNC" value="3.0"/>
    <att type="real" name="Radiality" value="5.89815"/>
    <att type="real" name="Stress" value="60.0"/>
    <att type="string" name="canonicalName" value="VEGFB"/>
    <graphics type="ELLIPSE" h="30.0" w="60.0" x="80.0" y="560.0" fill="#ffafaf" width="1" outline="#808080" cy:nodeTransparency="0.6274509803921569" cy:nodeLabelFont="SansSerif-1-12" cy:nodeLabel="" cy:borderLineType="solid"/>
  </node>
  <node label="RND2" id="-252">
    <att type="real" name="Betweenness" value="0.0"/>
    <att type="real" name="BottleNeck" value="1.0"/>
    <att type="real" name="CentiScaPe Betweenness" value="0.0"/>
    <att type="real" name="CentiScaPe Centroid" value="-107.0"/>
    <att type="real" name="CentiScaPe Closeness" value="0.0019646365422396855"/>
    <att type="real" name="CentiScaPe Eccentricity" value="0.125"/>
    <att type="real" name="CentiScaPe Node Degree" value="2.0"/>
    <att type="real" name="CentiScaPe Radiality" value="5.287037037037037"/>
    <att type="real" name="CentiScaPe Stress" value="0.0"/>
    <att type="real" name="Closeness" value="25.52262"/>
    <att type="real" name="Clustering coefficient" value="0.0"/>
    <att type="real" name="DMNC" value="0.0"/>
    <att type="real" name="Degree" value="2.0"/>
    <att type="real" name="EPC" value="15.584"/>
    <att type="real" name="EcCentricity" value="0.125"/>
    <att type="real" name="MCC" value="1.0"/>
    <att type="real" name="MNC" value="1.0"/>
    <att type="real" name="Radiality" value="5.37963"/>
    <att type="real" name="Stress" value="0.0"/>
    <att type="string" name="canonicalName" value="RND2"/>
    <graphics type="ELLIPSE" h="30.0" w="60.0" x="560.0" y="640.0" fill="#ffafaf" width="1" outline="#808080" cy:nodeTransparency="0.6274509803921569" cy:nodeLabelFont="SansSerif-1-12" cy:nodeLabel="" cy:borderLineType="solid"/>
  </node>
  <node label="NCAPD2" id="-251">
    <att type="real" name="Betweenness" value="355.97365"/>
    <att type="real" name="BottleNeck" value="2.0"/>
    <att type="real" name="CentiScaPe Betweenness" value="644.2742792511347"/>
    <att type="real" name="CentiScaPe Centroid" value="-51.0"/>
    <att type="real" name="CentiScaPe Closeness" value="0.0027548209366391185"/>
    <att type="real" name="CentiScaPe Eccentricity" value="0.16666666666666666"/>
    <att type="real" name="CentiScaPe Node Degree" value="15.0"/>
    <att type="real" name="CentiScaPe Radiality" value="6.638888888888889"/>
    <att type="real" name="CentiScaPe Stress" value="1750.0"/>
    <att type="real" name="Closeness" value="38.13333"/>
    <att type="real" name="Clustering coefficient" value="0.18095"/>
    <att type="real" name="DMNC" value="1.2317"/>
    <att type="real" name="Degree" value="15.0"/>
    <att type="real" name="EPC" value="52.284"/>
    <att type="real" name="EcCentricity" value="0.16667"/>
    <att type="real" name="MCC" value="27.0"/>
    <att type="real" name="MNC" value="5.0"/>
    <att type="real" name="Radiality" value="6.73148"/>
    <att type="real" name="Stress" value="24652.0"/>
    <att type="string" name="canonicalName" value="NCAPD2"/>
    <graphics type="ELLIPSE" h="30.0" w="60.0" x="640.0" y="640.0" fill="#ffafaf" width="1" outline="#808080" cy:nodeTransparency="0.6274509803921569" cy:nodeLabelFont="SansSerif-1-12" cy:nodeLabel="" cy:borderLineType="solid"/>
  </node>
  <node label="BICD2" id="-250">
    <att type="real" name="Betweenness" value="0.0"/>
    <att type="real" name="BottleNeck" value="1.0"/>
    <att type="real" name="CentiScaPe Betweenness" value="0.0"/>
    <att type="real" name="CentiScaPe Centroid" value="-107.0"/>
    <att type="real" name="CentiScaPe Closeness" value="0.0023923444976076554"/>
    <att type="real" name="CentiScaPe Eccentricity" value="0.16666666666666666"/>
    <att type="real" name="CentiScaPe Node Degree" value="2.0"/>
    <att type="real" name="CentiScaPe Radiality" value="6.12962962962963"/>
    <att type="real" name="CentiScaPe Stress" value="0.0"/>
    <att type="real" name="Closeness" value="30.76667"/>
    <att type="real" name="Clustering coefficient" value="0.0"/>
    <att type="real" name="DMNC" value="0.0"/>
    <att type="real" name="Degree" value="2.0"/>
    <att type="real" name="EPC" value="25.981"/>
    <att type="real" name="EcCentricity" value="0.16667"/>
    <att type="real" name="MCC" value="1.0"/>
    <att type="real" name="MNC" value="1.0"/>
    <att type="real" name="Radiality" value="6.22222"/>
    <att type="real" name="Stress" value="0.0"/>
    <att type="string" name="canonicalName" value="BICD2"/>
    <graphics type="ELLIPSE" h="30.0" w="60.0" x="400.0" y="640.0" fill="#ffafaf" width="1" outline="#808080" cy:nodeTransparency="0.6274509803921569" cy:nodeLabelFont="SansSerif-1-12" cy:nodeLabel="" cy:borderLineType="solid"/>
  </node>
  <node label="PPP1CB" id="-249">
    <att type="real" name="Betweenness" value="105.85097"/>
    <att type="real" name="BottleNeck" value="3.0"/>
    <att type="real" name="CentiScaPe Betweenness" value="226.2190141128222"/>
    <att type="real" name="CentiScaPe Centroid" value="-65.0"/>
    <att type="real" name="CentiScaPe Closeness" value="0.002824858757062147"/>
    <att type="real" name="CentiScaPe Eccentricity" value="0.16666666666666666"/>
    <att type="real" name="CentiScaPe Node Degree" value="4.0"/>
    <att type="real" name="CentiScaPe Radiality" value="6.722222222222222"/>
    <att type="real" name="CentiScaPe Stress" value="864.0"/>
    <att type="real" name="Closeness" value="37.38333"/>
    <att type="real" name="Clustering coefficient" value="0.0"/>
    <att type="real" name="DMNC" value="0.0"/>
    <att type="real" name="Degree" value="4.0"/>
    <att type="real" name="EPC" value="30.325"/>
    <att type="real" name="EcCentricity" value="0.16667"/>
    <att type="real" name="MCC" value="3.0"/>
    <att type="real" name="MNC" value="1.0"/>
    <att type="real" name="Radiality" value="6.81481"/>
    <att type="real" name="Stress" value="4556.0"/>
    <att type="string" name="canonicalName" value="PPP1CB"/>
    <graphics type="ELLIPSE" h="30.0" w="60.0" x="480.0" y="640.0" fill="#ffafaf" width="1" outline="#808080" cy:nodeTransparency="0.6274509803921569" cy:nodeLabelFont="SansSerif-1-12" cy:nodeLabel="" cy:borderLineType="solid"/>
  </node>
  <node label="PTPRN" id="-248">
    <att type="real" name="Betweenness" value="0.0"/>
    <att type="real" name="BottleNeck" value="1.0"/>
    <att type="real" name="CentiScaPe Betweenness" value="0.0"/>
    <att type="real" name="CentiScaPe Centroid" value="-107.0"/>
    <att type="real" name="CentiScaPe Closeness" value="0.0020920502092050207"/>
    <att type="real" name="CentiScaPe Eccentricity" value="0.125"/>
    <att type="real" name="CentiScaPe Node Degree" value="2.0"/>
    <att type="real" name="CentiScaPe Radiality" value="5.574074074074074"/>
    <att type="real" name="CentiScaPe Stress" value="0.0"/>
    <att type="real" name="Closeness" value="27.2381"/>
    <att type="real" name="Clustering coefficient" value="0.0"/>
    <att type="real" name="DMNC" value="0.0"/>
    <att type="real" name="Degree" value="2.0"/>
    <att type="real" name="EPC" value="17.445"/>
    <att type="real" name="EcCentricity" value="0.125"/>
    <att type="real" name="MCC" value="1.0"/>
    <att type="real" name="MNC" value="1.0"/>
    <att type="real" name="Radiality" value="5.66667"/>
    <att type="real" name="Stress" value="0.0"/>
    <att type="string" name="canonicalName" value="PTPRN"/>
    <graphics type="ELLIPSE" h="30.0" w="60.0" x="240.0" y="640.0" fill="#ffafaf" width="1" outline="#808080" cy:nodeTransparency="0.6274509803921569" cy:nodeLabelFont="SansSerif-1-12" cy:nodeLabel="" cy:borderLineType="solid"/>
  </node>
  <node label="RAD9A" id="-247">
    <att type="real" name="Betweenness" value="0.0"/>
    <att type="real" name="BottleNeck" value="1.0"/>
    <att type="real" name="CentiScaPe Betweenness" value="0.0"/>
    <att type="real" name="CentiScaPe Centroid" value="-104.0"/>
    <att type="real" name="CentiScaPe Closeness" value="0.0018248175182481751"/>
    <att type="real" name="CentiScaPe Eccentricity" value="0.125"/>
    <att type="real" name="CentiScaPe Node Degree" value="4.0"/>
    <att type="real" name="CentiScaPe Radiality" value="4.925925925925926"/>
    <att type="real" name="CentiScaPe Stress" value="0.0"/>
    <att type="real" name="Closeness" value="24.68571"/>
    <att type="real" name="Clustering coefficient" value="0.5"/>
    <att type="real" name="DMNC" value="0.92336"/>
    <att type="real" name="Degree" value="4.0"/>
    <att type="real" name="EPC" value="19.303"/>
    <att type="real" name="EcCentricity" value="0.125"/>
    <att type="real" name="MCC" value="2.0"/>
    <att type="real" name="MNC" value="2.0"/>
    <att type="real" name="Radiality" value="5.01852"/>
    <att type="real" name="Stress" value="0.0"/>
    <att type="string" name="canonicalName" value="RAD9A"/>
    <graphics type="ELLIPSE" h="30.0" w="60.0" x="320.0" y="640.0" fill="#ffafaf" width="1" outline="#808080" cy:nodeTransparency="0.6274509803921569" cy:nodeLabelFont="SansSerif-1-12" cy:nodeLabel="" cy:borderLineType="solid"/>
  </node>
  <node label="PTPRT" id="-246">
    <att type="real" name="Betweenness" value="322.00089"/>
    <att type="real" name="BottleNeck" value="4.0"/>
    <att type="real" name="CentiScaPe Betweenness" value="656.6503734827265"/>
    <att type="real" name="CentiScaPe Centroid" value="-98.0"/>
    <att type="real" name="CentiScaPe Closeness" value="0.0026954177897574125"/>
    <att type="real" name="CentiScaPe Eccentricity" value="0.14285714285714285"/>
    <att type="real" name="CentiScaPe Node Degree" value="7.0"/>
    <att type="real" name="CentiScaPe Radiality" value="6.564814814814815"/>
    <att type="real" name="CentiScaPe Stress" value="1634.0"/>
    <att type="real" name="Closeness" value="37.7381"/>
    <att type="real" name="Clustering coefficient" value="0.19048"/>
    <att type="real" name="DMNC" value="0.61795"/>
    <att type="real" name="Degree" value="7.0"/>
    <att type="real" name="EPC" value="32.816"/>
    <att type="real" name="EcCentricity" value="0.14286"/>
    <att type="real" name="MCC" value="7.0"/>
    <att type="real" name="MNC" value="3.0"/>
    <att type="real" name="Radiality" value="6.65741"/>
    <att type="real" name="Stress" value="10234.0"/>
    <att type="string" name="canonicalName" value="PTPRT"/>
    <graphics type="ELLIPSE" h="30.0" w="60.0" x="80.0" y="640.0" fill="#ffafaf" width="1" outline="#808080" cy:nodeTransparency="0.6274509803921569" cy:nodeLabelFont="SansSerif-1-12" cy:nodeLabel="" cy:borderLineType="solid"/>
  </node>
  <node label="GRIN2A" id="-245">
    <att type="real" name="Betweenness" value="649.43266"/>
    <att type="real" name="BottleNeck" value="11.0"/>
    <att type="real" name="CentiScaPe Betweenness" value="1169.8363334209241"/>
    <att type="real" name="CentiScaPe Centroid" value="-12.0"/>
    <att type="real" name="CentiScaPe Closeness" value="0.0035087719298245615"/>
    <att type="real" name="CentiScaPe Eccentricity" value="0.2"/>
    <att type="real" name="CentiScaPe Node Degree" value="29.0"/>
    <att type="real" name="CentiScaPe Radiality" value="7.361111111111111"/>
    <att type="real" name="CentiScaPe Stress" value="4172.0"/>
    <att type="real" name="Closeness" value="50.08333"/>
    <att type="real" name="Clustering coefficient" value="0.14039"/>
    <att type="real" name="DMNC" value="0.57085"/>
    <att type="real" name="Degree" value="29.0"/>
    <att type="real" name="EPC" value="57.086"/>
    <att type="real" name="EcCentricity" value="0.2"/>
    <att type="real" name="MCC" value="265.0"/>
    <att type="real" name="MNC" value="15.0"/>
    <att type="real" name="Radiality" value="7.4537"/>
    <att type="real" name="Stress" value="43382.0"/>
    <att type="string" name="canonicalName" value="GRIN2A"/>
    <graphics type="ELLIPSE" h="30.0" w="60.0" x="160.0" y="640.0" fill="#ffafaf" width="1" outline="#808080" cy:nodeTransparency="0.6274509803921569" cy:nodeLabelFont="SansSerif-1-12" cy:nodeLabel="" cy:borderLineType="solid"/>
  </node>
  <node label="BTBD7" id="-244">
    <att type="real" name="Betweenness" value="0.0"/>
    <att type="real" name="BottleNeck" value="1.0"/>
    <att type="real" name="CentiScaPe Betweenness" value="0.0"/>
    <att type="real" name="CentiScaPe Centroid" value="-107.0"/>
    <att type="real" name="CentiScaPe Closeness" value="0.0015527950310559005"/>
    <att type="real" name="CentiScaPe Eccentricity" value="0.125"/>
    <att type="real" name="CentiScaPe Node Degree" value="1.0"/>
    <att type="real" name="CentiScaPe Radiality" value="4.037037037037037"/>
    <att type="real" name="CentiScaPe Stress" value="0.0"/>
    <att type="real" name="Closeness" value="20.05238"/>
    <att type="real" name="Clustering coefficient" value="0.0"/>
    <att type="real" name="DMNC" value="0.0"/>
    <att type="real" name="Degree" value="1.0"/>
    <att type="real" name="EPC" value="4.492"/>
    <att type="real" name="EcCentricity" value="0.125"/>
    <att type="real" name="MCC" value="1.0"/>
    <att type="real" name="MNC" value="1.0"/>
    <att type="real" name="Radiality" value="4.12963"/>
    <att type="real" name="Stress" value="0.0"/>
    <att type="string" name="canonicalName" value="BTBD7"/>
    <graphics type="ELLIPSE" h="30.0" w="60.0" x="720.0" y="560.0" fill="#ffafaf" width="1" outline="#808080" cy:nodeTransparency="0.6274509803921569" cy:nodeLabelFont="SansSerif-1-12" cy:nodeLabel="" cy:borderLineType="solid"/>
  </node>
  <node label="MYH2" id="-243">
    <att type="real" name="Betweenness" value="231.55129"/>
    <att type="real" name="BottleNeck" value="4.0"/>
    <att type="real" name="CentiScaPe Betweenness" value="464.0936507936503"/>
    <att type="real" name="CentiScaPe Centroid" value="-100.0"/>
    <att type="real" name="CentiScaPe Closeness" value="0.002173913043478261"/>
    <att type="real" name="CentiScaPe Eccentricity" value="0.125"/>
    <att type="real" name="CentiScaPe Node Degree" value="5.0"/>
    <att type="real" name="CentiScaPe Radiality" value="5.7407407407407405"/>
    <att type="real" name="CentiScaPe Stress" value="1334.0"/>
    <att type="real" name="Closeness" value="29.7381"/>
    <att type="real" name="Clustering coefficient" value="0.0"/>
    <att type="real" name="DMNC" value="0.0"/>
    <att type="real" name="Degree" value="5.0"/>
    <att type="real" name="EPC" value="16.617"/>
    <att type="real" name="EcCentricity" value="0.125"/>
    <att type="real" name="MCC" value="4.0"/>
    <att type="real" name="MNC" value="1.0"/>
    <att type="real" name="Radiality" value="5.83333"/>
    <att type="real" name="Stress" value="11150.0"/>
    <att type="string" name="canonicalName" value="MYH2"/>
    <graphics type="ELLIPSE" h="30.0" w="60.0" x="0.0" y="640.0" fill="#ffafaf" width="1" outline="#808080" cy:nodeTransparency="0.6274509803921569" cy:nodeLabelFont="SansSerif-1-12" cy:nodeLabel="" cy:borderLineType="solid"/>
  </node>
  <node label="USP1" id="-242">
    <att type="real" name="Betweenness" value="327.36231"/>
    <att type="real" name="BottleNeck" value="4.0"/>
    <att type="real" name="CentiScaPe Betweenness" value="653.7151515151513"/>
    <att type="real" name="CentiScaPe Centroid" value="-88.0"/>
    <att type="real" name="CentiScaPe Closeness" value="0.002288329519450801"/>
    <att type="real" name="CentiScaPe Eccentricity" value="0.14285714285714285"/>
    <att type="real" name="CentiScaPe Node Degree" value="3.0"/>
    <att type="real" name="CentiScaPe Radiality" value="5.953703703703703"/>
    <att type="real" name="CentiScaPe Stress" value="1914.0"/>
    <att type="real" name="Closeness" value="31.58571"/>
    <att type="real" name="Clustering coefficient" value="0.0"/>
    <att type="real" name="DMNC" value="0.0"/>
    <att type="real" name="Degree" value="3.0"/>
    <att type="real" name="EPC" value="19.927"/>
    <att type="real" name="EcCentricity" value="0.14286"/>
    <att type="real" name="MCC" value="3.0"/>
    <att type="real" name="MNC" value="1.0"/>
    <att type="real" name="Radiality" value="6.0463"/>
    <att type="real" name="Stress" value="8380.0"/>
    <att type="string" name="canonicalName" value="USP1"/>
    <graphics type="ELLIPSE" h="30.0" w="60.0" x="560.0" y="560.0" fill="#ffafaf" width="1" outline="#808080" cy:nodeTransparency="0.6274509803921569" cy:nodeLabelFont="SansSerif-1-12" cy:nodeLabel="" cy:borderLineType="solid"/>
  </node>
  <node label="ACTN4" id="-241">
    <att type="real" name="Betweenness" value="3.58346"/>
    <att type="real" name="BottleNeck" value="1.0"/>
    <att type="real" name="CentiScaPe Betweenness" value="12.13896103896103"/>
    <att type="real" name="CentiScaPe Centroid" value="-60.0"/>
    <att type="real" name="CentiScaPe Closeness" value="0.003003003003003003"/>
    <att type="real" name="CentiScaPe Eccentricity" value="0.16666666666666666"/>
    <att type="real" name="CentiScaPe Node Degree" value="6.0"/>
    <att type="real" name="CentiScaPe Radiality" value="6.916666666666667"/>
    <att type="real" name="CentiScaPe Stress" value="88.0"/>
    <att type="real" name="Closeness" value="41.25"/>
    <att type="real" name="Clustering coefficient" value="1.46667"/>
    <att type="real" name="DMNC" value="1.04608"/>
    <att type="real" name="Degree" value="6.0"/>
    <att type="real" name="EPC" value="50.093"/>
    <att type="real" name="EcCentricity" value="0.16667"/>
    <att type="real" name="MCC" value="72.0"/>
    <att type="real" name="MNC" value="6.0"/>
    <att type="real" name="Radiality" value="7.00926"/>
    <att type="real" name="Stress" value="136.0"/>
    <att type="string" name="canonicalName" value="ACTN4"/>
    <graphics type="ELLIPSE" h="30.0" w="60.0" x="640.0" y="560.0" fill="#ffafaf" width="1" outline="#808080" cy:nodeTransparency="0.6274509803921569" cy:nodeLabelFont="SansSerif-1-12" cy:nodeLabel="" cy:borderLineType="solid"/>
  </node>
  <node label="INADL" id="-240">
    <att type="real" name="Betweenness" value="8.3966"/>
    <att type="real" name="BottleNeck" value="1.0"/>
    <att type="real" name="CentiScaPe Betweenness" value="32.86932789432787"/>
    <att type="real" name="CentiScaPe Centroid" value="-63.0"/>
    <att type="real" name="CentiScaPe Closeness" value="0.002976190476190476"/>
    <att type="real" name="CentiScaPe Eccentricity" value="0.16666666666666666"/>
    <att type="real" name="CentiScaPe Node Degree" value="8.0"/>
    <att type="real" name="CentiScaPe Radiality" value="6.888888888888889"/>
    <att type="real" name="CentiScaPe Stress" value="266.0"/>
    <att type="real" name="Closeness" value="40.75"/>
    <att type="real" name="Clustering coefficient" value="0.5"/>
    <att type="real" name="DMNC" value="0.66569"/>
    <att type="real" name="Degree" value="8.0"/>
    <att type="real" name="EPC" value="53.246"/>
    <att type="real" name="EcCentricity" value="0.16667"/>
    <att type="real" name="MCC" value="12.0"/>
    <att type="real" name="MNC" value="6.0"/>
    <att type="real" name="Radiality" value="6.98148"/>
    <att type="real" name="Stress" value="1454.0"/>
    <att type="string" name="canonicalName" value="INADL"/>
    <graphics type="ELLIPSE" h="30.0" w="60.0" x="640.0" y="800.0" fill="#ffafaf" width="1" outline="#808080" cy:nodeTransparency="0.6274509803921569" cy:nodeLabelFont="SansSerif-1-12" cy:nodeLabel="" cy:borderLineType="solid"/>
  </node>
  <node label="STAG1" id="-239">
    <att type="real" name="Betweenness" value="1.57355"/>
    <att type="real" name="BottleNeck" value="1.0"/>
    <att type="real" name="CentiScaPe Betweenness" value="3.1950784728066686"/>
    <att type="real" name="CentiScaPe Centroid" value="-78.0"/>
    <att type="real" name="CentiScaPe Closeness" value="0.002352941176470588"/>
    <att type="real" name="CentiScaPe Eccentricity" value="0.16666666666666666"/>
    <att type="real" name="CentiScaPe Node Degree" value="14.0"/>
    <att type="real" name="CentiScaPe Radiality" value="6.064814814814815"/>
    <att type="real" name="CentiScaPe Stress" value="46.0"/>
    <att type="real" name="Closeness" value="33.55"/>
    <att type="real" name="Clustering coefficient" value="0.38462"/>
    <att type="real" name="DMNC" value="1.28056"/>
    <att type="real" name="Degree" value="14.0"/>
    <att type="real" name="EPC" value="52.618"/>
    <att type="real" name="EcCentricity" value="0.16667"/>
    <att type="real" name="MCC" value="1440.0"/>
    <att type="real" name="MNC" value="7.0"/>
    <att type="real" name="Radiality" value="6.15741"/>
    <att type="real" name="Stress" value="516.0"/>
    <att type="string" name="canonicalName" value="STAG1"/>
    <graphics type="ELLIPSE" h="30.0" w="60.0" x="560.0" y="800.0" fill="#ffafaf" width="1" outline="#808080" cy:nodeTransparency="0.6274509803921569" cy:nodeLabelFont="SansSerif-1-12" cy:nodeLabel="" cy:borderLineType="solid"/>
  </node>
  <node label="LRRC7" id="-238">
    <att type="real" name="Betweenness" value="249.42158"/>
    <att type="real" name="BottleNeck" value="6.0"/>
    <att type="real" name="CentiScaPe Betweenness" value="501.22144837920644"/>
    <att type="real" name="CentiScaPe Centroid" value="-56.0"/>
    <att type="real" name="CentiScaPe Closeness" value="0.00303951367781155"/>
    <att type="real" name="CentiScaPe Eccentricity" value="0.16666666666666666"/>
    <att type="real" name="CentiScaPe Node Degree" value="14.0"/>
    <att type="real" name="CentiScaPe Radiality" value="6.953703703703703"/>
    <att type="real" name="CentiScaPe Stress" value="1598.0"/>
    <att type="real" name="Closeness" value="43.25"/>
    <att type="real" name="Clustering coefficient" value="0.18681"/>
    <att type="real" name="DMNC" value="0.49567"/>
    <att type="real" name="Degree" value="14.0"/>
    <att type="real" name="EPC" value="55.106"/>
    <att type="real" name="EcCentricity" value="0.16667"/>
    <att type="real" name="MCC" value="56.0"/>
    <att type="real" name="MNC" value="8.0"/>
    <att type="real" name="Radiality" value="7.0463"/>
    <att type="real" name="Stress" value="8476.0"/>
    <att type="string" name="canonicalName" value="LRRC7"/>
    <graphics type="ELLIPSE" h="30.0" w="60.0" x="480.0" y="800.0" fill="#ffafaf" width="1" outline="#808080" cy:nodeTransparency="0.6274509803921569" cy:nodeLabelFont="SansSerif-1-12" cy:nodeLabel="" cy:borderLineType="solid"/>
  </node>
  <node label="STAG2" id="-237">
    <att type="real" name="Betweenness" value="1.57355"/>
    <att type="real" name="BottleNeck" value="1.0"/>
    <att type="real" name="CentiScaPe Betweenness" value="3.1950784728066686"/>
    <att type="real" name="CentiScaPe Centroid" value="-78.0"/>
    <att type="real" name="CentiScaPe Closeness" value="0.002352941176470588"/>
    <att type="real" name="CentiScaPe Eccentricity" value="0.16666666666666666"/>
    <att type="real" name="CentiScaPe Node Degree" value="14.0"/>
    <att type="real" name="CentiScaPe Radiality" value="6.064814814814815"/>
    <att type="real" name="CentiScaPe Stress" value="46.0"/>
    <att type="real" name="Closeness" value="33.55"/>
    <att type="real" name="Clustering coefficient" value="0.38462"/>
    <att type="real" name="DMNC" value="1.28056"/>
    <att type="real" name="Degree" value="14.0"/>
    <att type="real" name="EPC" value="52.315"/>
    <att type="real" name="EcCentricity" value="0.16667"/>
    <att type="real" name="MCC" value="1440.0"/>
    <att type="real" name="MNC" value="7.0"/>
    <att type="real" name="Radiality" value="6.15741"/>
    <att type="real" name="Stress" value="516.0"/>
    <att type="string" name="canonicalName" value="STAG2"/>
    <graphics type="ELLIPSE" h="30.0" w="60.0" x="400.0" y="800.0" fill="#ffafaf" width="1" outline="#808080" cy:nodeTransparency="0.6274509803921569" cy:nodeLabelFont="SansSerif-1-12" cy:nodeLabel="" cy:borderLineType="solid"/>
  </node>
  <node label="ANKZF1" id="-236">
    <att type="real" name="Betweenness" value="23.96808"/>
    <att type="real" name="BottleNeck" value="1.0"/>
    <att type="real" name="CentiScaPe Betweenness" value="44.77147413989521"/>
    <att type="real" name="CentiScaPe Centroid" value="-90.0"/>
    <att type="real" name="CentiScaPe Closeness" value="0.002304147465437788"/>
    <att type="real" name="CentiScaPe Eccentricity" value="0.14285714285714285"/>
    <att type="real" name="CentiScaPe Node Degree" value="6.0"/>
    <att type="real" name="CentiScaPe Radiality" value="5.981481481481482"/>
    <att type="real" name="CentiScaPe Stress" value="210.0"/>
    <att type="real" name="Closeness" value="30.6381"/>
    <att type="real" name="Clustering coefficient" value="0.26667"/>
    <att type="real" name="DMNC" value="0.61795"/>
    <att type="real" name="Degree" value="6.0"/>
    <att type="real" name="EPC" value="20.634"/>
    <att type="real" name="EcCentricity" value="0.14286"/>
    <att type="real" name="MCC" value="4.0"/>
    <att type="real" name="MNC" value="3.0"/>
    <att type="real" name="Radiality" value="6.07407"/>
    <att type="real" name="Stress" value="3824.0"/>
    <att type="string" name="canonicalName" value="ANKZF1"/>
    <graphics type="ELLIPSE" h="30.0" w="60.0" x="320.0" y="800.0" fill="#ffafaf" width="1" outline="#808080" cy:nodeTransparency="0.6274509803921569" cy:nodeLabelFont="SansSerif-1-12" cy:nodeLabel="" cy:borderLineType="solid"/>
  </node>
  <node label="HRSP12" id="-235">
    <att type="real" name="Betweenness" value="359.58777"/>
    <att type="real" name="BottleNeck" value="7.0"/>
    <att type="real" name="CentiScaPe Betweenness" value="699.5024720893144"/>
    <att type="real" name="CentiScaPe Centroid" value="-89.0"/>
    <att type="real" name="CentiScaPe Closeness" value="0.0027624309392265192"/>
    <att type="real" name="CentiScaPe Eccentricity" value="0.14285714285714285"/>
    <att type="real" name="CentiScaPe Node Degree" value="6.0"/>
    <att type="real" name="CentiScaPe Radiality" value="6.648148148148148"/>
    <att type="real" name="CentiScaPe Stress" value="1722.0"/>
    <att type="real" name="Closeness" value="37.7881"/>
    <att type="real" name="Clustering coefficient" value="0.2"/>
    <att type="real" name="DMNC" value="0.46346"/>
    <att type="real" name="Degree" value="6.0"/>
    <att type="real" name="EPC" value="24.871"/>
    <att type="real" name="EcCentricity" value="0.14286"/>
    <att type="real" name="MCC" value="5.0"/>
    <att type="real" name="MNC" value="3.0"/>
    <att type="real" name="Radiality" value="6.74074"/>
    <att type="real" name="Stress" value="18154.0"/>
    <att type="string" name="canonicalName" value="HRSP12"/>
    <graphics type="ELLIPSE" h="30.0" w="60.0" x="240.0" y="800.0" fill="#ffafaf" width="1" outline="#808080" cy:nodeTransparency="0.6274509803921569" cy:nodeLabelFont="SansSerif-1-12" cy:nodeLabel="" cy:borderLineType="solid"/>
  </node>
  <node label="HOMER3" id="-234">
    <att type="real" name="Betweenness" value="0.0"/>
    <att type="real" name="BottleNeck" value="1.0"/>
    <att type="real" name="CentiScaPe Betweenness" value="0.0"/>
    <att type="real" name="CentiScaPe Centroid" value="-104.0"/>
    <att type="real" name="CentiScaPe Closeness" value="0.002257336343115124"/>
    <att type="real" name="CentiScaPe Eccentricity" value="0.14285714285714285"/>
    <att type="real" name="CentiScaPe Node Degree" value="4.0"/>
    <att type="real" name="CentiScaPe Radiality" value="5.898148148148148"/>
    <att type="real" name="CentiScaPe Stress" value="0.0"/>
    <att type="real" name="Closeness" value="30.40952"/>
    <att type="real" name="Clustering coefficient" value="1.0"/>
    <att type="real" name="DMNC" value="0.92693"/>
    <att type="real" name="Degree" value="4.0"/>
    <att type="real" name="EPC" value="37.963"/>
    <att type="real" name="EcCentricity" value="0.14286"/>
    <att type="real" name="MCC" value="6.0"/>
    <att type="real" name="MNC" value="3.0"/>
    <att type="real" name="Radiality" value="5.99074"/>
    <att type="real" name="Stress" value="0.0"/>
    <att type="string" name="canonicalName" value="HOMER3"/>
    <graphics type="ELLIPSE" h="30.0" w="60.0" x="160.0" y="800.0" fill="#ffafaf" width="1" outline="#808080" cy:nodeTransparency="0.6274509803921569" cy:nodeLabelFont="SansSerif-1-12" cy:nodeLabel="" cy:borderLineType="solid"/>
  </node>
  <node label="GRIN2B" id="-233">
    <att type="real" name="Betweenness" value="681.74037"/>
    <att type="real" name="BottleNeck" value="7.0"/>
    <att type="real" name="CentiScaPe Betweenness" value="1481.275819361149"/>
    <att type="real" name="CentiScaPe Centroid" value="-14.0"/>
    <att type="real" name="CentiScaPe Closeness" value="0.003484320557491289"/>
    <att type="real" name="CentiScaPe Eccentricity" value="0.16666666666666666"/>
    <att type="real" name="CentiScaPe Node Degree" value="29.0"/>
    <att type="real" name="CentiScaPe Radiality" value="7.342592592592593"/>
    <att type="real" name="CentiScaPe Stress" value="5586.0"/>
    <att type="real" name="Closeness" value="51.41667"/>
    <att type="real" name="Clustering coefficient" value="0.17488"/>
    <att type="real" name="DMNC" value="0.52155"/>
    <att type="real" name="Degree" value="29.0"/>
    <att type="real" name="EPC" value="57.086"/>
    <att type="real" name="EcCentricity" value="0.16667"/>
    <att type="real" name="MCC" value="326.0"/>
    <att type="real" name="MNC" value="18.0"/>
    <att type="real" name="Radiality" value="7.43519"/>
    <att type="real" name="Stress" value="34546.0"/>
    <att type="string" name="canonicalName" value="GRIN2B"/>
    <graphics type="ELLIPSE" h="30.0" w="60.0" x="80.0" y="800.0" fill="#ffafaf" width="1" outline="#808080" cy:nodeTransparency="0.6274509803921569" cy:nodeLabelFont="SansSerif-1-12" cy:nodeLabel="" cy:borderLineType="solid"/>
  </node>
  <node label="RAD21" id="-232">
    <att type="real" name="Betweenness" value="92.83446"/>
    <att type="real" name="BottleNeck" value="6.0"/>
    <att type="real" name="CentiScaPe Betweenness" value="195.07386376167273"/>
    <att type="real" name="CentiScaPe Centroid" value="-60.0"/>
    <att type="real" name="CentiScaPe Closeness" value="0.002457002457002457"/>
    <att type="real" name="CentiScaPe Eccentricity" value="0.16666666666666666"/>
    <att type="real" name="CentiScaPe Node Degree" value="16.0"/>
    <att type="real" name="CentiScaPe Radiality" value="6.231481481481482"/>
    <att type="real" name="CentiScaPe Stress" value="604.0"/>
    <att type="real" name="Closeness" value="35.98333"/>
    <att type="real" name="Clustering coefficient" value="0.36667"/>
    <att type="real" name="DMNC" value="1.05012"/>
    <att type="real" name="Degree" value="16.0"/>
    <att type="real" name="EPC" value="52.615"/>
    <att type="real" name="EcCentricity" value="0.16667"/>
    <att type="real" name="MCC" value="1562.0"/>
    <att type="real" name="MNC" value="9.0"/>
    <att type="real" name="Radiality" value="6.32407"/>
    <att type="real" name="Stress" value="6492.0"/>
    <att type="string" name="canonicalName" value="RAD21"/>
    <graphics type="ELLIPSE" h="30.0" w="60.0" x="0.0" y="800.0" fill="#ffafaf" width="1" outline="#808080" cy:nodeTransparency="0.6274509803921569" cy:nodeLabelFont="SansSerif-1-12" cy:nodeLabel="" cy:borderLineType="solid"/>
  </node>
  <node label="ADORA1" id="-231">
    <att type="real" name="Betweenness" value="0.0"/>
    <att type="real" name="BottleNeck" value="1.0"/>
    <att type="real" name="CentiScaPe Betweenness" value="0.0"/>
    <att type="real" name="CentiScaPe Centroid" value="-107.0"/>
    <att type="real" name="CentiScaPe Closeness" value="0.002242152466367713"/>
    <att type="real" name="CentiScaPe Eccentricity" value="0.14285714285714285"/>
    <att type="real" name="CentiScaPe Node Degree" value="2.0"/>
    <att type="real" name="CentiScaPe Radiality" value="5.87037037037037"/>
    <att type="real" name="CentiScaPe Stress" value="0.0"/>
    <att type="real" name="Closeness" value="29.24286"/>
    <att type="real" name="Clustering coefficient" value="0.0"/>
    <att type="real" name="DMNC" value="0.0"/>
    <att type="real" name="Degree" value="2.0"/>
    <att type="real" name="EPC" value="26.313"/>
    <att type="real" name="EcCentricity" value="0.14286"/>
    <att type="real" name="MCC" value="1.0"/>
    <att type="real" name="MNC" value="1.0"/>
    <att type="real" name="Radiality" value="5.96296"/>
    <att type="real" name="Stress" value="0.0"/>
    <att type="string" name="canonicalName" value="ADORA1"/>
    <graphics type="ELLIPSE" h="30.0" w="60.0" x="720.0" y="720.0" fill="#ffafaf" width="1" outline="#808080" cy:nodeTransparency="0.6274509803921569" cy:nodeLabelFont="SansSerif-1-12" cy:nodeLabel="" cy:borderLineType="solid"/>
  </node>
  <node label="PRKG1" id="-230">
    <att type="real" name="Betweenness" value="343.07445"/>
    <att type="real" name="BottleNeck" value="4.0"/>
    <att type="real" name="CentiScaPe Betweenness" value="672.6152661064423"/>
    <att type="real" name="CentiScaPe Centroid" value="-83.0"/>
    <att type="real" name="CentiScaPe Closeness" value="0.0023094688221709007"/>
    <att type="real" name="CentiScaPe Eccentricity" value="0.16666666666666666"/>
    <att type="real" name="CentiScaPe Node Degree" value="6.0"/>
    <att type="real" name="CentiScaPe Radiality" value="5.9907407407407405"/>
    <att type="real" name="CentiScaPe Stress" value="1542.0"/>
    <att type="real" name="Closeness" value="31.6"/>
    <att type="real" name="Clustering coefficient" value="0.13333"/>
    <att type="real" name="DMNC" value="0.61557"/>
    <att type="real" name="Degree" value="6.0"/>
    <att type="real" name="EPC" value="27.779"/>
    <att type="real" name="EcCentricity" value="0.16667"/>
    <att type="real" name="MCC" value="4.0"/>
    <att type="real" name="MNC" value="2.0"/>
    <att type="real" name="Radiality" value="6.08333"/>
    <att type="real" name="Stress" value="8884.0"/>
    <att type="string" name="canonicalName" value="PRKG1"/>
    <graphics type="ELLIPSE" h="30.0" w="60.0" x="640.0" y="720.0" fill="#ffafaf" width="1" outline="#808080" cy:nodeTransparency="0.6274509803921569" cy:nodeLabelFont="SansSerif-1-12" cy:nodeLabel="" cy:borderLineType="solid"/>
  </node>
  <node label="UBQLN1" id="-229">
    <att type="real" name="Betweenness" value="0.0"/>
    <att type="real" name="BottleNeck" value="1.0"/>
    <att type="real" name="CentiScaPe Betweenness" value="0.0"/>
    <att type="real" name="CentiScaPe Centroid" value="-93.0"/>
    <att type="real" name="CentiScaPe Closeness" value="0.002277904328018223"/>
    <att type="real" name="CentiScaPe Eccentricity" value="0.14285714285714285"/>
    <att type="real" name="CentiScaPe Node Degree" value="2.0"/>
    <att type="real" name="CentiScaPe Radiality" value="5.935185185185185"/>
    <att type="real" name="CentiScaPe Stress" value="0.0"/>
    <att type="real" name="Closeness" value="29.7881"/>
    <att type="real" name="Clustering coefficient" value="2.0"/>
    <att type="real" name="DMNC" value="0.61557"/>
    <att type="real" name="Degree" value="2.0"/>
    <att type="real" name="EPC" value="14.492"/>
    <att type="real" name="EcCentricity" value="0.14286"/>
    <att type="real" name="MCC" value="2.0"/>
    <att type="real" name="MNC" value="2.0"/>
    <att type="real" name="Radiality" value="6.02778"/>
    <att type="real" name="Stress" value="0.0"/>
    <att type="string" name="canonicalName" value="UBQLN1"/>
    <graphics type="ELLIPSE" h="30.0" w="60.0" x="560.0" y="720.0" fill="#ffafaf" width="1" outline="#808080" cy:nodeTransparency="0.6274509803921569" cy:nodeLabelFont="SansSerif-1-12" cy:nodeLabel="" cy:borderLineType="solid"/>
  </node>
  <node label="GRIN3B" id="-228">
    <att type="real" name="Betweenness" value="0.0"/>
    <att type="real" name="BottleNeck" value="1.0"/>
    <att type="real" name="CentiScaPe Betweenness" value="0.0"/>
    <att type="real" name="CentiScaPe Centroid" value="-70.0"/>
    <att type="real" name="CentiScaPe Closeness" value="0.0029154518950437317"/>
    <att type="real" name="CentiScaPe Eccentricity" value="0.16666666666666666"/>
    <att type="real" name="CentiScaPe Node Degree" value="4.0"/>
    <att type="real" name="CentiScaPe Radiality" value="6.824074074074074"/>
    <att type="real" name="CentiScaPe Stress" value="0.0"/>
    <att type="real" name="Closeness" value="38.75"/>
    <att type="real" name="Clustering coefficient" value="1.5"/>
    <att type="real" name="DMNC" value="1.39039"/>
    <att type="real" name="Degree" value="4.0"/>
    <att type="real" name="EPC" value="43.958"/>
    <att type="real" name="EcCentricity" value="0.16667"/>
    <att type="real" name="MCC" value="6.0"/>
    <att type="real" name="MNC" value="3.0"/>
    <att type="real" name="Radiality" value="6.91667"/>
    <att type="real" name="Stress" value="0.0"/>
    <att type="string" name="canonicalName" value="GRIN3B"/>
    <graphics type="ELLIPSE" h="30.0" w="60.0" x="480.0" y="720.0" fill="#ffafaf" width="1" outline="#808080" cy:nodeTransparency="0.6274509803921569" cy:nodeLabelFont="SansSerif-1-12" cy:nodeLabel="" cy:borderLineType="solid"/>
  </node>
  <node label="IQGAP2" id="-227">
    <att type="real" name="Betweenness" value="285.7908"/>
    <att type="real" name="BottleNeck" value="4.0"/>
    <att type="real" name="CentiScaPe Betweenness" value="564.7936356041619"/>
    <att type="real" name="CentiScaPe Centroid" value="-92.0"/>
    <att type="real" name="CentiScaPe Closeness" value="0.0024509803921568627"/>
    <att type="real" name="CentiScaPe Eccentricity" value="0.14285714285714285"/>
    <att type="real" name="CentiScaPe Node Degree" value="7.0"/>
    <att type="real" name="CentiScaPe Radiality" value="6.222222222222222"/>
    <att type="real" name="CentiScaPe Stress" value="1298.0"/>
    <att type="real" name="Closeness" value="33.26429"/>
    <att type="real" name="Clustering coefficient" value="0.0"/>
    <att type="real" name="DMNC" value="0.0"/>
    <att type="real" name="Degree" value="7.0"/>
    <att type="real" name="EPC" value="26.505"/>
    <att type="real" name="EcCentricity" value="0.14286"/>
    <att type="real" name="MCC" value="4.0"/>
    <att type="real" name="MNC" value="1.0"/>
    <att type="real" name="Radiality" value="6.31481"/>
    <att type="real" name="Stress" value="9908.0"/>
    <att type="string" name="canonicalName" value="IQGAP2"/>
    <graphics type="ELLIPSE" h="30.0" w="60.0" x="400.0" y="720.0" fill="#ffafaf" width="1" outline="#808080" cy:nodeTransparency="0.6274509803921569" cy:nodeLabelFont="SansSerif-1-12" cy:nodeLabel="" cy:borderLineType="solid"/>
  </node>
  <node label="PGF" id="-113">
    <att type="real" name="Betweenness" value="0.0"/>
    <att type="real" name="BottleNeck" value="1.0"/>
    <att type="real" name="CentiScaPe Betweenness" value="0.0"/>
    <att type="real" name="CentiScaPe Centroid" value="-102.0"/>
    <att type="real" name="CentiScaPe Closeness" value="0.002386634844868735"/>
    <att type="real" name="CentiScaPe Eccentricity" value="0.14285714285714285"/>
    <att type="real" name="CentiScaPe Node Degree" value="6.0"/>
    <att type="real" name="CentiScaPe Radiality" value="6.12037037037037"/>
    <att type="real" name="CentiScaPe Stress" value="0.0"/>
    <att type="real" name="Closeness" value="32.22619"/>
    <att type="real" name="Clustering coefficient" value="0.4"/>
    <att type="real" name="DMNC" value="0.92693"/>
    <att type="real" name="Degree" value="6.0"/>
    <att type="real" name="EPC" value="43.843"/>
    <att type="real" name="EcCentricity" value="0.14286"/>
    <att type="real" name="MCC" value="6.0"/>
    <att type="real" name="MNC" value="3.0"/>
    <att type="real" name="Radiality" value="6.21296"/>
    <att type="real" name="Stress" value="0.0"/>
    <att type="string" name="canonicalName" value="PGF"/>
    <graphics type="ELLIPSE" h="30.0" w="60.0" x="720.0" y="480.0" fill="#ffafaf" width="1" outline="#808080" cy:nodeTransparency="0.6274509803921569" cy:nodeLabelFont="SansSerif-1-12" cy:nodeLabel="" cy:borderLineType="solid"/>
  </node>
  <node label="IL16" id="-226">
    <att type="real" name="Betweenness" value="165.27971"/>
    <att type="real" name="BottleNeck" value="1.0"/>
    <att type="real" name="CentiScaPe Betweenness" value="332.17251082251056"/>
    <att type="real" name="CentiScaPe Centroid" value="-74.0"/>
    <att type="real" name="CentiScaPe Closeness" value="0.002785515320334262"/>
    <att type="real" name="CentiScaPe Eccentricity" value="0.16666666666666666"/>
    <att type="real" name="CentiScaPe Node Degree" value="5.0"/>
    <att type="real" name="CentiScaPe Radiality" value="6.675925925925926"/>
    <att type="real" name="CentiScaPe Stress" value="1074.0"/>
    <att type="real" name="Closeness" value="37.85"/>
    <att type="real" name="Clustering coefficient" value="0.2"/>
    <att type="real" name="DMNC" value="0.61557"/>
    <att type="real" name="Degree" value="5.0"/>
    <att type="real" name="EPC" value="42.384"/>
    <att type="real" name="EcCentricity" value="0.16667"/>
    <att type="real" name="MCC" value="4.0"/>
    <att type="real" name="MNC" value="2.0"/>
    <att type="real" name="Radiality" value="6.76852"/>
    <att type="real" name="Stress" value="5686.0"/>
    <att type="string" name="canonicalName" value="IL16"/>
    <graphics type="ELLIPSE" h="30.0" w="60.0" x="320.0" y="720.0" fill="#ffafaf" width="1" outline="#808080" cy:nodeTransparency="0.6274509803921569" cy:nodeLabelFont="SansSerif-1-12" cy:nodeLabel="" cy:borderLineType="solid"/>
  </node>
  <node label="LOR" id="-225">
    <att type="real" name="Betweenness" value="0.0"/>
    <att type="real" name="BottleNeck" value="1.0"/>
    <att type="real" name="CentiScaPe Betweenness" value="0.0"/>
    <att type="real" name="CentiScaPe Centroid" value="-107.0"/>
    <att type="real" name="CentiScaPe Closeness" value="0.0015455950540958269"/>
    <att type="real" name="CentiScaPe Eccentricity" value="0.1111111111111111"/>
    <att type="real" name="CentiScaPe Node Degree" value="1.0"/>
    <att type="real" name="CentiScaPe Radiality" value="4.0092592592592595"/>
    <att type="real" name="CentiScaPe Stress" value="0.0"/>
    <att type="real" name="Closeness" value="20.12579"/>
    <att type="real" name="Clustering coefficient" value="0.0"/>
    <att type="real" name="DMNC" value="0.0"/>
    <att type="real" name="Degree" value="1.0"/>
    <att type="real" name="EPC" value="3.052"/>
    <att type="real" name="EcCentricity" value="0.11111"/>
    <att type="real" name="MCC" value="1.0"/>
    <att type="real" name="MNC" value="1.0"/>
    <att type="real" name="Radiality" value="4.10185"/>
    <att type="real" name="Stress" value="0.0"/>
    <att type="string" name="canonicalName" value="LOR"/>
    <graphics type="ELLIPSE" h="30.0" w="60.0" x="240.0" y="720.0" fill="#ffafaf" width="1" outline="#808080" cy:nodeTransparency="0.6274509803921569" cy:nodeLabelFont="SansSerif-1-12" cy:nodeLabel="" cy:borderLineType="solid"/>
  </node>
  <edge label="NR5A1 (Physical&amp;nbsp;interactions) SOX9" source="-323" target="-262">
    <att type="string" name="canonicalName" value="NR5A1 (Physical&amp;nbsp;interactions) SOX9"/>
    <att type="string" name="interaction" value="Physical&amp;nbsp;interactions" cy:editable="false"/>
    <graphics width="1" fill="#59b82a" cy:sourceArrow="0" cy:targetArrow="0" cy:sourceArrowColor="#000000" cy:targetArrowColor="#000000" cy:edgeLabelFont="SanSerif-0-10" cy:edgeLabel="" cy:edgeLineType="SOLID" cy:curved="STRAIGHT_LINES"/>
  </edge>
  <edge label="NR5A1 (Predicted) SOX9" source="-323" target="-262">
    <att type="string" name="canonicalName" value="NR5A1 (Predicted) SOX9"/>
    <att type="string" name="interaction" value="Predicted" cy:editable="false"/>
    <graphics width="1" fill="#59b82a" cy:sourceArrow="0" cy:targetArrow="0" cy:sourceArrowColor="#000000" cy:targetArrowColor="#000000" cy:edgeLabelFont="SanSerif-0-10" cy:edgeLabel="" cy:edgeLineType="SOLID" cy:curved="STRAIGHT_LINES"/>
  </edge>
  <edge label="GRIA1 (Pathway) HOMER2" source="-322" target="-273">
    <att type="string" name="canonicalName" value="GRIA1 (Pathway) HOMER2"/>
    <att type="string" name="interaction" value="Pathway" cy:editable="false"/>
    <graphics width="1" fill="#59b82a" cy:sourceArrow="0" cy:targetArrow="0" cy:sourceArrowColor="#000000" cy:targetArrowColor="#000000" cy:edgeLabelFont="SanSerif-0-10" cy:edgeLabel="" cy:edgeLineType="SOLID" cy:curved="STRAIGHT_LINES"/>
  </edge>
  <edge label="GRIA1 (Pathway) CAMK2A" source="-322" target="-306">
    <att type="string" name="canonicalName" value="GRIA1 (Pathway) CAMK2A"/>
    <att type="string" name="interaction" value="Pathway" cy:editable="false"/>
    <graphics width="1" fill="#59b82a" cy:sourceArrow="0" cy:targetArrow="0" cy:sourceArrowColor="#000000" cy:targetArrowColor="#000000" cy:edgeLabelFont="SanSerif-0-10" cy:edgeLabel="" cy:edgeLineType="SOLID" cy:curved="STRAIGHT_LINES"/>
  </edge>
  <edge label="GRIA1 (Pathway) GRIN1" source="-322" target="-269">
    <att type="string" name="canonicalName" value="GRIA1 (Pathway) GRIN1"/>
    <att type="string" name="interaction" value="Pathway" cy:editable="false"/>
    <graphics width="1" fill="#59b82a" cy:sourceArrow="0" cy:targetArrow="0" cy:sourceArrowColor="#000000" cy:targetArrowColor="#000000" cy:edgeLabelFont="SanSerif-0-10" cy:edgeLabel="" cy:edgeLineType="SOLID" cy:curved="STRAIGHT_LINES"/>
  </edge>
  <edge label="GRIA1 (Pathway) GRIN2A" source="-322" target="-245">
    <att type="string" name="canonicalName" value="GRIA1 (Pathway) GRIN2A"/>
    <att type="string" name="interaction" value="Pathway" cy:editable="false"/>
    <graphics width="1" fill="#59b82a" cy:sourceArrow="0" cy:targetArrow="0" cy:sourceArrowColor="#000000" cy:targetArrowColor="#000000" cy:edgeLabelFont="SanSerif-0-10" cy:edgeLabel="" cy:edgeLineType="SOLID" cy:curved="STRAIGHT_LINES"/>
  </edge>
  <edge label="GRIA1 (Physical&amp;nbsp;interactions) CACNG2" source="-322" target="-292">
    <att type="string" name="canonicalName" value="GRIA1 (Physical&amp;nbsp;interactions) CACNG2"/>
    <att type="string" name="interaction" value="Physical&amp;nbsp;interactions" cy:editable="false"/>
    <graphics width="1" fill="#59b82a" cy:sourceArrow="0" cy:targetArrow="0" cy:sourceArrowColor="#000000" cy:targetArrowColor="#000000" cy:edgeLabelFont="SanSerif-0-10" cy:edgeLabel="" cy:edgeLineType="SOLID" cy:curved="STRAIGHT_LINES"/>
  </edge>
  <edge label="GRIA1 (Physical&amp;nbsp;interactions) GRIA4" source="-322" target="-316">
    <att type="string" name="canonicalName" value="GRIA1 (Physical&amp;nbsp;interactions) GRIA4"/>
    <att type="string" name="interaction" value="Physical&amp;nbsp;interactions" cy:editable="false"/>
    <graphics width="1" fill="#59b82a" cy:sourceArrow="0" cy:targetArrow="0" cy:sourceArrowColor="#000000" cy:targetArrowColor="#000000" cy:edgeLabelFont="SanSerif-0-10" cy:edgeLabel="" cy:edgeLineType="SOLID" cy:curved="STRAIGHT_LINES"/>
  </edge>
  <edge label="GRIA1 (Physical&amp;nbsp;interactions) HOMER2" source="-322" target="-273">
    <att type="string" name="canonicalName" value="GRIA1 (Physical&amp;nbsp;interactions) HOMER2"/>
    <att type="string" name="interaction" value="Physical&amp;nbsp;interactions" cy:editable="false"/>
    <graphics width="1" fill="#59b82a" cy:sourceArrow="0" cy:targetArrow="0" cy:sourceArrowColor="#000000" cy:targetArrowColor="#000000" cy:edgeLabelFont="SanSerif-0-10" cy:edgeLabel="" cy:edgeLineType="SOLID" cy:curved="STRAIGHT_LINES"/>
  </edge>
  <edge label="GRIA1 (Physical&amp;nbsp;interactions) HOMER1" source="-322" target="-271">
    <att type="string" name="canonicalName" value="GRIA1 (Physical&amp;nbsp;interactions) HOMER1"/>
    <att type="string" name="interaction" value="Physical&amp;nbsp;interactions" cy:editable="false"/>
    <graphics width="1" fill="#59b82a" cy:sourceArrow="0" cy:targetArrow="0" cy:sourceArrowColor="#000000" cy:targetArrowColor="#000000" cy:edgeLabelFont="SanSerif-0-10" cy:edgeLabel="" cy:edgeLineType="SOLID" cy:curved="STRAIGHT_LINES"/>
  </edge>
  <edge label="GRIA1 (Predicted) GRIA4" source="-322" target="-316">
    <att type="string" name="canonicalName" value="GRIA1 (Predicted) GRIA4"/>
    <att type="string" name="interaction" value="Predicted" cy:editable="false"/>
    <graphics width="1" fill="#59b82a" cy:sourceArrow="0" cy:targetArrow="0" cy:sourceArrowColor="#000000" cy:targetArrowColor="#000000" cy:edgeLabelFont="SanSerif-0-10" cy:edgeLabel="" cy:edgeLineType="SOLID" cy:curved="STRAIGHT_LINES"/>
  </edge>
  <edge label="GRIA1 (Predicted) CAMK2A" source="-322" target="-306">
    <att type="string" name="canonicalName" value="GRIA1 (Predicted) CAMK2A"/>
    <att type="string" name="interaction" value="Predicted" cy:editable="false"/>
    <graphics width="1" fill="#59b82a" cy:sourceArrow="0" cy:targetArrow="0" cy:sourceArrowColor="#000000" cy:targetArrowColor="#000000" cy:edgeLabelFont="SanSerif-0-10" cy:edgeLabel="" cy:edgeLineType="SOLID" cy:curved="STRAIGHT_LINES"/>
  </edge>
  <edge label="GRIA1 (Predicted) CACNG2" source="-322" target="-292">
    <att type="string" name="canonicalName" value="GRIA1 (Predicted) CACNG2"/>
    <att type="string" name="interaction" value="Predicted" cy:editable="false"/>
    <graphics width="1" fill="#59b82a" cy:sourceArrow="0" cy:targetArrow="0" cy:sourceArrowColor="#000000" cy:targetArrowColor="#000000" cy:edgeLabelFont="SanSerif-0-10" cy:edgeLabel="" cy:edgeLineType="SOLID" cy:curved="STRAIGHT_LINES"/>
  </edge>
  <edge label="GRIA1 (Predicted) HOMER1" source="-322" target="-271">
    <att type="string" name="canonicalName" value="GRIA1 (Predicted) HOMER1"/>
    <att type="string" name="interaction" value="Predicted" cy:editable="false"/>
    <graphics width="1" fill="#59b82a" cy:sourceArrow="0" cy:targetArrow="0" cy:sourceArrowColor="#000000" cy:targetArrowColor="#000000" cy:edgeLabelFont="SanSerif-0-10" cy:edgeLabel="" cy:edgeLineType="SOLID" cy:curved="STRAIGHT_LINES"/>
  </edge>
  <edge label="SLC17A7 (Physical&amp;nbsp;interactions) PTPRT" source="-321" target="-246">
    <att type="string" name="canonicalName" value="SLC17A7 (Physical&amp;nbsp;interactions) PTPRT"/>
    <att type="string" name="interaction" value="Physical&amp;nbsp;interactions" cy:editable="false"/>
    <graphics width="1" fill="#59b82a" cy:sourceArrow="0" cy:targetArrow="0" cy:sourceArrowColor="#000000" cy:targetArrowColor="#000000" cy:edgeLabelFont="SanSerif-0-10" cy:edgeLabel="" cy:edgeLineType="SOLID" cy:curved="STRAIGHT_LINES"/>
  </edge>
  <edge label="SMC4 (Pathway) NCAPD2" source="-320" target="-251">
    <att type="string" name="canonicalName" value="SMC4 (Pathway) NCAPD2"/>
    <att type="string" name="interaction" value="Pathway" cy:editable="false"/>
    <graphics width="1" fill="#59b82a" cy:sourceArrow="0" cy:targetArrow="0" cy:sourceArrowColor="#000000" cy:targetArrowColor="#000000" cy:edgeLabelFont="SanSerif-0-10" cy:edgeLabel="" cy:edgeLineType="SOLID" cy:curved="STRAIGHT_LINES"/>
  </edge>
  <edge label="SMC4 (Physical&amp;nbsp;interactions) NCAPD2" source="-320" target="-251">
    <att type="string" name="canonicalName" value="SMC4 (Physical&amp;nbsp;interactions) NCAPD2"/>
    <att type="string" name="interaction" value="Physical&amp;nbsp;interactions" cy:editable="false"/>
    <graphics width="1" fill="#59b82a" cy:sourceArrow="0" cy:targetArrow="0" cy:sourceArrowColor="#000000" cy:targetArrowColor="#000000" cy:edgeLabelFont="SanSerif-0-10" cy:edgeLabel="" cy:edgeLineType="SOLID" cy:curved="STRAIGHT_LINES"/>
  </edge>
  <edge label="SMC4 (Predicted) NCAPD2" source="-320" target="-251">
    <att type="string" name="canonicalName" value="SMC4 (Predicted) NCAPD2"/>
    <att type="string" name="interaction" value="Predicted" cy:editable="false"/>
    <graphics width="1" fill="#59b82a" cy:sourceArrow="0" cy:targetArrow="0" cy:sourceArrowColor="#000000" cy:targetArrowColor="#000000" cy:edgeLabelFont="SanSerif-0-10" cy:edgeLabel="" cy:edgeLineType="SOLID" cy:curved="STRAIGHT_LINES"/>
  </edge>
  <edge label="SMC4 (Predicted) STAG1" source="-320" target="-239">
    <att type="string" name="canonicalName" value="SMC4 (Predicted) STAG1"/>
    <att type="string" name="interaction" value="Predicted" cy:editable="false"/>
    <graphics width="1" fill="#59b82a" cy:sourceArrow="0" cy:targetArrow="0" cy:sourceArrowColor="#000000" cy:targetArrowColor="#000000" cy:edgeLabelFont="SanSerif-0-10" cy:edgeLabel="" cy:edgeLineType="SOLID" cy:curved="STRAIGHT_LINES"/>
  </edge>
  <edge label="AMPD1 (Physical&amp;nbsp;interactions) MYH2" source="-319" target="-243">
    <att type="string" name="canonicalName" value="AMPD1 (Physical&amp;nbsp;interactions) MYH2"/>
    <att type="string" name="interaction" value="Physical&amp;nbsp;interactions" cy:editable="false"/>
    <graphics width="1" fill="#59b82a" cy:sourceArrow="0" cy:targetArrow="0" cy:sourceArrowColor="#000000" cy:targetArrowColor="#000000" cy:edgeLabelFont="SanSerif-0-10" cy:edgeLabel="" cy:edgeLineType="SOLID" cy:curved="STRAIGHT_LINES"/>
  </edge>
  <edge label="SMC3 (Pathway) STAG1" source="-318" target="-239">
    <att type="string" name="canonicalName" value="SMC3 (Pathway) STAG1"/>
    <att type="string" name="interaction" value="Pathway" cy:editable="false"/>
    <graphics width="1" fill="#59b82a" cy:sourceArrow="0" cy:targetArrow="0" cy:sourceArrowColor="#000000" cy:targetArrowColor="#000000" cy:edgeLabelFont="SanSerif-0-10" cy:edgeLabel="" cy:edgeLineType="SOLID" cy:curved="STRAIGHT_LINES"/>
  </edge>
  <edge label="SMC3 (Pathway) STAG2" source="-318" target="-237">
    <att type="string" name="canonicalName" value="SMC3 (Pathway) STAG2"/>
    <att type="string" name="interaction" value="Pathway" cy:editable="false"/>
    <graphics width="1" fill="#59b82a" cy:sourceArrow="0" cy:targetArrow="0" cy:sourceArrowColor="#000000" cy:targetArrowColor="#000000" cy:edgeLabelFont="SanSerif-0-10" cy:edgeLabel="" cy:edgeLineType="SOLID" cy:curved="STRAIGHT_LINES"/>
  </edge>
  <edge label="SMC3 (Pathway) RAD21" source="-318" target="-232">
    <att type="string" name="canonicalName" value="SMC3 (Pathway) RAD21"/>
    <att type="string" name="interaction" value="Pathway" cy:editable="false"/>
    <graphics width="1" fill="#59b82a" cy:sourceArrow="0" cy:targetArrow="0" cy:sourceArrowColor="#000000" cy:targetArrowColor="#000000" cy:edgeLabelFont="SanSerif-0-10" cy:edgeLabel="" cy:edgeLineType="SOLID" cy:curved="STRAIGHT_LINES"/>
  </edge>
  <edge label="SMC3 (Pathway) SMC1A" source="-318" target="-276">
    <att type="string" name="canonicalName" value="SMC3 (Pathway) SMC1A"/>
    <att type="string" name="interaction" value="Pathway" cy:editable="false"/>
    <graphics width="1" fill="#59b82a" cy:sourceArrow="0" cy:targetArrow="0" cy:sourceArrowColor="#000000" cy:targetArrowColor="#000000" cy:edgeLabelFont="SanSerif-0-10" cy:edgeLabel="" cy:edgeLineType="SOLID" cy:curved="STRAIGHT_LINES"/>
  </edge>
  <edge label="SMC3 (Physical&amp;nbsp;interactions) STAG2" source="-318" target="-237">
    <att type="string" name="canonicalName" value="SMC3 (Physical&amp;nbsp;interactions) STAG2"/>
    <att type="string" name="interaction" value="Physical&amp;nbsp;interactions" cy:editable="false"/>
    <graphics width="1" fill="#59b82a" cy:sourceArrow="0" cy:targetArrow="0" cy:sourceArrowColor="#000000" cy:targetArrowColor="#000000" cy:edgeLabelFont="SanSerif-0-10" cy:edgeLabel="" cy:edgeLineType="SOLID" cy:curved="STRAIGHT_LINES"/>
  </edge>
  <edge label="SMC3 (Physical&amp;nbsp;interactions) SMC1A" source="-318" target="-276">
    <att type="string" name="canonicalName" value="SMC3 (Physical&amp;nbsp;interactions) SMC1A"/>
    <att type="string" name="interaction" value="Physical&amp;nbsp;interactions" cy:editable="false"/>
    <graphics width="1" fill="#59b82a" cy:sourceArrow="0" cy:targetArrow="0" cy:sourceArrowColor="#000000" cy:targetArrowColor="#000000" cy:edgeLabelFont="SanSerif-0-10" cy:edgeLabel="" cy:edgeLineType="SOLID" cy:curved="STRAIGHT_LINES"/>
  </edge>
  <edge label="SMC3 (Physical&amp;nbsp;interactions) STAG1" source="-318" target="-239">
    <att type="string" name="canonicalName" value="SMC3 (Physical&amp;nbsp;interactions) STAG1"/>
    <att type="string" name="interaction" value="Physical&amp;nbsp;interactions" cy:editable="false"/>
    <graphics width="1" fill="#59b82a" cy:sourceArrow="0" cy:targetArrow="0" cy:sourceArrowColor="#000000" cy:targetArrowColor="#000000" cy:edgeLabelFont="SanSerif-0-10" cy:edgeLabel="" cy:edgeLineType="SOLID" cy:curved="STRAIGHT_LINES"/>
  </edge>
  <edge label="SMC3 (Physical&amp;nbsp;interactions) RAD21" source="-318" target="-232">
    <att type="string" name="canonicalName" value="SMC3 (Physical&amp;nbsp;interactions) RAD21"/>
    <att type="string" name="interaction" value="Physical&amp;nbsp;interactions" cy:editable="false"/>
    <graphics width="1" fill="#59b82a" cy:sourceArrow="0" cy:targetArrow="0" cy:sourceArrowColor="#000000" cy:targetArrowColor="#000000" cy:edgeLabelFont="SanSerif-0-10" cy:edgeLabel="" cy:edgeLineType="SOLID" cy:curved="STRAIGHT_LINES"/>
  </edge>
  <edge label="SMC3 (Physical&amp;nbsp;interactions) PDS5A" source="-318" target="-311">
    <att type="string" name="canonicalName" value="SMC3 (Physical&amp;nbsp;interactions) PDS5A"/>
    <att type="string" name="interaction" value="Physical&amp;nbsp;interactions" cy:editable="false"/>
    <graphics width="1" fill="#59b82a" cy:sourceArrow="0" cy:targetArrow="0" cy:sourceArrowColor="#000000" cy:targetArrowColor="#000000" cy:edgeLabelFont="SanSerif-0-10" cy:edgeLabel="" cy:edgeLineType="SOLID" cy:curved="STRAIGHT_LINES"/>
  </edge>
  <edge label="SMC3 (Physical&amp;nbsp;interactions) SMC2" source="-318" target="-317">
    <att type="string" name="canonicalName" value="SMC3 (Physical&amp;nbsp;interactions) SMC2"/>
    <att type="string" name="interaction" value="Physical&amp;nbsp;interactions" cy:editable="false"/>
    <graphics width="1" fill="#59b82a" cy:sourceArrow="0" cy:targetArrow="0" cy:sourceArrowColor="#000000" cy:targetArrowColor="#000000" cy:edgeLabelFont="SanSerif-0-10" cy:edgeLabel="" cy:edgeLineType="SOLID" cy:curved="STRAIGHT_LINES"/>
  </edge>
  <edge label="SMC3 (Physical&amp;nbsp;interactions) SMC4" source="-318" target="-320">
    <att type="string" name="canonicalName" value="SMC3 (Physical&amp;nbsp;interactions) SMC4"/>
    <att type="string" name="interaction" value="Physical&amp;nbsp;interactions" cy:editable="false"/>
    <graphics width="1" fill="#59b82a" cy:sourceArrow="0" cy:targetArrow="0" cy:sourceArrowColor="#000000" cy:targetArrowColor="#000000" cy:edgeLabelFont="SanSerif-0-10" cy:edgeLabel="" cy:edgeLineType="SOLID" cy:curved="STRAIGHT_LINES"/>
  </edge>
  <edge label="SMC3 (Predicted) SMC1A" source="-318" target="-276">
    <att type="string" name="canonicalName" value="SMC3 (Predicted) SMC1A"/>
    <att type="string" name="interaction" value="Predicted" cy:editable="false"/>
    <graphics width="1" fill="#59b82a" cy:sourceArrow="0" cy:targetArrow="0" cy:sourceArrowColor="#000000" cy:targetArrowColor="#000000" cy:edgeLabelFont="SanSerif-0-10" cy:edgeLabel="" cy:edgeLineType="SOLID" cy:curved="STRAIGHT_LINES"/>
  </edge>
  <edge label="SMC3 (Predicted) SMC4" source="-318" target="-320">
    <att type="string" name="canonicalName" value="SMC3 (Predicted) SMC4"/>
    <att type="string" name="interaction" value="Predicted" cy:editable="false"/>
    <graphics width="1" fill="#59b82a" cy:sourceArrow="0" cy:targetArrow="0" cy:sourceArrowColor="#000000" cy:targetArrowColor="#000000" cy:edgeLabelFont="SanSerif-0-10" cy:edgeLabel="" cy:edgeLineType="SOLID" cy:curved="STRAIGHT_LINES"/>
  </edge>
  <edge label="SMC3 (Predicted) SMC2" source="-318" target="-317">
    <att type="string" name="canonicalName" value="SMC3 (Predicted) SMC2"/>
    <att type="string" name="interaction" value="Predicted" cy:editable="false"/>
    <graphics width="1" fill="#59b82a" cy:sourceArrow="0" cy:targetArrow="0" cy:sourceArrowColor="#000000" cy:targetArrowColor="#000000" cy:edgeLabelFont="SanSerif-0-10" cy:edgeLabel="" cy:edgeLineType="SOLID" cy:curved="STRAIGHT_LINES"/>
  </edge>
  <edge label="SMC3 (Predicted) PDS5A" source="-318" target="-311">
    <att type="string" name="canonicalName" value="SMC3 (Predicted) PDS5A"/>
    <att type="string" name="interaction" value="Predicted" cy:editable="false"/>
    <graphics width="1" fill="#59b82a" cy:sourceArrow="0" cy:targetArrow="0" cy:sourceArrowColor="#000000" cy:targetArrowColor="#000000" cy:edgeLabelFont="SanSerif-0-10" cy:edgeLabel="" cy:edgeLineType="SOLID" cy:curved="STRAIGHT_LINES"/>
  </edge>
  <edge label="SMC2 (Pathway) SMC4" source="-317" target="-320">
    <att type="string" name="canonicalName" value="SMC2 (Pathway) SMC4"/>
    <att type="string" name="interaction" value="Pathway" cy:editable="false"/>
    <graphics width="1" fill="#59b82a" cy:sourceArrow="0" cy:targetArrow="0" cy:sourceArrowColor="#000000" cy:targetArrowColor="#000000" cy:edgeLabelFont="SanSerif-0-10" cy:edgeLabel="" cy:edgeLineType="SOLID" cy:curved="STRAIGHT_LINES"/>
  </edge>
  <edge label="SMC2 (Pathway) NCAPD2" source="-317" target="-251">
    <att type="string" name="canonicalName" value="SMC2 (Pathway) NCAPD2"/>
    <att type="string" name="interaction" value="Pathway" cy:editable="false"/>
    <graphics width="1" fill="#59b82a" cy:sourceArrow="0" cy:targetArrow="0" cy:sourceArrowColor="#000000" cy:targetArrowColor="#000000" cy:edgeLabelFont="SanSerif-0-10" cy:edgeLabel="" cy:edgeLineType="SOLID" cy:curved="STRAIGHT_LINES"/>
  </edge>
  <edge label="SMC2 (Physical&amp;nbsp;interactions) SMC4" source="-317" target="-320">
    <att type="string" name="canonicalName" value="SMC2 (Physical&amp;nbsp;interactions) SMC4"/>
    <att type="string" name="interaction" value="Physical&amp;nbsp;interactions" cy:editable="false"/>
    <graphics width="1" fill="#59b82a" cy:sourceArrow="0" cy:targetArrow="0" cy:sourceArrowColor="#000000" cy:targetArrowColor="#000000" cy:edgeLabelFont="SanSerif-0-10" cy:edgeLabel="" cy:edgeLineType="SOLID" cy:curved="STRAIGHT_LINES"/>
  </edge>
  <edge label="SMC2 (Physical&amp;nbsp;interactions) NCAPD2" source="-317" target="-251">
    <att type="string" name="canonicalName" value="SMC2 (Physical&amp;nbsp;interactions) NCAPD2"/>
    <att type="string" name="interaction" value="Physical&amp;nbsp;interactions" cy:editable="false"/>
    <graphics width="1" fill="#59b82a" cy:sourceArrow="0" cy:targetArrow="0" cy:sourceArrowColor="#000000" cy:targetArrowColor="#000000" cy:edgeLabelFont="SanSerif-0-10" cy:edgeLabel="" cy:edgeLineType="SOLID" cy:curved="STRAIGHT_LINES"/>
  </edge>
  <edge label="SMC2 (Predicted) SMC4" source="-317" target="-320">
    <att type="string" name="canonicalName" value="SMC2 (Predicted) SMC4"/>
    <att type="string" name="interaction" value="Predicted" cy:editable="false"/>
    <graphics width="1" fill="#59b82a" cy:sourceArrow="0" cy:targetArrow="0" cy:sourceArrowColor="#000000" cy:targetArrowColor="#000000" cy:edgeLabelFont="SanSerif-0-10" cy:edgeLabel="" cy:edgeLineType="SOLID" cy:curved="STRAIGHT_LINES"/>
  </edge>
  <edge label="SMC2 (Predicted) NCAPD2" source="-317" target="-251">
    <att type="string" name="canonicalName" value="SMC2 (Predicted) NCAPD2"/>
    <att type="string" name="interaction" value="Predicted" cy:editable="false"/>
    <graphics width="1" fill="#59b82a" cy:sourceArrow="0" cy:targetArrow="0" cy:sourceArrowColor="#000000" cy:targetArrowColor="#000000" cy:edgeLabelFont="SanSerif-0-10" cy:edgeLabel="" cy:edgeLineType="SOLID" cy:curved="STRAIGHT_LINES"/>
  </edge>
  <edge label="GYG1 (Predicted) UBE4B" source="-315" target="-314">
    <att type="string" name="canonicalName" value="GYG1 (Predicted) UBE4B"/>
    <att type="string" name="interaction" value="Predicted" cy:editable="false"/>
    <graphics width="1" fill="#59b82a" cy:sourceArrow="0" cy:targetArrow="0" cy:sourceArrowColor="#000000" cy:targetArrowColor="#000000" cy:edgeLabelFont="SanSerif-0-10" cy:edgeLabel="" cy:edgeLineType="SOLID" cy:curved="STRAIGHT_LINES"/>
  </edge>
  <edge label="NLGN2 (Physical&amp;nbsp;interactions) PTPRT" source="-103" target="-246">
    <att type="string" name="canonicalName" value="NLGN2 (Physical&amp;nbsp;interactions) PTPRT"/>
    <att type="string" name="interaction" value="Physical&amp;nbsp;interactions" cy:editable="false"/>
    <graphics width="1" fill="#59b82a" cy:sourceArrow="0" cy:targetArrow="0" cy:sourceArrowColor="#000000" cy:targetArrowColor="#000000" cy:edgeLabelFont="SanSerif-0-10" cy:edgeLabel="" cy:edgeLineType="SOLID" cy:curved="STRAIGHT_LINES"/>
  </edge>
  <edge label="NLGN2 (Physical&amp;nbsp;interactions) DLG2" source="-103" target="-285">
    <att type="string" name="canonicalName" value="NLGN2 (Physical&amp;nbsp;interactions) DLG2"/>
    <att type="string" name="interaction" value="Physical&amp;nbsp;interactions" cy:editable="false"/>
    <graphics width="1" fill="#59b82a" cy:sourceArrow="0" cy:targetArrow="0" cy:sourceArrowColor="#000000" cy:targetArrowColor="#000000" cy:edgeLabelFont="SanSerif-0-10" cy:edgeLabel="" cy:edgeLineType="SOLID" cy:curved="STRAIGHT_LINES"/>
  </edge>
  <edge label="NLGN2 (Physical&amp;nbsp;interactions) INADL" source="-103" target="-240">
    <att type="string" name="canonicalName" value="NLGN2 (Physical&amp;nbsp;interactions) INADL"/>
    <att type="string" name="interaction" value="Physical&amp;nbsp;interactions" cy:editable="false"/>
    <graphics width="1" fill="#59b82a" cy:sourceArrow="0" cy:targetArrow="0" cy:sourceArrowColor="#000000" cy:targetArrowColor="#000000" cy:edgeLabelFont="SanSerif-0-10" cy:edgeLabel="" cy:edgeLineType="SOLID" cy:curved="STRAIGHT_LINES"/>
  </edge>
  <edge label="NLGN2 (Physical&amp;nbsp;interactions) DLG4" source="-103" target="-283">
    <att type="string" name="canonicalName" value="NLGN2 (Physical&amp;nbsp;interactions) DLG4"/>
    <att type="string" name="interaction" value="Physical&amp;nbsp;interactions" cy:editable="false"/>
    <graphics width="1" fill="#59b82a" cy:sourceArrow="0" cy:targetArrow="0" cy:sourceArrowColor="#000000" cy:targetArrowColor="#000000" cy:edgeLabelFont="SanSerif-0-10" cy:edgeLabel="" cy:edgeLineType="SOLID" cy:curved="STRAIGHT_LINES"/>
  </edge>
  <edge label="NLGN2 (Predicted) DLG2" source="-103" target="-285">
    <att type="string" name="canonicalName" value="NLGN2 (Predicted) DLG2"/>
    <att type="string" name="interaction" value="Predicted" cy:editable="false"/>
    <graphics width="1" fill="#59b82a" cy:sourceArrow="0" cy:targetArrow="0" cy:sourceArrowColor="#000000" cy:targetArrowColor="#000000" cy:edgeLabelFont="SanSerif-0-10" cy:edgeLabel="" cy:edgeLineType="SOLID" cy:curved="STRAIGHT_LINES"/>
  </edge>
  <edge label="NLGN2 (Predicted) DLG4" source="-103" target="-283">
    <att type="string" name="canonicalName" value="NLGN2 (Predicted) DLG4"/>
    <att type="string" name="interaction" value="Predicted" cy:editable="false"/>
    <graphics width="1" fill="#59b82a" cy:sourceArrow="0" cy:targetArrow="0" cy:sourceArrowColor="#000000" cy:targetArrowColor="#000000" cy:edgeLabelFont="SanSerif-0-10" cy:edgeLabel="" cy:edgeLineType="SOLID" cy:curved="STRAIGHT_LINES"/>
  </edge>
  <edge label="SCXB (Physical&amp;nbsp;interactions) SOX9" source="-313" target="-262">
    <att type="string" name="canonicalName" value="SCXB (Physical&amp;nbsp;interactions) SOX9"/>
    <att type="string" name="interaction" value="Physical&amp;nbsp;interactions" cy:editable="false"/>
    <graphics width="1" fill="#59b82a" cy:sourceArrow="0" cy:targetArrow="0" cy:sourceArrowColor="#000000" cy:targetArrowColor="#000000" cy:edgeLabelFont="SanSerif-0-10" cy:edgeLabel="" cy:edgeLineType="SOLID" cy:curved="STRAIGHT_LINES"/>
  </edge>
  <edge label="NF2 (Physical&amp;nbsp;interactions) PRKG1" source="-312" target="-230">
    <att type="string" name="canonicalName" value="NF2 (Physical&amp;nbsp;interactions) PRKG1"/>
    <att type="string" name="interaction" value="Physical&amp;nbsp;interactions" cy:editable="false"/>
    <graphics width="1" fill="#59b82a" cy:sourceArrow="0" cy:targetArrow="0" cy:sourceArrowColor="#000000" cy:targetArrowColor="#000000" cy:edgeLabelFont="SanSerif-0-10" cy:edgeLabel="" cy:edgeLineType="SOLID" cy:curved="STRAIGHT_LINES"/>
  </edge>
  <edge label="NF2 (Predicted) PPP1CB" source="-312" target="-249">
    <att type="string" name="canonicalName" value="NF2 (Predicted) PPP1CB"/>
    <att type="string" name="interaction" value="Predicted" cy:editable="false"/>
    <graphics width="1" fill="#59b82a" cy:sourceArrow="0" cy:targetArrow="0" cy:sourceArrowColor="#000000" cy:targetArrowColor="#000000" cy:edgeLabelFont="SanSerif-0-10" cy:edgeLabel="" cy:edgeLineType="SOLID" cy:curved="STRAIGHT_LINES"/>
  </edge>
  <edge label="NF2 (Predicted) DYNC1H1" source="-312" target="-284">
    <att type="string" name="canonicalName" value="NF2 (Predicted) DYNC1H1"/>
    <att type="string" name="interaction" value="Predicted" cy:editable="false"/>
    <graphics width="1" fill="#59b82a" cy:sourceArrow="0" cy:targetArrow="0" cy:sourceArrowColor="#000000" cy:targetArrowColor="#000000" cy:edgeLabelFont="SanSerif-0-10" cy:edgeLabel="" cy:edgeLineType="SOLID" cy:curved="STRAIGHT_LINES"/>
  </edge>
  <edge label="NF2 (Predicted) SMC1A" source="-312" target="-276">
    <att type="string" name="canonicalName" value="NF2 (Predicted) SMC1A"/>
    <att type="string" name="interaction" value="Predicted" cy:editable="false"/>
    <graphics width="1" fill="#59b82a" cy:sourceArrow="0" cy:targetArrow="0" cy:sourceArrowColor="#000000" cy:targetArrowColor="#000000" cy:edgeLabelFont="SanSerif-0-10" cy:edgeLabel="" cy:edgeLineType="SOLID" cy:curved="STRAIGHT_LINES"/>
  </edge>
  <edge label="NF2 (Predicted) UBE4B" source="-312" target="-314">
    <att type="string" name="canonicalName" value="NF2 (Predicted) UBE4B"/>
    <att type="string" name="interaction" value="Predicted" cy:editable="false"/>
    <graphics width="1" fill="#59b82a" cy:sourceArrow="0" cy:targetArrow="0" cy:sourceArrowColor="#000000" cy:targetArrowColor="#000000" cy:edgeLabelFont="SanSerif-0-10" cy:edgeLabel="" cy:edgeLineType="SOLID" cy:curved="STRAIGHT_LINES"/>
  </edge>
  <edge label="NF2 (Predicted) PRKG1" source="-312" target="-230">
    <att type="string" name="canonicalName" value="NF2 (Predicted) PRKG1"/>
    <att type="string" name="interaction" value="Predicted" cy:editable="false"/>
    <graphics width="1" fill="#59b82a" cy:sourceArrow="0" cy:targetArrow="0" cy:sourceArrowColor="#000000" cy:targetArrowColor="#000000" cy:edgeLabelFont="SanSerif-0-10" cy:edgeLabel="" cy:edgeLineType="SOLID" cy:curved="STRAIGHT_LINES"/>
  </edge>
  <edge label="PDS5A (Physical&amp;nbsp;interactions) STAG2" source="-311" target="-237">
    <att type="string" name="canonicalName" value="PDS5A (Physical&amp;nbsp;interactions) STAG2"/>
    <att type="string" name="interaction" value="Physical&amp;nbsp;interactions" cy:editable="false"/>
    <graphics width="1" fill="#59b82a" cy:sourceArrow="0" cy:targetArrow="0" cy:sourceArrowColor="#000000" cy:targetArrowColor="#000000" cy:edgeLabelFont="SanSerif-0-10" cy:edgeLabel="" cy:edgeLineType="SOLID" cy:curved="STRAIGHT_LINES"/>
  </edge>
  <edge label="PDS5A (Physical&amp;nbsp;interactions) STAG1" source="-311" target="-239">
    <att type="string" name="canonicalName" value="PDS5A (Physical&amp;nbsp;interactions) STAG1"/>
    <att type="string" name="interaction" value="Physical&amp;nbsp;interactions" cy:editable="false"/>
    <graphics width="1" fill="#59b82a" cy:sourceArrow="0" cy:targetArrow="0" cy:sourceArrowColor="#000000" cy:targetArrowColor="#000000" cy:edgeLabelFont="SanSerif-0-10" cy:edgeLabel="" cy:edgeLineType="SOLID" cy:curved="STRAIGHT_LINES"/>
  </edge>
  <edge label="PDS5A (Predicted) STAG1" source="-311" target="-239">
    <att type="string" name="canonicalName" value="PDS5A (Predicted) STAG1"/>
    <att type="string" name="interaction" value="Predicted" cy:editable="false"/>
    <graphics width="1" fill="#59b82a" cy:sourceArrow="0" cy:targetArrow="0" cy:sourceArrowColor="#000000" cy:targetArrowColor="#000000" cy:edgeLabelFont="SanSerif-0-10" cy:edgeLabel="" cy:edgeLineType="SOLID" cy:curved="STRAIGHT_LINES"/>
  </edge>
  <edge label="PDS5A (Predicted) STAG2" source="-311" target="-237">
    <att type="string" name="canonicalName" value="PDS5A (Predicted) STAG2"/>
    <att type="string" name="interaction" value="Predicted" cy:editable="false"/>
    <graphics width="1" fill="#59b82a" cy:sourceArrow="0" cy:targetArrow="0" cy:sourceArrowColor="#000000" cy:targetArrowColor="#000000" cy:edgeLabelFont="SanSerif-0-10" cy:edgeLabel="" cy:edgeLineType="SOLID" cy:curved="STRAIGHT_LINES"/>
  </edge>
  <edge label="SCXA (Physical&amp;nbsp;interactions) SOX9" source="-310" target="-262">
    <att type="string" name="canonicalName" value="SCXA (Physical&amp;nbsp;interactions) SOX9"/>
    <att type="string" name="interaction" value="Physical&amp;nbsp;interactions" cy:editable="false"/>
    <graphics width="1" fill="#59b82a" cy:sourceArrow="0" cy:targetArrow="0" cy:sourceArrowColor="#000000" cy:targetArrowColor="#000000" cy:edgeLabelFont="SanSerif-0-10" cy:edgeLabel="" cy:edgeLineType="SOLID" cy:curved="STRAIGHT_LINES"/>
  </edge>
  <edge label="PDS5B (Physical&amp;nbsp;interactions) STAG2" source="-309" target="-237">
    <att type="string" name="canonicalName" value="PDS5B (Physical&amp;nbsp;interactions) STAG2"/>
    <att type="string" name="interaction" value="Physical&amp;nbsp;interactions" cy:editable="false"/>
    <graphics width="1" fill="#59b82a" cy:sourceArrow="0" cy:targetArrow="0" cy:sourceArrowColor="#000000" cy:targetArrowColor="#000000" cy:edgeLabelFont="SanSerif-0-10" cy:edgeLabel="" cy:edgeLineType="SOLID" cy:curved="STRAIGHT_LINES"/>
  </edge>
  <edge label="PDS5B (Physical&amp;nbsp;interactions) STAG1" source="-309" target="-239">
    <att type="string" name="canonicalName" value="PDS5B (Physical&amp;nbsp;interactions) STAG1"/>
    <att type="string" name="interaction" value="Physical&amp;nbsp;interactions" cy:editable="false"/>
    <graphics width="1" fill="#59b82a" cy:sourceArrow="0" cy:targetArrow="0" cy:sourceArrowColor="#000000" cy:targetArrowColor="#000000" cy:edgeLabelFont="SanSerif-0-10" cy:edgeLabel="" cy:edgeLineType="SOLID" cy:curved="STRAIGHT_LINES"/>
  </edge>
  <edge label="PDS5B (Physical&amp;nbsp;interactions) RAD21" source="-309" target="-232">
    <att type="string" name="canonicalName" value="PDS5B (Physical&amp;nbsp;interactions) RAD21"/>
    <att type="string" name="interaction" value="Physical&amp;nbsp;interactions" cy:editable="false"/>
    <graphics width="1" fill="#59b82a" cy:sourceArrow="0" cy:targetArrow="0" cy:sourceArrowColor="#000000" cy:targetArrowColor="#000000" cy:edgeLabelFont="SanSerif-0-10" cy:edgeLabel="" cy:edgeLineType="SOLID" cy:curved="STRAIGHT_LINES"/>
  </edge>
  <edge label="PDS5B (Physical&amp;nbsp;interactions) SMC3" source="-309" target="-318">
    <att type="string" name="canonicalName" value="PDS5B (Physical&amp;nbsp;interactions) SMC3"/>
    <att type="string" name="interaction" value="Physical&amp;nbsp;interactions" cy:editable="false"/>
    <graphics width="1" fill="#59b82a" cy:sourceArrow="0" cy:targetArrow="0" cy:sourceArrowColor="#000000" cy:targetArrowColor="#000000" cy:edgeLabelFont="SanSerif-0-10" cy:edgeLabel="" cy:edgeLineType="SOLID" cy:curved="STRAIGHT_LINES"/>
  </edge>
  <edge label="PDS5B (Predicted) PDS5A" source="-309" target="-311">
    <att type="string" name="canonicalName" value="PDS5B (Predicted) PDS5A"/>
    <att type="string" name="interaction" value="Predicted" cy:editable="false"/>
    <graphics width="1" fill="#59b82a" cy:sourceArrow="0" cy:targetArrow="0" cy:sourceArrowColor="#000000" cy:targetArrowColor="#000000" cy:edgeLabelFont="SanSerif-0-10" cy:edgeLabel="" cy:edgeLineType="SOLID" cy:curved="STRAIGHT_LINES"/>
  </edge>
  <edge label="PDS5B (Predicted) STAG1" source="-309" target="-239">
    <att type="string" name="canonicalName" value="PDS5B (Predicted) STAG1"/>
    <att type="string" name="interaction" value="Predicted" cy:editable="false"/>
    <graphics width="1" fill="#59b82a" cy:sourceArrow="0" cy:targetArrow="0" cy:sourceArrowColor="#000000" cy:targetArrowColor="#000000" cy:edgeLabelFont="SanSerif-0-10" cy:edgeLabel="" cy:edgeLineType="SOLID" cy:curved="STRAIGHT_LINES"/>
  </edge>
  <edge label="PDS5B (Predicted) SMC3" source="-309" target="-318">
    <att type="string" name="canonicalName" value="PDS5B (Predicted) SMC3"/>
    <att type="string" name="interaction" value="Predicted" cy:editable="false"/>
    <graphics width="1" fill="#59b82a" cy:sourceArrow="0" cy:targetArrow="0" cy:sourceArrowColor="#000000" cy:targetArrowColor="#000000" cy:edgeLabelFont="SanSerif-0-10" cy:edgeLabel="" cy:edgeLineType="SOLID" cy:curved="STRAIGHT_LINES"/>
  </edge>
  <edge label="PDS5B (Predicted) SMC1A" source="-309" target="-276">
    <att type="string" name="canonicalName" value="PDS5B (Predicted) SMC1A"/>
    <att type="string" name="interaction" value="Predicted" cy:editable="false"/>
    <graphics width="1" fill="#59b82a" cy:sourceArrow="0" cy:targetArrow="0" cy:sourceArrowColor="#000000" cy:targetArrowColor="#000000" cy:edgeLabelFont="SanSerif-0-10" cy:edgeLabel="" cy:edgeLineType="SOLID" cy:curved="STRAIGHT_LINES"/>
  </edge>
  <edge label="PDS5B (Predicted) STAG2" source="-309" target="-237">
    <att type="string" name="canonicalName" value="PDS5B (Predicted) STAG2"/>
    <att type="string" name="interaction" value="Predicted" cy:editable="false"/>
    <graphics width="1" fill="#59b82a" cy:sourceArrow="0" cy:targetArrow="0" cy:sourceArrowColor="#000000" cy:targetArrowColor="#000000" cy:edgeLabelFont="SanSerif-0-10" cy:edgeLabel="" cy:edgeLineType="SOLID" cy:curved="STRAIGHT_LINES"/>
  </edge>
  <edge label="PDS5B (Predicted) RAD21" source="-309" target="-232">
    <att type="string" name="canonicalName" value="PDS5B (Predicted) RAD21"/>
    <att type="string" name="interaction" value="Predicted" cy:editable="false"/>
    <graphics width="1" fill="#59b82a" cy:sourceArrow="0" cy:targetArrow="0" cy:sourceArrowColor="#000000" cy:targetArrowColor="#000000" cy:edgeLabelFont="SanSerif-0-10" cy:edgeLabel="" cy:edgeLineType="SOLID" cy:curved="STRAIGHT_LINES"/>
  </edge>
  <edge label="PDS5B (Predicted) SMC4" source="-309" target="-320">
    <att type="string" name="canonicalName" value="PDS5B (Predicted) SMC4"/>
    <att type="string" name="interaction" value="Predicted" cy:editable="false"/>
    <graphics width="1" fill="#59b82a" cy:sourceArrow="0" cy:targetArrow="0" cy:sourceArrowColor="#000000" cy:targetArrowColor="#000000" cy:edgeLabelFont="SanSerif-0-10" cy:edgeLabel="" cy:edgeLineType="SOLID" cy:curved="STRAIGHT_LINES"/>
  </edge>
  <edge label="PDS5B (Predicted) SMC2" source="-309" target="-317">
    <att type="string" name="canonicalName" value="PDS5B (Predicted) SMC2"/>
    <att type="string" name="interaction" value="Predicted" cy:editable="false"/>
    <graphics width="1" fill="#59b82a" cy:sourceArrow="0" cy:targetArrow="0" cy:sourceArrowColor="#000000" cy:targetArrowColor="#000000" cy:edgeLabelFont="SanSerif-0-10" cy:edgeLabel="" cy:edgeLineType="SOLID" cy:curved="STRAIGHT_LINES"/>
  </edge>
  <edge label="MAF (Physical&amp;nbsp;interactions) SOX9" source="-308" target="-262">
    <att type="string" name="canonicalName" value="MAF (Physical&amp;nbsp;interactions) SOX9"/>
    <att type="string" name="interaction" value="Physical&amp;nbsp;interactions" cy:editable="false"/>
    <graphics width="1" fill="#59b82a" cy:sourceArrow="0" cy:targetArrow="0" cy:sourceArrowColor="#000000" cy:targetArrowColor="#000000" cy:edgeLabelFont="SanSerif-0-10" cy:edgeLabel="" cy:edgeLineType="SOLID" cy:curved="STRAIGHT_LINES"/>
  </edge>
  <edge label="MAF (Predicted) SOX9" source="-308" target="-262">
    <att type="string" name="canonicalName" value="MAF (Predicted) SOX9"/>
    <att type="string" name="interaction" value="Predicted" cy:editable="false"/>
    <graphics width="1" fill="#59b82a" cy:sourceArrow="0" cy:targetArrow="0" cy:sourceArrowColor="#000000" cy:targetArrowColor="#000000" cy:edgeLabelFont="SanSerif-0-10" cy:edgeLabel="" cy:edgeLineType="SOLID" cy:curved="STRAIGHT_LINES"/>
  </edge>
  <edge label="RASA1 (Pathway) VEGFB" source="-307" target="-134">
    <att type="string" name="canonicalName" value="RASA1 (Pathway) VEGFB"/>
    <att type="string" name="interaction" value="Pathway" cy:editable="false"/>
    <graphics width="1" fill="#59b82a" cy:sourceArrow="0" cy:targetArrow="0" cy:sourceArrowColor="#000000" cy:targetArrowColor="#000000" cy:edgeLabelFont="SanSerif-0-10" cy:edgeLabel="" cy:edgeLineType="SOLID" cy:curved="STRAIGHT_LINES"/>
  </edge>
  <edge label="RASA1 (Pathway) FLT1" source="-307" target="-215">
    <att type="string" name="canonicalName" value="RASA1 (Pathway) FLT1"/>
    <att type="string" name="interaction" value="Pathway" cy:editable="false"/>
    <graphics width="1" fill="#59b82a" cy:sourceArrow="0" cy:targetArrow="0" cy:sourceArrowColor="#000000" cy:targetArrowColor="#000000" cy:edgeLabelFont="SanSerif-0-10" cy:edgeLabel="" cy:edgeLineType="SOLID" cy:curved="STRAIGHT_LINES"/>
  </edge>
  <edge label="RASA1 (Pathway) PLCG1" source="-307" target="-172">
    <att type="string" name="canonicalName" value="RASA1 (Pathway) PLCG1"/>
    <att type="string" name="interaction" value="Pathway" cy:editable="false"/>
    <graphics width="1" fill="#59b82a" cy:sourceArrow="0" cy:targetArrow="0" cy:sourceArrowColor="#000000" cy:targetArrowColor="#000000" cy:edgeLabelFont="SanSerif-0-10" cy:edgeLabel="" cy:edgeLineType="SOLID" cy:curved="STRAIGHT_LINES"/>
  </edge>
  <edge label="RASA1 (Physical&amp;nbsp;interactions) ARHGAP5" source="-307" target="-280">
    <att type="string" name="canonicalName" value="RASA1 (Physical&amp;nbsp;interactions) ARHGAP5"/>
    <att type="string" name="interaction" value="Physical&amp;nbsp;interactions" cy:editable="false"/>
    <graphics width="1" fill="#59b82a" cy:sourceArrow="0" cy:targetArrow="0" cy:sourceArrowColor="#000000" cy:targetArrowColor="#000000" cy:edgeLabelFont="SanSerif-0-10" cy:edgeLabel="" cy:edgeLineType="SOLID" cy:curved="STRAIGHT_LINES"/>
  </edge>
  <edge label="RASA1 (Physical&amp;nbsp;interactions) PLCG1" source="-307" target="-172">
    <att type="string" name="canonicalName" value="RASA1 (Physical&amp;nbsp;interactions) PLCG1"/>
    <att type="string" name="interaction" value="Physical&amp;nbsp;interactions" cy:editable="false"/>
    <graphics width="1" fill="#59b82a" cy:sourceArrow="0" cy:targetArrow="0" cy:sourceArrowColor="#000000" cy:targetArrowColor="#000000" cy:edgeLabelFont="SanSerif-0-10" cy:edgeLabel="" cy:edgeLineType="SOLID" cy:curved="STRAIGHT_LINES"/>
  </edge>
  <edge label="RASA1 (Predicted) ARHGAP5" source="-307" target="-280">
    <att type="string" name="canonicalName" value="RASA1 (Predicted) ARHGAP5"/>
    <att type="string" name="interaction" value="Predicted" cy:editable="false"/>
    <graphics width="1" fill="#59b82a" cy:sourceArrow="0" cy:targetArrow="0" cy:sourceArrowColor="#000000" cy:targetArrowColor="#000000" cy:edgeLabelFont="SanSerif-0-10" cy:edgeLabel="" cy:edgeLineType="SOLID" cy:curved="STRAIGHT_LINES"/>
  </edge>
  <edge label="CAMK2A (Pathway) GRM1" source="-306" target="-295">
    <att type="string" name="canonicalName" value="CAMK2A (Pathway) GRM1"/>
    <att type="string" name="interaction" value="Pathway" cy:editable="false"/>
    <graphics width="1" fill="#59b82a" cy:sourceArrow="0" cy:targetArrow="0" cy:sourceArrowColor="#000000" cy:targetArrowColor="#000000" cy:edgeLabelFont="SanSerif-0-10" cy:edgeLabel="" cy:edgeLineType="SOLID" cy:curved="STRAIGHT_LINES"/>
  </edge>
  <edge label="CAMK2A (Pathway) GRIN2A" source="-306" target="-245">
    <att type="string" name="canonicalName" value="CAMK2A (Pathway) GRIN2A"/>
    <att type="string" name="interaction" value="Pathway" cy:editable="false"/>
    <graphics width="1" fill="#59b82a" cy:sourceArrow="0" cy:targetArrow="0" cy:sourceArrowColor="#000000" cy:targetArrowColor="#000000" cy:edgeLabelFont="SanSerif-0-10" cy:edgeLabel="" cy:edgeLineType="SOLID" cy:curved="STRAIGHT_LINES"/>
  </edge>
  <edge label="CAMK2A (Physical&amp;nbsp;interactions) LRRC7" source="-306" target="-238">
    <att type="string" name="canonicalName" value="CAMK2A (Physical&amp;nbsp;interactions) LRRC7"/>
    <att type="string" name="interaction" value="Physical&amp;nbsp;interactions" cy:editable="false"/>
    <graphics width="1" fill="#59b82a" cy:sourceArrow="0" cy:targetArrow="0" cy:sourceArrowColor="#000000" cy:targetArrowColor="#000000" cy:edgeLabelFont="SanSerif-0-10" cy:edgeLabel="" cy:edgeLineType="SOLID" cy:curved="STRAIGHT_LINES"/>
  </edge>
  <edge label="CAMK2A (Physical&amp;nbsp;interactions) GRIA4" source="-306" target="-316">
    <att type="string" name="canonicalName" value="CAMK2A (Physical&amp;nbsp;interactions) GRIA4"/>
    <att type="string" name="interaction" value="Physical&amp;nbsp;interactions" cy:editable="false"/>
    <graphics width="1" fill="#59b82a" cy:sourceArrow="0" cy:targetArrow="0" cy:sourceArrowColor="#000000" cy:targetArrowColor="#000000" cy:edgeLabelFont="SanSerif-0-10" cy:edgeLabel="" cy:edgeLineType="SOLID" cy:curved="STRAIGHT_LINES"/>
  </edge>
  <edge label="CAMK2A (Physical&amp;nbsp;interactions) GRIN2A" source="-306" target="-245">
    <att type="string" name="canonicalName" value="CAMK2A (Physical&amp;nbsp;interactions) GRIN2A"/>
    <att type="string" name="interaction" value="Physical&amp;nbsp;interactions" cy:editable="false"/>
    <graphics width="1" fill="#59b82a" cy:sourceArrow="0" cy:targetArrow="0" cy:sourceArrowColor="#000000" cy:targetArrowColor="#000000" cy:edgeLabelFont="SanSerif-0-10" cy:edgeLabel="" cy:edgeLineType="SOLID" cy:curved="STRAIGHT_LINES"/>
  </edge>
  <edge label="CAMK2A (Predicted) LRRC7" source="-306" target="-238">
    <att type="string" name="canonicalName" value="CAMK2A (Predicted) LRRC7"/>
    <att type="string" name="interaction" value="Predicted" cy:editable="false"/>
    <graphics width="1" fill="#59b82a" cy:sourceArrow="0" cy:targetArrow="0" cy:sourceArrowColor="#000000" cy:targetArrowColor="#000000" cy:edgeLabelFont="SanSerif-0-10" cy:edgeLabel="" cy:edgeLineType="SOLID" cy:curved="STRAIGHT_LINES"/>
  </edge>
  <edge label="CAMK2A (Predicted) GRIN2A" source="-306" target="-245">
    <att type="string" name="canonicalName" value="CAMK2A (Predicted) GRIN2A"/>
    <att type="string" name="interaction" value="Predicted" cy:editable="false"/>
    <graphics width="1" fill="#59b82a" cy:sourceArrow="0" cy:targetArrow="0" cy:sourceArrowColor="#000000" cy:targetArrowColor="#000000" cy:edgeLabelFont="SanSerif-0-10" cy:edgeLabel="" cy:edgeLineType="SOLID" cy:curved="STRAIGHT_LINES"/>
  </edge>
  <edge label="PCSK6 (Physical&amp;nbsp;interactions) FLG" source="-305" target="-275">
    <att type="string" name="canonicalName" value="PCSK6 (Physical&amp;nbsp;interactions) FLG"/>
    <att type="string" name="interaction" value="Physical&amp;nbsp;interactions" cy:editable="false"/>
    <graphics width="1" fill="#59b82a" cy:sourceArrow="0" cy:targetArrow="0" cy:sourceArrowColor="#000000" cy:targetArrowColor="#000000" cy:edgeLabelFont="SanSerif-0-10" cy:edgeLabel="" cy:edgeLineType="SOLID" cy:curved="STRAIGHT_LINES"/>
  </edge>
  <edge label="TOR1A (Physical&amp;nbsp;interactions) DYNC1H1" source="-304" target="-284">
    <att type="string" name="canonicalName" value="TOR1A (Physical&amp;nbsp;interactions) DYNC1H1"/>
    <att type="string" name="interaction" value="Physical&amp;nbsp;interactions" cy:editable="false"/>
    <graphics width="1" fill="#59b82a" cy:sourceArrow="0" cy:targetArrow="0" cy:sourceArrowColor="#000000" cy:targetArrowColor="#000000" cy:edgeLabelFont="SanSerif-0-10" cy:edgeLabel="" cy:edgeLineType="SOLID" cy:curved="STRAIGHT_LINES"/>
  </edge>
  <edge label="TOR1A (Physical&amp;nbsp;interactions) LRRC7" source="-304" target="-238">
    <att type="string" name="canonicalName" value="TOR1A (Physical&amp;nbsp;interactions) LRRC7"/>
    <att type="string" name="interaction" value="Physical&amp;nbsp;interactions" cy:editable="false"/>
    <graphics width="1" fill="#59b82a" cy:sourceArrow="0" cy:targetArrow="0" cy:sourceArrowColor="#000000" cy:targetArrowColor="#000000" cy:edgeLabelFont="SanSerif-0-10" cy:edgeLabel="" cy:edgeLineType="SOLID" cy:curved="STRAIGHT_LINES"/>
  </edge>
  <edge label="NCAPG (Pathway) SMC2" source="-303" target="-317">
    <att type="string" name="canonicalName" value="NCAPG (Pathway) SMC2"/>
    <att type="string" name="interaction" value="Pathway" cy:editable="false"/>
    <graphics width="1" fill="#59b82a" cy:sourceArrow="0" cy:targetArrow="0" cy:sourceArrowColor="#000000" cy:targetArrowColor="#000000" cy:edgeLabelFont="SanSerif-0-10" cy:edgeLabel="" cy:edgeLineType="SOLID" cy:curved="STRAIGHT_LINES"/>
  </edge>
  <edge label="NCAPG (Pathway) SMC4" source="-303" target="-320">
    <att type="string" name="canonicalName" value="NCAPG (Pathway) SMC4"/>
    <att type="string" name="interaction" value="Pathway" cy:editable="false"/>
    <graphics width="1" fill="#59b82a" cy:sourceArrow="0" cy:targetArrow="0" cy:sourceArrowColor="#000000" cy:targetArrowColor="#000000" cy:edgeLabelFont="SanSerif-0-10" cy:edgeLabel="" cy:edgeLineType="SOLID" cy:curved="STRAIGHT_LINES"/>
  </edge>
  <edge label="NCAPG (Pathway) NCAPD2" source="-303" target="-251">
    <att type="string" name="canonicalName" value="NCAPG (Pathway) NCAPD2"/>
    <att type="string" name="interaction" value="Pathway" cy:editable="false"/>
    <graphics width="1" fill="#59b82a" cy:sourceArrow="0" cy:targetArrow="0" cy:sourceArrowColor="#000000" cy:targetArrowColor="#000000" cy:edgeLabelFont="SanSerif-0-10" cy:edgeLabel="" cy:edgeLineType="SOLID" cy:curved="STRAIGHT_LINES"/>
  </edge>
  <edge label="NCAPG (Physical&amp;nbsp;interactions) NCAPD2" source="-303" target="-251">
    <att type="string" name="canonicalName" value="NCAPG (Physical&amp;nbsp;interactions) NCAPD2"/>
    <att type="string" name="interaction" value="Physical&amp;nbsp;interactions" cy:editable="false"/>
    <graphics width="1" fill="#59b82a" cy:sourceArrow="0" cy:targetArrow="0" cy:sourceArrowColor="#000000" cy:targetArrowColor="#000000" cy:edgeLabelFont="SanSerif-0-10" cy:edgeLabel="" cy:edgeLineType="SOLID" cy:curved="STRAIGHT_LINES"/>
  </edge>
  <edge label="NCAPG (Physical&amp;nbsp;interactions) SMC2" source="-303" target="-317">
    <att type="string" name="canonicalName" value="NCAPG (Physical&amp;nbsp;interactions) SMC2"/>
    <att type="string" name="interaction" value="Physical&amp;nbsp;interactions" cy:editable="false"/>
    <graphics width="1" fill="#59b82a" cy:sourceArrow="0" cy:targetArrow="0" cy:sourceArrowColor="#000000" cy:targetArrowColor="#000000" cy:edgeLabelFont="SanSerif-0-10" cy:edgeLabel="" cy:edgeLineType="SOLID" cy:curved="STRAIGHT_LINES"/>
  </edge>
  <edge label="NCAPG (Predicted) NCAPD2" source="-303" target="-251">
    <att type="string" name="canonicalName" value="NCAPG (Predicted) NCAPD2"/>
    <att type="string" name="interaction" value="Predicted" cy:editable="false"/>
    <graphics width="1" fill="#59b82a" cy:sourceArrow="0" cy:targetArrow="0" cy:sourceArrowColor="#000000" cy:targetArrowColor="#000000" cy:edgeLabelFont="SanSerif-0-10" cy:edgeLabel="" cy:edgeLineType="SOLID" cy:curved="STRAIGHT_LINES"/>
  </edge>
  <edge label="NCAPG (Predicted) SMC4" source="-303" target="-320">
    <att type="string" name="canonicalName" value="NCAPG (Predicted) SMC4"/>
    <att type="string" name="interaction" value="Predicted" cy:editable="false"/>
    <graphics width="1" fill="#59b82a" cy:sourceArrow="0" cy:targetArrow="0" cy:sourceArrowColor="#000000" cy:targetArrowColor="#000000" cy:edgeLabelFont="SanSerif-0-10" cy:edgeLabel="" cy:edgeLineType="SOLID" cy:curved="STRAIGHT_LINES"/>
  </edge>
  <edge label="NCAPG (Predicted) SMC2" source="-303" target="-317">
    <att type="string" name="canonicalName" value="NCAPG (Predicted) SMC2"/>
    <att type="string" name="interaction" value="Predicted" cy:editable="false"/>
    <graphics width="1" fill="#59b82a" cy:sourceArrow="0" cy:targetArrow="0" cy:sourceArrowColor="#000000" cy:targetArrowColor="#000000" cy:edgeLabelFont="SanSerif-0-10" cy:edgeLabel="" cy:edgeLineType="SOLID" cy:curved="STRAIGHT_LINES"/>
  </edge>
  <edge label="NCAPH (Pathway) SMC2" source="-302" target="-317">
    <att type="string" name="canonicalName" value="NCAPH (Pathway) SMC2"/>
    <att type="string" name="interaction" value="Pathway" cy:editable="false"/>
    <graphics width="1" fill="#59b82a" cy:sourceArrow="0" cy:targetArrow="0" cy:sourceArrowColor="#000000" cy:targetArrowColor="#000000" cy:edgeLabelFont="SanSerif-0-10" cy:edgeLabel="" cy:edgeLineType="SOLID" cy:curved="STRAIGHT_LINES"/>
  </edge>
  <edge label="NCAPH (Pathway) NCAPG" source="-302" target="-303">
    <att type="string" name="canonicalName" value="NCAPH (Pathway) NCAPG"/>
    <att type="string" name="interaction" value="Pathway" cy:editable="false"/>
    <graphics width="1" fill="#59b82a" cy:sourceArrow="0" cy:targetArrow="0" cy:sourceArrowColor="#000000" cy:targetArrowColor="#000000" cy:edgeLabelFont="SanSerif-0-10" cy:edgeLabel="" cy:edgeLineType="SOLID" cy:curved="STRAIGHT_LINES"/>
  </edge>
  <edge label="NCAPH (Pathway) SMC4" source="-302" target="-320">
    <att type="string" name="canonicalName" value="NCAPH (Pathway) SMC4"/>
    <att type="string" name="interaction" value="Pathway" cy:editable="false"/>
    <graphics width="1" fill="#59b82a" cy:sourceArrow="0" cy:targetArrow="0" cy:sourceArrowColor="#000000" cy:targetArrowColor="#000000" cy:edgeLabelFont="SanSerif-0-10" cy:edgeLabel="" cy:edgeLineType="SOLID" cy:curved="STRAIGHT_LINES"/>
  </edge>
  <edge label="NCAPH (Pathway) NCAPD2" source="-302" target="-251">
    <att type="string" name="canonicalName" value="NCAPH (Pathway) NCAPD2"/>
    <att type="string" name="interaction" value="Pathway" cy:editable="false"/>
    <graphics width="1" fill="#59b82a" cy:sourceArrow="0" cy:targetArrow="0" cy:sourceArrowColor="#000000" cy:targetArrowColor="#000000" cy:edgeLabelFont="SanSerif-0-10" cy:edgeLabel="" cy:edgeLineType="SOLID" cy:curved="STRAIGHT_LINES"/>
  </edge>
  <edge label="NCAPH (Pathway) GRIN2A" source="-302" target="-245">
    <att type="string" name="canonicalName" value="NCAPH (Pathway) GRIN2A"/>
    <att type="string" name="interaction" value="Pathway" cy:editable="false"/>
    <graphics width="1" fill="#59b82a" cy:sourceArrow="0" cy:targetArrow="0" cy:sourceArrowColor="#000000" cy:targetArrowColor="#000000" cy:edgeLabelFont="SanSerif-0-10" cy:edgeLabel="" cy:edgeLineType="SOLID" cy:curved="STRAIGHT_LINES"/>
  </edge>
  <edge label="NCAPH (Pathway) CAMK2A" source="-302" target="-306">
    <att type="string" name="canonicalName" value="NCAPH (Pathway) CAMK2A"/>
    <att type="string" name="interaction" value="Pathway" cy:editable="false"/>
    <graphics width="1" fill="#59b82a" cy:sourceArrow="0" cy:targetArrow="0" cy:sourceArrowColor="#000000" cy:targetArrowColor="#000000" cy:edgeLabelFont="SanSerif-0-10" cy:edgeLabel="" cy:edgeLineType="SOLID" cy:curved="STRAIGHT_LINES"/>
  </edge>
  <edge label="NCAPH (Physical&amp;nbsp;interactions) NCAPD2" source="-302" target="-251">
    <att type="string" name="canonicalName" value="NCAPH (Physical&amp;nbsp;interactions) NCAPD2"/>
    <att type="string" name="interaction" value="Physical&amp;nbsp;interactions" cy:editable="false"/>
    <graphics width="1" fill="#59b82a" cy:sourceArrow="0" cy:targetArrow="0" cy:sourceArrowColor="#000000" cy:targetArrowColor="#000000" cy:edgeLabelFont="SanSerif-0-10" cy:edgeLabel="" cy:edgeLineType="SOLID" cy:curved="STRAIGHT_LINES"/>
  </edge>
  <edge label="NCAPH (Physical&amp;nbsp;interactions) NCAPG" source="-302" target="-303">
    <att type="string" name="canonicalName" value="NCAPH (Physical&amp;nbsp;interactions) NCAPG"/>
    <att type="string" name="interaction" value="Physical&amp;nbsp;interactions" cy:editable="false"/>
    <graphics width="1" fill="#59b82a" cy:sourceArrow="0" cy:targetArrow="0" cy:sourceArrowColor="#000000" cy:targetArrowColor="#000000" cy:edgeLabelFont="SanSerif-0-10" cy:edgeLabel="" cy:edgeLineType="SOLID" cy:curved="STRAIGHT_LINES"/>
  </edge>
  <edge label="NCAPH (Physical&amp;nbsp;interactions) SMC4" source="-302" target="-320">
    <att type="string" name="canonicalName" value="NCAPH (Physical&amp;nbsp;interactions) SMC4"/>
    <att type="string" name="interaction" value="Physical&amp;nbsp;interactions" cy:editable="false"/>
    <graphics width="1" fill="#59b82a" cy:sourceArrow="0" cy:targetArrow="0" cy:sourceArrowColor="#000000" cy:targetArrowColor="#000000" cy:edgeLabelFont="SanSerif-0-10" cy:edgeLabel="" cy:edgeLineType="SOLID" cy:curved="STRAIGHT_LINES"/>
  </edge>
  <edge label="NCAPH (Physical&amp;nbsp;interactions) SMC2" source="-302" target="-317">
    <att type="string" name="canonicalName" value="NCAPH (Physical&amp;nbsp;interactions) SMC2"/>
    <att type="string" name="interaction" value="Physical&amp;nbsp;interactions" cy:editable="false"/>
    <graphics width="1" fill="#59b82a" cy:sourceArrow="0" cy:targetArrow="0" cy:sourceArrowColor="#000000" cy:targetArrowColor="#000000" cy:edgeLabelFont="SanSerif-0-10" cy:edgeLabel="" cy:edgeLineType="SOLID" cy:curved="STRAIGHT_LINES"/>
  </edge>
  <edge label="NCAPH (Predicted) NCAPG" source="-302" target="-303">
    <att type="string" name="canonicalName" value="NCAPH (Predicted) NCAPG"/>
    <att type="string" name="interaction" value="Predicted" cy:editable="false"/>
    <graphics width="1" fill="#59b82a" cy:sourceArrow="0" cy:targetArrow="0" cy:sourceArrowColor="#000000" cy:targetArrowColor="#000000" cy:edgeLabelFont="SanSerif-0-10" cy:edgeLabel="" cy:edgeLineType="SOLID" cy:curved="STRAIGHT_LINES"/>
  </edge>
  <edge label="NCAPH (Predicted) NCAPD2" source="-302" target="-251">
    <att type="string" name="canonicalName" value="NCAPH (Predicted) NCAPD2"/>
    <att type="string" name="interaction" value="Predicted" cy:editable="false"/>
    <graphics width="1" fill="#59b82a" cy:sourceArrow="0" cy:targetArrow="0" cy:sourceArrowColor="#000000" cy:targetArrowColor="#000000" cy:edgeLabelFont="SanSerif-0-10" cy:edgeLabel="" cy:edgeLineType="SOLID" cy:curved="STRAIGHT_LINES"/>
  </edge>
  <edge label="NCAPH (Predicted) SMC4" source="-302" target="-320">
    <att type="string" name="canonicalName" value="NCAPH (Predicted) SMC4"/>
    <att type="string" name="interaction" value="Predicted" cy:editable="false"/>
    <graphics width="1" fill="#59b82a" cy:sourceArrow="0" cy:targetArrow="0" cy:sourceArrowColor="#000000" cy:targetArrowColor="#000000" cy:edgeLabelFont="SanSerif-0-10" cy:edgeLabel="" cy:edgeLineType="SOLID" cy:curved="STRAIGHT_LINES"/>
  </edge>
  <edge label="NCAPH (Predicted) SMC2" source="-302" target="-317">
    <att type="string" name="canonicalName" value="NCAPH (Predicted) SMC2"/>
    <att type="string" name="interaction" value="Predicted" cy:editable="false"/>
    <graphics width="1" fill="#59b82a" cy:sourceArrow="0" cy:targetArrow="0" cy:sourceArrowColor="#000000" cy:targetArrowColor="#000000" cy:edgeLabelFont="SanSerif-0-10" cy:edgeLabel="" cy:edgeLineType="SOLID" cy:curved="STRAIGHT_LINES"/>
  </edge>
  <edge label="CDH2 (Pathway) PCDH17" source="-301" target="-272">
    <att type="string" name="canonicalName" value="CDH2 (Pathway) PCDH17"/>
    <att type="string" name="interaction" value="Pathway" cy:editable="false"/>
    <graphics width="1" fill="#59b82a" cy:sourceArrow="0" cy:targetArrow="0" cy:sourceArrowColor="#000000" cy:targetArrowColor="#000000" cy:edgeLabelFont="SanSerif-0-10" cy:edgeLabel="" cy:edgeLineType="SOLID" cy:curved="STRAIGHT_LINES"/>
  </edge>
  <edge label="CDH2 (Physical&amp;nbsp;interactions) CTNND2" source="-301" target="-300">
    <att type="string" name="canonicalName" value="CDH2 (Physical&amp;nbsp;interactions) CTNND2"/>
    <att type="string" name="interaction" value="Physical&amp;nbsp;interactions" cy:editable="false"/>
    <graphics width="1" fill="#59b82a" cy:sourceArrow="0" cy:targetArrow="0" cy:sourceArrowColor="#000000" cy:targetArrowColor="#000000" cy:edgeLabelFont="SanSerif-0-10" cy:edgeLabel="" cy:edgeLineType="SOLID" cy:curved="STRAIGHT_LINES"/>
  </edge>
  <edge label="CDH2 (Physical&amp;nbsp;interactions) LRRC7" source="-301" target="-238">
    <att type="string" name="canonicalName" value="CDH2 (Physical&amp;nbsp;interactions) LRRC7"/>
    <att type="string" name="interaction" value="Physical&amp;nbsp;interactions" cy:editable="false"/>
    <graphics width="1" fill="#59b82a" cy:sourceArrow="0" cy:targetArrow="0" cy:sourceArrowColor="#000000" cy:targetArrowColor="#000000" cy:edgeLabelFont="SanSerif-0-10" cy:edgeLabel="" cy:edgeLineType="SOLID" cy:curved="STRAIGHT_LINES"/>
  </edge>
  <edge label="CDH2 (Physical&amp;nbsp;interactions) GRIN1" source="-301" target="-269">
    <att type="string" name="canonicalName" value="CDH2 (Physical&amp;nbsp;interactions) GRIN1"/>
    <att type="string" name="interaction" value="Physical&amp;nbsp;interactions" cy:editable="false"/>
    <graphics width="1" fill="#59b82a" cy:sourceArrow="0" cy:targetArrow="0" cy:sourceArrowColor="#000000" cy:targetArrowColor="#000000" cy:edgeLabelFont="SanSerif-0-10" cy:edgeLabel="" cy:edgeLineType="SOLID" cy:curved="STRAIGHT_LINES"/>
  </edge>
  <edge label="CDH2 (Predicted) CTNND2" source="-301" target="-300">
    <att type="string" name="canonicalName" value="CDH2 (Predicted) CTNND2"/>
    <att type="string" name="interaction" value="Predicted" cy:editable="false"/>
    <graphics width="1" fill="#59b82a" cy:sourceArrow="0" cy:targetArrow="0" cy:sourceArrowColor="#000000" cy:targetArrowColor="#000000" cy:edgeLabelFont="SanSerif-0-10" cy:edgeLabel="" cy:edgeLineType="SOLID" cy:curved="STRAIGHT_LINES"/>
  </edge>
  <edge label="CDH2 (Predicted) LRRC7" source="-301" target="-238">
    <att type="string" name="canonicalName" value="CDH2 (Predicted) LRRC7"/>
    <att type="string" name="interaction" value="Predicted" cy:editable="false"/>
    <graphics width="1" fill="#59b82a" cy:sourceArrow="0" cy:targetArrow="0" cy:sourceArrowColor="#000000" cy:targetArrowColor="#000000" cy:edgeLabelFont="SanSerif-0-10" cy:edgeLabel="" cy:edgeLineType="SOLID" cy:curved="STRAIGHT_LINES"/>
  </edge>
  <edge label="CDH2 (Predicted) GRIN1" source="-301" target="-269">
    <att type="string" name="canonicalName" value="CDH2 (Predicted) GRIN1"/>
    <att type="string" name="interaction" value="Predicted" cy:editable="false"/>
    <graphics width="1" fill="#59b82a" cy:sourceArrow="0" cy:targetArrow="0" cy:sourceArrowColor="#000000" cy:targetArrowColor="#000000" cy:edgeLabelFont="SanSerif-0-10" cy:edgeLabel="" cy:edgeLineType="SOLID" cy:curved="STRAIGHT_LINES"/>
  </edge>
  <edge label="CTNND2 (Physical&amp;nbsp;interactions) LRRC7" source="-300" target="-238">
    <att type="string" name="canonicalName" value="CTNND2 (Physical&amp;nbsp;interactions) LRRC7"/>
    <att type="string" name="interaction" value="Physical&amp;nbsp;interactions" cy:editable="false"/>
    <graphics width="1" fill="#59b82a" cy:sourceArrow="0" cy:targetArrow="0" cy:sourceArrowColor="#000000" cy:targetArrowColor="#000000" cy:edgeLabelFont="SanSerif-0-10" cy:edgeLabel="" cy:edgeLineType="SOLID" cy:curved="STRAIGHT_LINES"/>
  </edge>
  <edge label="CAMK2G (Pathway) CAMK2A" source="-86" target="-306">
    <att type="string" name="canonicalName" value="CAMK2G (Pathway) CAMK2A"/>
    <att type="string" name="interaction" value="Pathway" cy:editable="false"/>
    <graphics width="1" fill="#59b82a" cy:sourceArrow="0" cy:targetArrow="0" cy:sourceArrowColor="#000000" cy:targetArrowColor="#000000" cy:edgeLabelFont="SanSerif-0-10" cy:edgeLabel="" cy:edgeLineType="SOLID" cy:curved="STRAIGHT_LINES"/>
  </edge>
  <edge label="CAMK2G (Physical&amp;nbsp;interactions) LRRC7" source="-86" target="-238">
    <att type="string" name="canonicalName" value="CAMK2G (Physical&amp;nbsp;interactions) LRRC7"/>
    <att type="string" name="interaction" value="Physical&amp;nbsp;interactions" cy:editable="false"/>
    <graphics width="1" fill="#59b82a" cy:sourceArrow="0" cy:targetArrow="0" cy:sourceArrowColor="#000000" cy:targetArrowColor="#000000" cy:edgeLabelFont="SanSerif-0-10" cy:edgeLabel="" cy:edgeLineType="SOLID" cy:curved="STRAIGHT_LINES"/>
  </edge>
  <edge label="CAMK2G (Physical&amp;nbsp;interactions) GRIA4" source="-86" target="-316">
    <att type="string" name="canonicalName" value="CAMK2G (Physical&amp;nbsp;interactions) GRIA4"/>
    <att type="string" name="interaction" value="Physical&amp;nbsp;interactions" cy:editable="false"/>
    <graphics width="1" fill="#59b82a" cy:sourceArrow="0" cy:targetArrow="0" cy:sourceArrowColor="#000000" cy:targetArrowColor="#000000" cy:edgeLabelFont="SanSerif-0-10" cy:edgeLabel="" cy:edgeLineType="SOLID" cy:curved="STRAIGHT_LINES"/>
  </edge>
  <edge label="CAMK2G (Physical&amp;nbsp;interactions) GRIA1" source="-86" target="-322">
    <att type="string" name="canonicalName" value="CAMK2G (Physical&amp;nbsp;interactions) GRIA1"/>
    <att type="string" name="interaction" value="Physical&amp;nbsp;interactions" cy:editable="false"/>
    <graphics width="1" fill="#59b82a" cy:sourceArrow="0" cy:targetArrow="0" cy:sourceArrowColor="#000000" cy:targetArrowColor="#000000" cy:edgeLabelFont="SanSerif-0-10" cy:edgeLabel="" cy:edgeLineType="SOLID" cy:curved="STRAIGHT_LINES"/>
  </edge>
  <edge label="KPNA1 (Physical&amp;nbsp;interactions) GRM1" source="-298" target="-295">
    <att type="string" name="canonicalName" value="KPNA1 (Physical&amp;nbsp;interactions) GRM1"/>
    <att type="string" name="interaction" value="Physical&amp;nbsp;interactions" cy:editable="false"/>
    <graphics width="1" fill="#59b82a" cy:sourceArrow="0" cy:targetArrow="0" cy:sourceArrowColor="#000000" cy:targetArrowColor="#000000" cy:edgeLabelFont="SanSerif-0-10" cy:edgeLabel="" cy:edgeLineType="SOLID" cy:curved="STRAIGHT_LINES"/>
  </edge>
  <edge label="KPNA1 (Physical&amp;nbsp;interactions) USP1" source="-298" target="-242">
    <att type="string" name="canonicalName" value="KPNA1 (Physical&amp;nbsp;interactions) USP1"/>
    <att type="string" name="interaction" value="Physical&amp;nbsp;interactions" cy:editable="false"/>
    <graphics width="1" fill="#59b82a" cy:sourceArrow="0" cy:targetArrow="0" cy:sourceArrowColor="#000000" cy:targetArrowColor="#000000" cy:edgeLabelFont="SanSerif-0-10" cy:edgeLabel="" cy:edgeLineType="SOLID" cy:curved="STRAIGHT_LINES"/>
  </edge>
  <edge label="KPNA1 (Predicted) KPNA3" source="-298" target="-297">
    <att type="string" name="canonicalName" value="KPNA1 (Predicted) KPNA3"/>
    <att type="string" name="interaction" value="Predicted" cy:editable="false"/>
    <graphics width="1" fill="#59b82a" cy:sourceArrow="0" cy:targetArrow="0" cy:sourceArrowColor="#000000" cy:targetArrowColor="#000000" cy:edgeLabelFont="SanSerif-0-10" cy:edgeLabel="" cy:edgeLineType="SOLID" cy:curved="STRAIGHT_LINES"/>
  </edge>
  <edge label="KPNA3 (Physical&amp;nbsp;interactions) GRM1" source="-297" target="-295">
    <att type="string" name="canonicalName" value="KPNA3 (Physical&amp;nbsp;interactions) GRM1"/>
    <att type="string" name="interaction" value="Physical&amp;nbsp;interactions" cy:editable="false"/>
    <graphics width="1" fill="#59b82a" cy:sourceArrow="0" cy:targetArrow="0" cy:sourceArrowColor="#000000" cy:targetArrowColor="#000000" cy:edgeLabelFont="SanSerif-0-10" cy:edgeLabel="" cy:edgeLineType="SOLID" cy:curved="STRAIGHT_LINES"/>
  </edge>
  <edge label="KPNA3 (Predicted) SMC2" source="-297" target="-317">
    <att type="string" name="canonicalName" value="KPNA3 (Predicted) SMC2"/>
    <att type="string" name="interaction" value="Predicted" cy:editable="false"/>
    <graphics width="1" fill="#59b82a" cy:sourceArrow="0" cy:targetArrow="0" cy:sourceArrowColor="#000000" cy:targetArrowColor="#000000" cy:edgeLabelFont="SanSerif-0-10" cy:edgeLabel="" cy:edgeLineType="SOLID" cy:curved="STRAIGHT_LINES"/>
  </edge>
  <edge label="USP28 (Physical&amp;nbsp;interactions) CLSPN" source="-296" target="-277">
    <att type="string" name="canonicalName" value="USP28 (Physical&amp;nbsp;interactions) CLSPN"/>
    <att type="string" name="interaction" value="Physical&amp;nbsp;interactions" cy:editable="false"/>
    <graphics width="1" fill="#59b82a" cy:sourceArrow="0" cy:targetArrow="0" cy:sourceArrowColor="#000000" cy:targetArrowColor="#000000" cy:edgeLabelFont="SanSerif-0-10" cy:edgeLabel="" cy:edgeLineType="SOLID" cy:curved="STRAIGHT_LINES"/>
  </edge>
  <edge label="KLHDC4 (Predicted) DYNC1H1" source="-294" target="-284">
    <att type="string" name="canonicalName" value="KLHDC4 (Predicted) DYNC1H1"/>
    <att type="string" name="interaction" value="Predicted" cy:editable="false"/>
    <graphics width="1" fill="#59b82a" cy:sourceArrow="0" cy:targetArrow="0" cy:sourceArrowColor="#000000" cy:targetArrowColor="#000000" cy:edgeLabelFont="SanSerif-0-10" cy:edgeLabel="" cy:edgeLineType="SOLID" cy:curved="STRAIGHT_LINES"/>
  </edge>
  <edge label="SPEN (Physical&amp;nbsp;interactions) SOX9" source="-293" target="-262">
    <att type="string" name="canonicalName" value="SPEN (Physical&amp;nbsp;interactions) SOX9"/>
    <att type="string" name="interaction" value="Physical&amp;nbsp;interactions" cy:editable="false"/>
    <graphics width="1" fill="#59b82a" cy:sourceArrow="0" cy:targetArrow="0" cy:sourceArrowColor="#000000" cy:targetArrowColor="#000000" cy:edgeLabelFont="SanSerif-0-10" cy:edgeLabel="" cy:edgeLineType="SOLID" cy:curved="STRAIGHT_LINES"/>
  </edge>
  <edge label="SPEN (Physical&amp;nbsp;interactions) PLCG1" source="-293" target="-172">
    <att type="string" name="canonicalName" value="SPEN (Physical&amp;nbsp;interactions) PLCG1"/>
    <att type="string" name="interaction" value="Physical&amp;nbsp;interactions" cy:editable="false"/>
    <graphics width="1" fill="#59b82a" cy:sourceArrow="0" cy:targetArrow="0" cy:sourceArrowColor="#000000" cy:targetArrowColor="#000000" cy:edgeLabelFont="SanSerif-0-10" cy:edgeLabel="" cy:edgeLineType="SOLID" cy:curved="STRAIGHT_LINES"/>
  </edge>
  <edge label="SPEN (Predicted) SOX9" source="-293" target="-262">
    <att type="string" name="canonicalName" value="SPEN (Predicted) SOX9"/>
    <att type="string" name="interaction" value="Predicted" cy:editable="false"/>
    <graphics width="1" fill="#59b82a" cy:sourceArrow="0" cy:targetArrow="0" cy:sourceArrowColor="#000000" cy:targetArrowColor="#000000" cy:edgeLabelFont="SanSerif-0-10" cy:edgeLabel="" cy:edgeLineType="SOLID" cy:curved="STRAIGHT_LINES"/>
  </edge>
  <edge label="CACNG2 (Physical&amp;nbsp;interactions) GRIA4" source="-292" target="-316">
    <att type="string" name="canonicalName" value="CACNG2 (Physical&amp;nbsp;interactions) GRIA4"/>
    <att type="string" name="interaction" value="Physical&amp;nbsp;interactions" cy:editable="false"/>
    <graphics width="1" fill="#59b82a" cy:sourceArrow="0" cy:targetArrow="0" cy:sourceArrowColor="#000000" cy:targetArrowColor="#000000" cy:edgeLabelFont="SanSerif-0-10" cy:edgeLabel="" cy:edgeLineType="SOLID" cy:curved="STRAIGHT_LINES"/>
  </edge>
  <edge label="CACNG2 (Physical&amp;nbsp;interactions) GRIN1" source="-292" target="-269">
    <att type="string" name="canonicalName" value="CACNG2 (Physical&amp;nbsp;interactions) GRIN1"/>
    <att type="string" name="interaction" value="Physical&amp;nbsp;interactions" cy:editable="false"/>
    <graphics width="1" fill="#59b82a" cy:sourceArrow="0" cy:targetArrow="0" cy:sourceArrowColor="#000000" cy:targetArrowColor="#000000" cy:edgeLabelFont="SanSerif-0-10" cy:edgeLabel="" cy:edgeLineType="SOLID" cy:curved="STRAIGHT_LINES"/>
  </edge>
  <edge label="CACNG2 (Physical&amp;nbsp;interactions) DLG2" source="-292" target="-285">
    <att type="string" name="canonicalName" value="CACNG2 (Physical&amp;nbsp;interactions) DLG2"/>
    <att type="string" name="interaction" value="Physical&amp;nbsp;interactions" cy:editable="false"/>
    <graphics width="1" fill="#59b82a" cy:sourceArrow="0" cy:targetArrow="0" cy:sourceArrowColor="#000000" cy:targetArrowColor="#000000" cy:edgeLabelFont="SanSerif-0-10" cy:edgeLabel="" cy:edgeLineType="SOLID" cy:curved="STRAIGHT_LINES"/>
  </edge>
  <edge label="CACNG2 (Predicted) CAMK2A" source="-292" target="-306">
    <att type="string" name="canonicalName" value="CACNG2 (Predicted) CAMK2A"/>
    <att type="string" name="interaction" value="Predicted" cy:editable="false"/>
    <graphics width="1" fill="#59b82a" cy:sourceArrow="0" cy:targetArrow="0" cy:sourceArrowColor="#000000" cy:targetArrowColor="#000000" cy:edgeLabelFont="SanSerif-0-10" cy:edgeLabel="" cy:edgeLineType="SOLID" cy:curved="STRAIGHT_LINES"/>
  </edge>
  <edge label="CACNG2 (Predicted) GRIA4" source="-292" target="-316">
    <att type="string" name="canonicalName" value="CACNG2 (Predicted) GRIA4"/>
    <att type="string" name="interaction" value="Predicted" cy:editable="false"/>
    <graphics width="1" fill="#59b82a" cy:sourceArrow="0" cy:targetArrow="0" cy:sourceArrowColor="#000000" cy:targetArrowColor="#000000" cy:edgeLabelFont="SanSerif-0-10" cy:edgeLabel="" cy:edgeLineType="SOLID" cy:curved="STRAIGHT_LINES"/>
  </edge>
  <edge label="CACNG2 (Predicted) GRIN1" source="-292" target="-269">
    <att type="string" name="canonicalName" value="CACNG2 (Predicted) GRIN1"/>
    <att type="string" name="interaction" value="Predicted" cy:editable="false"/>
    <graphics width="1" fill="#59b82a" cy:sourceArrow="0" cy:targetArrow="0" cy:sourceArrowColor="#000000" cy:targetArrowColor="#000000" cy:edgeLabelFont="SanSerif-0-10" cy:edgeLabel="" cy:edgeLineType="SOLID" cy:curved="STRAIGHT_LINES"/>
  </edge>
  <edge label="PRKCG (Pathway) GRIN2B" source="-291" target="-233">
    <att type="string" name="canonicalName" value="PRKCG (Pathway) GRIN2B"/>
    <att type="string" name="interaction" value="Pathway" cy:editable="false"/>
    <graphics width="1" fill="#59b82a" cy:sourceArrow="0" cy:targetArrow="0" cy:sourceArrowColor="#000000" cy:targetArrowColor="#000000" cy:edgeLabelFont="SanSerif-0-10" cy:edgeLabel="" cy:edgeLineType="SOLID" cy:curved="STRAIGHT_LINES"/>
  </edge>
  <edge label="PRKCG (Pathway) GRIN1" source="-291" target="-269">
    <att type="string" name="canonicalName" value="PRKCG (Pathway) GRIN1"/>
    <att type="string" name="interaction" value="Pathway" cy:editable="false"/>
    <graphics width="1" fill="#59b82a" cy:sourceArrow="0" cy:targetArrow="0" cy:sourceArrowColor="#000000" cy:targetArrowColor="#000000" cy:edgeLabelFont="SanSerif-0-10" cy:edgeLabel="" cy:edgeLineType="SOLID" cy:curved="STRAIGHT_LINES"/>
  </edge>
  <edge label="PRKCG (Pathway) GRIN2A" source="-291" target="-245">
    <att type="string" name="canonicalName" value="PRKCG (Pathway) GRIN2A"/>
    <att type="string" name="interaction" value="Pathway" cy:editable="false"/>
    <graphics width="1" fill="#59b82a" cy:sourceArrow="0" cy:targetArrow="0" cy:sourceArrowColor="#000000" cy:targetArrowColor="#000000" cy:edgeLabelFont="SanSerif-0-10" cy:edgeLabel="" cy:edgeLineType="SOLID" cy:curved="STRAIGHT_LINES"/>
  </edge>
  <edge label="PRKCG (Pathway) RASA1" source="-291" target="-307">
    <att type="string" name="canonicalName" value="PRKCG (Pathway) RASA1"/>
    <att type="string" name="interaction" value="Pathway" cy:editable="false"/>
    <graphics width="1" fill="#59b82a" cy:sourceArrow="0" cy:targetArrow="0" cy:sourceArrowColor="#000000" cy:targetArrowColor="#000000" cy:edgeLabelFont="SanSerif-0-10" cy:edgeLabel="" cy:edgeLineType="SOLID" cy:curved="STRAIGHT_LINES"/>
  </edge>
  <edge label="PRKCG (Pathway) PLCG1" source="-291" target="-172">
    <att type="string" name="canonicalName" value="PRKCG (Pathway) PLCG1"/>
    <att type="string" name="interaction" value="Pathway" cy:editable="false"/>
    <graphics width="1" fill="#59b82a" cy:sourceArrow="0" cy:targetArrow="0" cy:sourceArrowColor="#000000" cy:targetArrowColor="#000000" cy:edgeLabelFont="SanSerif-0-10" cy:edgeLabel="" cy:edgeLineType="SOLID" cy:curved="STRAIGHT_LINES"/>
  </edge>
  <edge label="PRKCG (Physical&amp;nbsp;interactions) GRIA4" source="-291" target="-316">
    <att type="string" name="canonicalName" value="PRKCG (Physical&amp;nbsp;interactions) GRIA4"/>
    <att type="string" name="interaction" value="Physical&amp;nbsp;interactions" cy:editable="false"/>
    <graphics width="1" fill="#59b82a" cy:sourceArrow="0" cy:targetArrow="0" cy:sourceArrowColor="#000000" cy:targetArrowColor="#000000" cy:edgeLabelFont="SanSerif-0-10" cy:edgeLabel="" cy:edgeLineType="SOLID" cy:curved="STRAIGHT_LINES"/>
  </edge>
  <edge label="PRKCG (Physical&amp;nbsp;interactions) PPP1R14A" source="-291" target="-287">
    <att type="string" name="canonicalName" value="PRKCG (Physical&amp;nbsp;interactions) PPP1R14A"/>
    <att type="string" name="interaction" value="Physical&amp;nbsp;interactions" cy:editable="false"/>
    <graphics width="1" fill="#59b82a" cy:sourceArrow="0" cy:targetArrow="0" cy:sourceArrowColor="#000000" cy:targetArrowColor="#000000" cy:edgeLabelFont="SanSerif-0-10" cy:edgeLabel="" cy:edgeLineType="SOLID" cy:curved="STRAIGHT_LINES"/>
  </edge>
  <edge label="PRKCG (Physical&amp;nbsp;interactions) GRIN2B" source="-291" target="-233">
    <att type="string" name="canonicalName" value="PRKCG (Physical&amp;nbsp;interactions) GRIN2B"/>
    <att type="string" name="interaction" value="Physical&amp;nbsp;interactions" cy:editable="false"/>
    <graphics width="1" fill="#59b82a" cy:sourceArrow="0" cy:targetArrow="0" cy:sourceArrowColor="#000000" cy:targetArrowColor="#000000" cy:edgeLabelFont="SanSerif-0-10" cy:edgeLabel="" cy:edgeLineType="SOLID" cy:curved="STRAIGHT_LINES"/>
  </edge>
  <edge label="PRKCG (Physical&amp;nbsp;interactions) GRIN1" source="-291" target="-269">
    <att type="string" name="canonicalName" value="PRKCG (Physical&amp;nbsp;interactions) GRIN1"/>
    <att type="string" name="interaction" value="Physical&amp;nbsp;interactions" cy:editable="false"/>
    <graphics width="1" fill="#59b82a" cy:sourceArrow="0" cy:targetArrow="0" cy:sourceArrowColor="#000000" cy:targetArrowColor="#000000" cy:edgeLabelFont="SanSerif-0-10" cy:edgeLabel="" cy:edgeLineType="SOLID" cy:curved="STRAIGHT_LINES"/>
  </edge>
  <edge label="PRKCG (Predicted) GRIN1" source="-291" target="-269">
    <att type="string" name="canonicalName" value="PRKCG (Predicted) GRIN1"/>
    <att type="string" name="interaction" value="Predicted" cy:editable="false"/>
    <graphics width="1" fill="#59b82a" cy:sourceArrow="0" cy:targetArrow="0" cy:sourceArrowColor="#000000" cy:targetArrowColor="#000000" cy:edgeLabelFont="SanSerif-0-10" cy:edgeLabel="" cy:edgeLineType="SOLID" cy:curved="STRAIGHT_LINES"/>
  </edge>
  <edge label="PRKCG (Predicted) GRIN2B" source="-291" target="-233">
    <att type="string" name="canonicalName" value="PRKCG (Predicted) GRIN2B"/>
    <att type="string" name="interaction" value="Predicted" cy:editable="false"/>
    <graphics width="1" fill="#59b82a" cy:sourceArrow="0" cy:targetArrow="0" cy:sourceArrowColor="#000000" cy:targetArrowColor="#000000" cy:edgeLabelFont="SanSerif-0-10" cy:edgeLabel="" cy:edgeLineType="SOLID" cy:curved="STRAIGHT_LINES"/>
  </edge>
  <edge label="PI4KA (Physical&amp;nbsp;interactions) DYNC1H1" source="-290" target="-284">
    <att type="string" name="canonicalName" value="PI4KA (Physical&amp;nbsp;interactions) DYNC1H1"/>
    <att type="string" name="interaction" value="Physical&amp;nbsp;interactions" cy:editable="false"/>
    <graphics width="1" fill="#59b82a" cy:sourceArrow="0" cy:targetArrow="0" cy:sourceArrowColor="#000000" cy:targetArrowColor="#000000" cy:edgeLabelFont="SanSerif-0-10" cy:edgeLabel="" cy:edgeLineType="SOLID" cy:curved="STRAIGHT_LINES"/>
  </edge>
  <edge label="PI4KA (Predicted) DYNC1H1" source="-290" target="-284">
    <att type="string" name="canonicalName" value="PI4KA (Predicted) DYNC1H1"/>
    <att type="string" name="interaction" value="Predicted" cy:editable="false"/>
    <graphics width="1" fill="#59b82a" cy:sourceArrow="0" cy:targetArrow="0" cy:sourceArrowColor="#000000" cy:targetArrowColor="#000000" cy:edgeLabelFont="SanSerif-0-10" cy:edgeLabel="" cy:edgeLineType="SOLID" cy:curved="STRAIGHT_LINES"/>
  </edge>
  <edge label="DMRT1 (Physical&amp;nbsp;interactions) DLG4" source="-289" target="-283">
    <att type="string" name="canonicalName" value="DMRT1 (Physical&amp;nbsp;interactions) DLG4"/>
    <att type="string" name="interaction" value="Physical&amp;nbsp;interactions" cy:editable="false"/>
    <graphics width="1" fill="#59b82a" cy:sourceArrow="0" cy:targetArrow="0" cy:sourceArrowColor="#000000" cy:targetArrowColor="#000000" cy:edgeLabelFont="SanSerif-0-10" cy:edgeLabel="" cy:edgeLineType="SOLID" cy:curved="STRAIGHT_LINES"/>
  </edge>
  <edge label="DMRT1 (Predicted) SOX9" source="-289" target="-262">
    <att type="string" name="canonicalName" value="DMRT1 (Predicted) SOX9"/>
    <att type="string" name="interaction" value="Predicted" cy:editable="false"/>
    <graphics width="1" fill="#59b82a" cy:sourceArrow="0" cy:targetArrow="0" cy:sourceArrowColor="#000000" cy:targetArrowColor="#000000" cy:edgeLabelFont="SanSerif-0-10" cy:edgeLabel="" cy:edgeLineType="SOLID" cy:curved="STRAIGHT_LINES"/>
  </edge>
  <edge label="NRXN3 (Physical&amp;nbsp;interactions) NLGN2" source="-77" target="-103">
    <att type="string" name="canonicalName" value="NRXN3 (Physical&amp;nbsp;interactions) NLGN2"/>
    <att type="string" name="interaction" value="Physical&amp;nbsp;interactions" cy:editable="false"/>
    <graphics width="1" fill="#59b82a" cy:sourceArrow="0" cy:targetArrow="0" cy:sourceArrowColor="#000000" cy:targetArrowColor="#000000" cy:edgeLabelFont="SanSerif-0-10" cy:edgeLabel="" cy:edgeLineType="SOLID" cy:curved="STRAIGHT_LINES"/>
  </edge>
  <edge label="NRXN3 (Physical&amp;nbsp;interactions) PTPRT" source="-77" target="-246">
    <att type="string" name="canonicalName" value="NRXN3 (Physical&amp;nbsp;interactions) PTPRT"/>
    <att type="string" name="interaction" value="Physical&amp;nbsp;interactions" cy:editable="false"/>
    <graphics width="1" fill="#59b82a" cy:sourceArrow="0" cy:targetArrow="0" cy:sourceArrowColor="#000000" cy:targetArrowColor="#000000" cy:edgeLabelFont="SanSerif-0-10" cy:edgeLabel="" cy:edgeLineType="SOLID" cy:curved="STRAIGHT_LINES"/>
  </edge>
  <edge label="NRXN3 (Predicted) NLGN2" source="-77" target="-103">
    <att type="string" name="canonicalName" value="NRXN3 (Predicted) NLGN2"/>
    <att type="string" name="interaction" value="Predicted" cy:editable="false"/>
    <graphics width="1" fill="#59b82a" cy:sourceArrow="0" cy:targetArrow="0" cy:sourceArrowColor="#000000" cy:targetArrowColor="#000000" cy:edgeLabelFont="SanSerif-0-10" cy:edgeLabel="" cy:edgeLineType="SOLID" cy:curved="STRAIGHT_LINES"/>
  </edge>
  <edge label="NRXN3 (Predicted) GRIN1" source="-77" target="-269">
    <att type="string" name="canonicalName" value="NRXN3 (Predicted) GRIN1"/>
    <att type="string" name="interaction" value="Predicted" cy:editable="false"/>
    <graphics width="1" fill="#59b82a" cy:sourceArrow="0" cy:targetArrow="0" cy:sourceArrowColor="#000000" cy:targetArrowColor="#000000" cy:edgeLabelFont="SanSerif-0-10" cy:edgeLabel="" cy:edgeLineType="SOLID" cy:curved="STRAIGHT_LINES"/>
  </edge>
  <edge label="C12orf44 (Physical&amp;nbsp;interactions) MYH2" source="-288" target="-243">
    <att type="string" name="canonicalName" value="C12orf44 (Physical&amp;nbsp;interactions) MYH2"/>
    <att type="string" name="interaction" value="Physical&amp;nbsp;interactions" cy:editable="false"/>
    <graphics width="1" fill="#59b82a" cy:sourceArrow="0" cy:targetArrow="0" cy:sourceArrowColor="#000000" cy:targetArrowColor="#000000" cy:edgeLabelFont="SanSerif-0-10" cy:edgeLabel="" cy:edgeLineType="SOLID" cy:curved="STRAIGHT_LINES"/>
  </edge>
  <edge label="PPP1R14A (Pathway) PPP1R12B" source="-287" target="-299">
    <att type="string" name="canonicalName" value="PPP1R14A (Pathway) PPP1R12B"/>
    <att type="string" name="interaction" value="Pathway" cy:editable="false"/>
    <graphics width="1" fill="#59b82a" cy:sourceArrow="0" cy:targetArrow="0" cy:sourceArrowColor="#000000" cy:targetArrowColor="#000000" cy:edgeLabelFont="SanSerif-0-10" cy:edgeLabel="" cy:edgeLineType="SOLID" cy:curved="STRAIGHT_LINES"/>
  </edge>
  <edge label="RHOG (Pathway) OBSCN" source="-286" target="-268">
    <att type="string" name="canonicalName" value="RHOG (Pathway) OBSCN"/>
    <att type="string" name="interaction" value="Pathway" cy:editable="false"/>
    <graphics width="1" fill="#59b82a" cy:sourceArrow="0" cy:targetArrow="0" cy:sourceArrowColor="#000000" cy:targetArrowColor="#000000" cy:edgeLabelFont="SanSerif-0-10" cy:edgeLabel="" cy:edgeLineType="SOLID" cy:curved="STRAIGHT_LINES"/>
  </edge>
  <edge label="RHOG (Pathway) DLG4" source="-286" target="-283">
    <att type="string" name="canonicalName" value="RHOG (Pathway) DLG4"/>
    <att type="string" name="interaction" value="Pathway" cy:editable="false"/>
    <graphics width="1" fill="#59b82a" cy:sourceArrow="0" cy:targetArrow="0" cy:sourceArrowColor="#000000" cy:targetArrowColor="#000000" cy:edgeLabelFont="SanSerif-0-10" cy:edgeLabel="" cy:edgeLineType="SOLID" cy:curved="STRAIGHT_LINES"/>
  </edge>
  <edge label="RHOG (Pathway) GRIN1" source="-286" target="-269">
    <att type="string" name="canonicalName" value="RHOG (Pathway) GRIN1"/>
    <att type="string" name="interaction" value="Pathway" cy:editable="false"/>
    <graphics width="1" fill="#59b82a" cy:sourceArrow="0" cy:targetArrow="0" cy:sourceArrowColor="#000000" cy:targetArrowColor="#000000" cy:edgeLabelFont="SanSerif-0-10" cy:edgeLabel="" cy:edgeLineType="SOLID" cy:curved="STRAIGHT_LINES"/>
  </edge>
  <edge label="RHOG (Pathway) GRIN2A" source="-286" target="-245">
    <att type="string" name="canonicalName" value="RHOG (Pathway) GRIN2A"/>
    <att type="string" name="interaction" value="Pathway" cy:editable="false"/>
    <graphics width="1" fill="#59b82a" cy:sourceArrow="0" cy:targetArrow="0" cy:sourceArrowColor="#000000" cy:targetArrowColor="#000000" cy:edgeLabelFont="SanSerif-0-10" cy:edgeLabel="" cy:edgeLineType="SOLID" cy:curved="STRAIGHT_LINES"/>
  </edge>
  <edge label="RHOG (Pathway) ARHGAP5" source="-286" target="-280">
    <att type="string" name="canonicalName" value="RHOG (Pathway) ARHGAP5"/>
    <att type="string" name="interaction" value="Pathway" cy:editable="false"/>
    <graphics width="1" fill="#59b82a" cy:sourceArrow="0" cy:targetArrow="0" cy:sourceArrowColor="#000000" cy:targetArrowColor="#000000" cy:edgeLabelFont="SanSerif-0-10" cy:edgeLabel="" cy:edgeLineType="SOLID" cy:curved="STRAIGHT_LINES"/>
  </edge>
  <edge label="RHOG (Physical&amp;nbsp;interactions) IQGAP2" source="-286" target="-227">
    <att type="string" name="canonicalName" value="RHOG (Physical&amp;nbsp;interactions) IQGAP2"/>
    <att type="string" name="interaction" value="Physical&amp;nbsp;interactions" cy:editable="false"/>
    <graphics width="1" fill="#59b82a" cy:sourceArrow="0" cy:targetArrow="0" cy:sourceArrowColor="#000000" cy:targetArrowColor="#000000" cy:edgeLabelFont="SanSerif-0-10" cy:edgeLabel="" cy:edgeLineType="SOLID" cy:curved="STRAIGHT_LINES"/>
  </edge>
  <edge label="RHOG (Predicted) IQGAP2" source="-286" target="-227">
    <att type="string" name="canonicalName" value="RHOG (Predicted) IQGAP2"/>
    <att type="string" name="interaction" value="Predicted" cy:editable="false"/>
    <graphics width="1" fill="#59b82a" cy:sourceArrow="0" cy:targetArrow="0" cy:sourceArrowColor="#000000" cy:targetArrowColor="#000000" cy:edgeLabelFont="SanSerif-0-10" cy:edgeLabel="" cy:edgeLineType="SOLID" cy:curved="STRAIGHT_LINES"/>
  </edge>
  <edge label="DLG2 (Pathway) GRIN2A" source="-285" target="-245">
    <att type="string" name="canonicalName" value="DLG2 (Pathway) GRIN2A"/>
    <att type="string" name="interaction" value="Pathway" cy:editable="false"/>
    <graphics width="1" fill="#59b82a" cy:sourceArrow="0" cy:targetArrow="0" cy:sourceArrowColor="#000000" cy:targetArrowColor="#000000" cy:edgeLabelFont="SanSerif-0-10" cy:edgeLabel="" cy:edgeLineType="SOLID" cy:curved="STRAIGHT_LINES"/>
  </edge>
  <edge label="DLG2 (Physical&amp;nbsp;interactions) GRIN2A" source="-285" target="-245">
    <att type="string" name="canonicalName" value="DLG2 (Physical&amp;nbsp;interactions) GRIN2A"/>
    <att type="string" name="interaction" value="Physical&amp;nbsp;interactions" cy:editable="false"/>
    <graphics width="1" fill="#59b82a" cy:sourceArrow="0" cy:targetArrow="0" cy:sourceArrowColor="#000000" cy:targetArrowColor="#000000" cy:edgeLabelFont="SanSerif-0-10" cy:edgeLabel="" cy:edgeLineType="SOLID" cy:curved="STRAIGHT_LINES"/>
  </edge>
  <edge label="DLG2 (Physical&amp;nbsp;interactions) CNKSR2" source="-285" target="-266">
    <att type="string" name="canonicalName" value="DLG2 (Physical&amp;nbsp;interactions) CNKSR2"/>
    <att type="string" name="interaction" value="Physical&amp;nbsp;interactions" cy:editable="false"/>
    <graphics width="1" fill="#59b82a" cy:sourceArrow="0" cy:targetArrow="0" cy:sourceArrowColor="#000000" cy:targetArrowColor="#000000" cy:edgeLabelFont="SanSerif-0-10" cy:edgeLabel="" cy:edgeLineType="SOLID" cy:curved="STRAIGHT_LINES"/>
  </edge>
  <edge label="DLG2 (Physical&amp;nbsp;interactions) GRIN1" source="-285" target="-269">
    <att type="string" name="canonicalName" value="DLG2 (Physical&amp;nbsp;interactions) GRIN1"/>
    <att type="string" name="interaction" value="Physical&amp;nbsp;interactions" cy:editable="false"/>
    <graphics width="1" fill="#59b82a" cy:sourceArrow="0" cy:targetArrow="0" cy:sourceArrowColor="#000000" cy:targetArrowColor="#000000" cy:edgeLabelFont="SanSerif-0-10" cy:edgeLabel="" cy:edgeLineType="SOLID" cy:curved="STRAIGHT_LINES"/>
  </edge>
  <edge label="DLG2 (Predicted) GRIN2A" source="-285" target="-245">
    <att type="string" name="canonicalName" value="DLG2 (Predicted) GRIN2A"/>
    <att type="string" name="interaction" value="Predicted" cy:editable="false"/>
    <graphics width="1" fill="#59b82a" cy:sourceArrow="0" cy:targetArrow="0" cy:sourceArrowColor="#000000" cy:targetArrowColor="#000000" cy:edgeLabelFont="SanSerif-0-10" cy:edgeLabel="" cy:edgeLineType="SOLID" cy:curved="STRAIGHT_LINES"/>
  </edge>
  <edge label="DLG2 (Predicted) CNKSR2" source="-285" target="-266">
    <att type="string" name="canonicalName" value="DLG2 (Predicted) CNKSR2"/>
    <att type="string" name="interaction" value="Predicted" cy:editable="false"/>
    <graphics width="1" fill="#59b82a" cy:sourceArrow="0" cy:targetArrow="0" cy:sourceArrowColor="#000000" cy:targetArrowColor="#000000" cy:edgeLabelFont="SanSerif-0-10" cy:edgeLabel="" cy:edgeLineType="SOLID" cy:curved="STRAIGHT_LINES"/>
  </edge>
  <edge label="DLG2 (Predicted) GRIN1" source="-285" target="-269">
    <att type="string" name="canonicalName" value="DLG2 (Predicted) GRIN1"/>
    <att type="string" name="interaction" value="Predicted" cy:editable="false"/>
    <graphics width="1" fill="#59b82a" cy:sourceArrow="0" cy:targetArrow="0" cy:sourceArrowColor="#000000" cy:targetArrowColor="#000000" cy:edgeLabelFont="SanSerif-0-10" cy:edgeLabel="" cy:edgeLineType="SOLID" cy:curved="STRAIGHT_LINES"/>
  </edge>
  <edge label="SHC2 (Pathway) FLT1" source="-190" target="-215">
    <att type="string" name="canonicalName" value="SHC2 (Pathway) FLT1"/>
    <att type="string" name="interaction" value="Pathway" cy:editable="false"/>
    <graphics width="1" fill="#59b82a" cy:sourceArrow="0" cy:targetArrow="0" cy:sourceArrowColor="#000000" cy:targetArrowColor="#000000" cy:edgeLabelFont="SanSerif-0-10" cy:edgeLabel="" cy:edgeLineType="SOLID" cy:curved="STRAIGHT_LINES"/>
  </edge>
  <edge label="SHC2 (Physical&amp;nbsp;interactions) FLT1" source="-190" target="-215">
    <att type="string" name="canonicalName" value="SHC2 (Physical&amp;nbsp;interactions) FLT1"/>
    <att type="string" name="interaction" value="Physical&amp;nbsp;interactions" cy:editable="false"/>
    <graphics width="1" fill="#59b82a" cy:sourceArrow="0" cy:targetArrow="0" cy:sourceArrowColor="#000000" cy:targetArrowColor="#000000" cy:edgeLabelFont="SanSerif-0-10" cy:edgeLabel="" cy:edgeLineType="SOLID" cy:curved="STRAIGHT_LINES"/>
  </edge>
  <edge label="DLG4 (Pathway) GRIN2A" source="-283" target="-245">
    <att type="string" name="canonicalName" value="DLG4 (Pathway) GRIN2A"/>
    <att type="string" name="interaction" value="Pathway" cy:editable="false"/>
    <graphics width="1" fill="#59b82a" cy:sourceArrow="0" cy:targetArrow="0" cy:sourceArrowColor="#000000" cy:targetArrowColor="#000000" cy:edgeLabelFont="SanSerif-0-10" cy:edgeLabel="" cy:edgeLineType="SOLID" cy:curved="STRAIGHT_LINES"/>
  </edge>
  <edge label="DLG4 (Pathway) DLG2" source="-283" target="-285">
    <att type="string" name="canonicalName" value="DLG4 (Pathway) DLG2"/>
    <att type="string" name="interaction" value="Pathway" cy:editable="false"/>
    <graphics width="1" fill="#59b82a" cy:sourceArrow="0" cy:targetArrow="0" cy:sourceArrowColor="#000000" cy:targetArrowColor="#000000" cy:edgeLabelFont="SanSerif-0-10" cy:edgeLabel="" cy:edgeLineType="SOLID" cy:curved="STRAIGHT_LINES"/>
  </edge>
  <edge label="DLG4 (Pathway) GRIN1" source="-283" target="-269">
    <att type="string" name="canonicalName" value="DLG4 (Pathway) GRIN1"/>
    <att type="string" name="interaction" value="Pathway" cy:editable="false"/>
    <graphics width="1" fill="#59b82a" cy:sourceArrow="0" cy:targetArrow="0" cy:sourceArrowColor="#000000" cy:targetArrowColor="#000000" cy:edgeLabelFont="SanSerif-0-10" cy:edgeLabel="" cy:edgeLineType="SOLID" cy:curved="STRAIGHT_LINES"/>
  </edge>
  <edge label="DLG4 (Physical&amp;nbsp;interactions) GRIN1" source="-283" target="-269">
    <att type="string" name="canonicalName" value="DLG4 (Physical&amp;nbsp;interactions) GRIN1"/>
    <att type="string" name="interaction" value="Physical&amp;nbsp;interactions" cy:editable="false"/>
    <graphics width="1" fill="#59b82a" cy:sourceArrow="0" cy:targetArrow="0" cy:sourceArrowColor="#000000" cy:targetArrowColor="#000000" cy:edgeLabelFont="SanSerif-0-10" cy:edgeLabel="" cy:edgeLineType="SOLID" cy:curved="STRAIGHT_LINES"/>
  </edge>
  <edge label="DLG4 (Physical&amp;nbsp;interactions) CACNG2" source="-283" target="-292">
    <att type="string" name="canonicalName" value="DLG4 (Physical&amp;nbsp;interactions) CACNG2"/>
    <att type="string" name="interaction" value="Physical&amp;nbsp;interactions" cy:editable="false"/>
    <graphics width="1" fill="#59b82a" cy:sourceArrow="0" cy:targetArrow="0" cy:sourceArrowColor="#000000" cy:targetArrowColor="#000000" cy:edgeLabelFont="SanSerif-0-10" cy:edgeLabel="" cy:edgeLineType="SOLID" cy:curved="STRAIGHT_LINES"/>
  </edge>
  <edge label="DLG4 (Physical&amp;nbsp;interactions) GRIN3B" source="-283" target="-228">
    <att type="string" name="canonicalName" value="DLG4 (Physical&amp;nbsp;interactions) GRIN3B"/>
    <att type="string" name="interaction" value="Physical&amp;nbsp;interactions" cy:editable="false"/>
    <graphics width="1" fill="#59b82a" cy:sourceArrow="0" cy:targetArrow="0" cy:sourceArrowColor="#000000" cy:targetArrowColor="#000000" cy:edgeLabelFont="SanSerif-0-10" cy:edgeLabel="" cy:edgeLineType="SOLID" cy:curved="STRAIGHT_LINES"/>
  </edge>
  <edge label="DLG4 (Physical&amp;nbsp;interactions) GRIN2A" source="-283" target="-245">
    <att type="string" name="canonicalName" value="DLG4 (Physical&amp;nbsp;interactions) GRIN2A"/>
    <att type="string" name="interaction" value="Physical&amp;nbsp;interactions" cy:editable="false"/>
    <graphics width="1" fill="#59b82a" cy:sourceArrow="0" cy:targetArrow="0" cy:sourceArrowColor="#000000" cy:targetArrowColor="#000000" cy:edgeLabelFont="SanSerif-0-10" cy:edgeLabel="" cy:edgeLineType="SOLID" cy:curved="STRAIGHT_LINES"/>
  </edge>
  <edge label="DLG4 (Physical&amp;nbsp;interactions) OBSCN" source="-283" target="-268">
    <att type="string" name="canonicalName" value="DLG4 (Physical&amp;nbsp;interactions) OBSCN"/>
    <att type="string" name="interaction" value="Physical&amp;nbsp;interactions" cy:editable="false"/>
    <graphics width="1" fill="#59b82a" cy:sourceArrow="0" cy:targetArrow="0" cy:sourceArrowColor="#000000" cy:targetArrowColor="#000000" cy:edgeLabelFont="SanSerif-0-10" cy:edgeLabel="" cy:edgeLineType="SOLID" cy:curved="STRAIGHT_LINES"/>
  </edge>
  <edge label="DLG4 (Physical&amp;nbsp;interactions) LRRC7" source="-283" target="-238">
    <att type="string" name="canonicalName" value="DLG4 (Physical&amp;nbsp;interactions) LRRC7"/>
    <att type="string" name="interaction" value="Physical&amp;nbsp;interactions" cy:editable="false"/>
    <graphics width="1" fill="#59b82a" cy:sourceArrow="0" cy:targetArrow="0" cy:sourceArrowColor="#000000" cy:targetArrowColor="#000000" cy:edgeLabelFont="SanSerif-0-10" cy:edgeLabel="" cy:edgeLineType="SOLID" cy:curved="STRAIGHT_LINES"/>
  </edge>
  <edge label="DLG4 (Physical&amp;nbsp;interactions) DLG2" source="-283" target="-285">
    <att type="string" name="canonicalName" value="DLG4 (Physical&amp;nbsp;interactions) DLG2"/>
    <att type="string" name="interaction" value="Physical&amp;nbsp;interactions" cy:editable="false"/>
    <graphics width="1" fill="#59b82a" cy:sourceArrow="0" cy:targetArrow="0" cy:sourceArrowColor="#000000" cy:targetArrowColor="#000000" cy:edgeLabelFont="SanSerif-0-10" cy:edgeLabel="" cy:edgeLineType="SOLID" cy:curved="STRAIGHT_LINES"/>
  </edge>
  <edge label="DLG4 (Physical&amp;nbsp;interactions) CNKSR2" source="-283" target="-266">
    <att type="string" name="canonicalName" value="DLG4 (Physical&amp;nbsp;interactions) CNKSR2"/>
    <att type="string" name="interaction" value="Physical&amp;nbsp;interactions" cy:editable="false"/>
    <graphics width="1" fill="#59b82a" cy:sourceArrow="0" cy:targetArrow="0" cy:sourceArrowColor="#000000" cy:targetArrowColor="#000000" cy:edgeLabelFont="SanSerif-0-10" cy:edgeLabel="" cy:edgeLineType="SOLID" cy:curved="STRAIGHT_LINES"/>
  </edge>
  <edge label="DLG4 (Physical&amp;nbsp;interactions) PTPRT" source="-283" target="-246">
    <att type="string" name="canonicalName" value="DLG4 (Physical&amp;nbsp;interactions) PTPRT"/>
    <att type="string" name="interaction" value="Physical&amp;nbsp;interactions" cy:editable="false"/>
    <graphics width="1" fill="#59b82a" cy:sourceArrow="0" cy:targetArrow="0" cy:sourceArrowColor="#000000" cy:targetArrowColor="#000000" cy:edgeLabelFont="SanSerif-0-10" cy:edgeLabel="" cy:edgeLineType="SOLID" cy:curved="STRAIGHT_LINES"/>
  </edge>
  <edge label="DLG4 (Predicted) GRIN2A" source="-283" target="-245">
    <att type="string" name="canonicalName" value="DLG4 (Predicted) GRIN2A"/>
    <att type="string" name="interaction" value="Predicted" cy:editable="false"/>
    <graphics width="1" fill="#59b82a" cy:sourceArrow="0" cy:targetArrow="0" cy:sourceArrowColor="#000000" cy:targetArrowColor="#000000" cy:edgeLabelFont="SanSerif-0-10" cy:edgeLabel="" cy:edgeLineType="SOLID" cy:curved="STRAIGHT_LINES"/>
  </edge>
  <edge label="DLG4 (Predicted) GRIN1" source="-283" target="-269">
    <att type="string" name="canonicalName" value="DLG4 (Predicted) GRIN1"/>
    <att type="string" name="interaction" value="Predicted" cy:editable="false"/>
    <graphics width="1" fill="#59b82a" cy:sourceArrow="0" cy:targetArrow="0" cy:sourceArrowColor="#000000" cy:targetArrowColor="#000000" cy:edgeLabelFont="SanSerif-0-10" cy:edgeLabel="" cy:edgeLineType="SOLID" cy:curved="STRAIGHT_LINES"/>
  </edge>
  <edge label="DLG4 (Predicted) CNKSR2" source="-283" target="-266">
    <att type="string" name="canonicalName" value="DLG4 (Predicted) CNKSR2"/>
    <att type="string" name="interaction" value="Predicted" cy:editable="false"/>
    <graphics width="1" fill="#59b82a" cy:sourceArrow="0" cy:targetArrow="0" cy:sourceArrowColor="#000000" cy:targetArrowColor="#000000" cy:edgeLabelFont="SanSerif-0-10" cy:edgeLabel="" cy:edgeLineType="SOLID" cy:curved="STRAIGHT_LINES"/>
  </edge>
  <edge label="DLG4 (Predicted) LRRC7" source="-283" target="-238">
    <att type="string" name="canonicalName" value="DLG4 (Predicted) LRRC7"/>
    <att type="string" name="interaction" value="Predicted" cy:editable="false"/>
    <graphics width="1" fill="#59b82a" cy:sourceArrow="0" cy:targetArrow="0" cy:sourceArrowColor="#000000" cy:targetArrowColor="#000000" cy:edgeLabelFont="SanSerif-0-10" cy:edgeLabel="" cy:edgeLineType="SOLID" cy:curved="STRAIGHT_LINES"/>
  </edge>
  <edge label="DLG4 (Predicted) HRSP12" source="-283" target="-235">
    <att type="string" name="canonicalName" value="DLG4 (Predicted) HRSP12"/>
    <att type="string" name="interaction" value="Predicted" cy:editable="false"/>
    <graphics width="1" fill="#59b82a" cy:sourceArrow="0" cy:targetArrow="0" cy:sourceArrowColor="#000000" cy:targetArrowColor="#000000" cy:edgeLabelFont="SanSerif-0-10" cy:edgeLabel="" cy:edgeLineType="SOLID" cy:curved="STRAIGHT_LINES"/>
  </edge>
  <edge label="DLG4 (Predicted) DLG2" source="-283" target="-285">
    <att type="string" name="canonicalName" value="DLG4 (Predicted) DLG2"/>
    <att type="string" name="interaction" value="Predicted" cy:editable="false"/>
    <graphics width="1" fill="#59b82a" cy:sourceArrow="0" cy:targetArrow="0" cy:sourceArrowColor="#000000" cy:targetArrowColor="#000000" cy:edgeLabelFont="SanSerif-0-10" cy:edgeLabel="" cy:edgeLineType="SOLID" cy:curved="STRAIGHT_LINES"/>
  </edge>
  <edge label="DLG4 (Predicted) GRIA1" source="-283" target="-322">
    <att type="string" name="canonicalName" value="DLG4 (Predicted) GRIA1"/>
    <att type="string" name="interaction" value="Predicted" cy:editable="false"/>
    <graphics width="1" fill="#59b82a" cy:sourceArrow="0" cy:targetArrow="0" cy:sourceArrowColor="#000000" cy:targetArrowColor="#000000" cy:edgeLabelFont="SanSerif-0-10" cy:edgeLabel="" cy:edgeLineType="SOLID" cy:curved="STRAIGHT_LINES"/>
  </edge>
  <edge label="DLG4 (Predicted) CACNG2" source="-283" target="-292">
    <att type="string" name="canonicalName" value="DLG4 (Predicted) CACNG2"/>
    <att type="string" name="interaction" value="Predicted" cy:editable="false"/>
    <graphics width="1" fill="#59b82a" cy:sourceArrow="0" cy:targetArrow="0" cy:sourceArrowColor="#000000" cy:targetArrowColor="#000000" cy:edgeLabelFont="SanSerif-0-10" cy:edgeLabel="" cy:edgeLineType="SOLID" cy:curved="STRAIGHT_LINES"/>
  </edge>
  <edge label="DLG4 (Predicted) GRIA4" source="-283" target="-316">
    <att type="string" name="canonicalName" value="DLG4 (Predicted) GRIA4"/>
    <att type="string" name="interaction" value="Predicted" cy:editable="false"/>
    <graphics width="1" fill="#59b82a" cy:sourceArrow="0" cy:targetArrow="0" cy:sourceArrowColor="#000000" cy:targetArrowColor="#000000" cy:edgeLabelFont="SanSerif-0-10" cy:edgeLabel="" cy:edgeLineType="SOLID" cy:curved="STRAIGHT_LINES"/>
  </edge>
  <edge label="DLG4 (Predicted) DYNC1H1" source="-283" target="-284">
    <att type="string" name="canonicalName" value="DLG4 (Predicted) DYNC1H1"/>
    <att type="string" name="interaction" value="Predicted" cy:editable="false"/>
    <graphics width="1" fill="#59b82a" cy:sourceArrow="0" cy:targetArrow="0" cy:sourceArrowColor="#000000" cy:targetArrowColor="#000000" cy:edgeLabelFont="SanSerif-0-10" cy:edgeLabel="" cy:edgeLineType="SOLID" cy:curved="STRAIGHT_LINES"/>
  </edge>
  <edge label="DLG4 (Predicted) CAMK2A" source="-283" target="-306">
    <att type="string" name="canonicalName" value="DLG4 (Predicted) CAMK2A"/>
    <att type="string" name="interaction" value="Predicted" cy:editable="false"/>
    <graphics width="1" fill="#59b82a" cy:sourceArrow="0" cy:targetArrow="0" cy:sourceArrowColor="#000000" cy:targetArrowColor="#000000" cy:edgeLabelFont="SanSerif-0-10" cy:edgeLabel="" cy:edgeLineType="SOLID" cy:curved="STRAIGHT_LINES"/>
  </edge>
  <edge label="DYNLL1 (Pathway) DYNC1H1" source="-282" target="-284">
    <att type="string" name="canonicalName" value="DYNLL1 (Pathway) DYNC1H1"/>
    <att type="string" name="interaction" value="Pathway" cy:editable="false"/>
    <graphics width="1" fill="#59b82a" cy:sourceArrow="0" cy:targetArrow="0" cy:sourceArrowColor="#000000" cy:targetArrowColor="#000000" cy:edgeLabelFont="SanSerif-0-10" cy:edgeLabel="" cy:edgeLineType="SOLID" cy:curved="STRAIGHT_LINES"/>
  </edge>
  <edge label="DYNLL1 (Physical&amp;nbsp;interactions) DYNC1H1" source="-282" target="-284">
    <att type="string" name="canonicalName" value="DYNLL1 (Physical&amp;nbsp;interactions) DYNC1H1"/>
    <att type="string" name="interaction" value="Physical&amp;nbsp;interactions" cy:editable="false"/>
    <graphics width="1" fill="#59b82a" cy:sourceArrow="0" cy:targetArrow="0" cy:sourceArrowColor="#000000" cy:targetArrowColor="#000000" cy:edgeLabelFont="SanSerif-0-10" cy:edgeLabel="" cy:edgeLineType="SOLID" cy:curved="STRAIGHT_LINES"/>
  </edge>
  <edge label="DYNLL1 (Physical&amp;nbsp;interactions) NEK6" source="-282" target="-256">
    <att type="string" name="canonicalName" value="DYNLL1 (Physical&amp;nbsp;interactions) NEK6"/>
    <att type="string" name="interaction" value="Physical&amp;nbsp;interactions" cy:editable="false"/>
    <graphics width="1" fill="#59b82a" cy:sourceArrow="0" cy:targetArrow="0" cy:sourceArrowColor="#000000" cy:targetArrowColor="#000000" cy:edgeLabelFont="SanSerif-0-10" cy:edgeLabel="" cy:edgeLineType="SOLID" cy:curved="STRAIGHT_LINES"/>
  </edge>
  <edge label="DYNLL1 (Physical&amp;nbsp;interactions) GRIN2A" source="-282" target="-245">
    <att type="string" name="canonicalName" value="DYNLL1 (Physical&amp;nbsp;interactions) GRIN2A"/>
    <att type="string" name="interaction" value="Physical&amp;nbsp;interactions" cy:editable="false"/>
    <graphics width="1" fill="#59b82a" cy:sourceArrow="0" cy:targetArrow="0" cy:sourceArrowColor="#000000" cy:targetArrowColor="#000000" cy:edgeLabelFont="SanSerif-0-10" cy:edgeLabel="" cy:edgeLineType="SOLID" cy:curved="STRAIGHT_LINES"/>
  </edge>
  <edge label="DYNLL1 (Physical&amp;nbsp;interactions) DLG2" source="-282" target="-285">
    <att type="string" name="canonicalName" value="DYNLL1 (Physical&amp;nbsp;interactions) DLG2"/>
    <att type="string" name="interaction" value="Physical&amp;nbsp;interactions" cy:editable="false"/>
    <graphics width="1" fill="#59b82a" cy:sourceArrow="0" cy:targetArrow="0" cy:sourceArrowColor="#000000" cy:targetArrowColor="#000000" cy:edgeLabelFont="SanSerif-0-10" cy:edgeLabel="" cy:edgeLineType="SOLID" cy:curved="STRAIGHT_LINES"/>
  </edge>
  <edge label="DYNLL1 (Physical&amp;nbsp;interactions) DLG4" source="-282" target="-283">
    <att type="string" name="canonicalName" value="DYNLL1 (Physical&amp;nbsp;interactions) DLG4"/>
    <att type="string" name="interaction" value="Physical&amp;nbsp;interactions" cy:editable="false"/>
    <graphics width="1" fill="#59b82a" cy:sourceArrow="0" cy:targetArrow="0" cy:sourceArrowColor="#000000" cy:targetArrowColor="#000000" cy:edgeLabelFont="SanSerif-0-10" cy:edgeLabel="" cy:edgeLineType="SOLID" cy:curved="STRAIGHT_LINES"/>
  </edge>
  <edge label="DYNLL1 (Predicted) DYNC1H1" source="-282" target="-284">
    <att type="string" name="canonicalName" value="DYNLL1 (Predicted) DYNC1H1"/>
    <att type="string" name="interaction" value="Predicted" cy:editable="false"/>
    <graphics width="1" fill="#59b82a" cy:sourceArrow="0" cy:targetArrow="0" cy:sourceArrowColor="#000000" cy:targetArrowColor="#000000" cy:edgeLabelFont="SanSerif-0-10" cy:edgeLabel="" cy:edgeLineType="SOLID" cy:curved="STRAIGHT_LINES"/>
  </edge>
  <edge label="DYNLL1 (Predicted) DLG4" source="-282" target="-283">
    <att type="string" name="canonicalName" value="DYNLL1 (Predicted) DLG4"/>
    <att type="string" name="interaction" value="Predicted" cy:editable="false"/>
    <graphics width="1" fill="#59b82a" cy:sourceArrow="0" cy:targetArrow="0" cy:sourceArrowColor="#000000" cy:targetArrowColor="#000000" cy:edgeLabelFont="SanSerif-0-10" cy:edgeLabel="" cy:edgeLineType="SOLID" cy:curved="STRAIGHT_LINES"/>
  </edge>
  <edge label="KCNQ3 (Physical&amp;nbsp;interactions) KCNQ5" source="-281" target="-279">
    <att type="string" name="canonicalName" value="KCNQ3 (Physical&amp;nbsp;interactions) KCNQ5"/>
    <att type="string" name="interaction" value="Physical&amp;nbsp;interactions" cy:editable="false"/>
    <graphics width="1" fill="#59b82a" cy:sourceArrow="0" cy:targetArrow="0" cy:sourceArrowColor="#000000" cy:targetArrowColor="#000000" cy:edgeLabelFont="SanSerif-0-10" cy:edgeLabel="" cy:edgeLineType="SOLID" cy:curved="STRAIGHT_LINES"/>
  </edge>
  <edge label="KCNQ3 (Predicted) KCNQ5" source="-281" target="-279">
    <att type="string" name="canonicalName" value="KCNQ3 (Predicted) KCNQ5"/>
    <att type="string" name="interaction" value="Predicted" cy:editable="false"/>
    <graphics width="1" fill="#59b82a" cy:sourceArrow="0" cy:targetArrow="0" cy:sourceArrowColor="#000000" cy:targetArrowColor="#000000" cy:edgeLabelFont="SanSerif-0-10" cy:edgeLabel="" cy:edgeLineType="SOLID" cy:curved="STRAIGHT_LINES"/>
  </edge>
  <edge label="GABBR1 (Predicted) GRM1" source="-278" target="-295">
    <att type="string" name="canonicalName" value="GABBR1 (Predicted) GRM1"/>
    <att type="string" name="interaction" value="Predicted" cy:editable="false"/>
    <graphics width="1" fill="#59b82a" cy:sourceArrow="0" cy:targetArrow="0" cy:sourceArrowColor="#000000" cy:targetArrowColor="#000000" cy:edgeLabelFont="SanSerif-0-10" cy:edgeLabel="" cy:edgeLineType="SOLID" cy:curved="STRAIGHT_LINES"/>
  </edge>
  <edge label="LDLR (Physical&amp;nbsp;interactions) FLT1" source="-180" target="-215">
    <att type="string" name="canonicalName" value="LDLR (Physical&amp;nbsp;interactions) FLT1"/>
    <att type="string" name="interaction" value="Physical&amp;nbsp;interactions" cy:editable="false"/>
    <graphics width="1" fill="#59b82a" cy:sourceArrow="0" cy:targetArrow="0" cy:sourceArrowColor="#000000" cy:targetArrowColor="#000000" cy:edgeLabelFont="SanSerif-0-10" cy:edgeLabel="" cy:edgeLineType="SOLID" cy:curved="STRAIGHT_LINES"/>
  </edge>
  <edge label="LDLR (Predicted) FLT1" source="-180" target="-215">
    <att type="string" name="canonicalName" value="LDLR (Predicted) FLT1"/>
    <att type="string" name="interaction" value="Predicted" cy:editable="false"/>
    <graphics width="1" fill="#59b82a" cy:sourceArrow="0" cy:targetArrow="0" cy:sourceArrowColor="#000000" cy:targetArrowColor="#000000" cy:edgeLabelFont="SanSerif-0-10" cy:edgeLabel="" cy:edgeLineType="SOLID" cy:curved="STRAIGHT_LINES"/>
  </edge>
  <edge label="SMC1A (Pathway) STAG1" source="-276" target="-239">
    <att type="string" name="canonicalName" value="SMC1A (Pathway) STAG1"/>
    <att type="string" name="interaction" value="Pathway" cy:editable="false"/>
    <graphics width="1" fill="#59b82a" cy:sourceArrow="0" cy:targetArrow="0" cy:sourceArrowColor="#000000" cy:targetArrowColor="#000000" cy:edgeLabelFont="SanSerif-0-10" cy:edgeLabel="" cy:edgeLineType="SOLID" cy:curved="STRAIGHT_LINES"/>
  </edge>
  <edge label="SMC1A (Pathway) STAG2" source="-276" target="-237">
    <att type="string" name="canonicalName" value="SMC1A (Pathway) STAG2"/>
    <att type="string" name="interaction" value="Pathway" cy:editable="false"/>
    <graphics width="1" fill="#59b82a" cy:sourceArrow="0" cy:targetArrow="0" cy:sourceArrowColor="#000000" cy:targetArrowColor="#000000" cy:edgeLabelFont="SanSerif-0-10" cy:edgeLabel="" cy:edgeLineType="SOLID" cy:curved="STRAIGHT_LINES"/>
  </edge>
  <edge label="SMC1A (Pathway) RAD21" source="-276" target="-232">
    <att type="string" name="canonicalName" value="SMC1A (Pathway) RAD21"/>
    <att type="string" name="interaction" value="Pathway" cy:editable="false"/>
    <graphics width="1" fill="#59b82a" cy:sourceArrow="0" cy:targetArrow="0" cy:sourceArrowColor="#000000" cy:targetArrowColor="#000000" cy:edgeLabelFont="SanSerif-0-10" cy:edgeLabel="" cy:edgeLineType="SOLID" cy:curved="STRAIGHT_LINES"/>
  </edge>
  <edge label="SMC1A (Physical&amp;nbsp;interactions) STAG1" source="-276" target="-239">
    <att type="string" name="canonicalName" value="SMC1A (Physical&amp;nbsp;interactions) STAG1"/>
    <att type="string" name="interaction" value="Physical&amp;nbsp;interactions" cy:editable="false"/>
    <graphics width="1" fill="#59b82a" cy:sourceArrow="0" cy:targetArrow="0" cy:sourceArrowColor="#000000" cy:targetArrowColor="#000000" cy:edgeLabelFont="SanSerif-0-10" cy:edgeLabel="" cy:edgeLineType="SOLID" cy:curved="STRAIGHT_LINES"/>
  </edge>
  <edge label="SMC1A (Physical&amp;nbsp;interactions) RAD21" source="-276" target="-232">
    <att type="string" name="canonicalName" value="SMC1A (Physical&amp;nbsp;interactions) RAD21"/>
    <att type="string" name="interaction" value="Physical&amp;nbsp;interactions" cy:editable="false"/>
    <graphics width="1" fill="#59b82a" cy:sourceArrow="0" cy:targetArrow="0" cy:sourceArrowColor="#000000" cy:targetArrowColor="#000000" cy:edgeLabelFont="SanSerif-0-10" cy:edgeLabel="" cy:edgeLineType="SOLID" cy:curved="STRAIGHT_LINES"/>
  </edge>
  <edge label="SMC1A (Physical&amp;nbsp;interactions) SMC2" source="-276" target="-317">
    <att type="string" name="canonicalName" value="SMC1A (Physical&amp;nbsp;interactions) SMC2"/>
    <att type="string" name="interaction" value="Physical&amp;nbsp;interactions" cy:editable="false"/>
    <graphics width="1" fill="#59b82a" cy:sourceArrow="0" cy:targetArrow="0" cy:sourceArrowColor="#000000" cy:targetArrowColor="#000000" cy:edgeLabelFont="SanSerif-0-10" cy:edgeLabel="" cy:edgeLineType="SOLID" cy:curved="STRAIGHT_LINES"/>
  </edge>
  <edge label="SMC1A (Physical&amp;nbsp;interactions) DYNC1H1" source="-276" target="-284">
    <att type="string" name="canonicalName" value="SMC1A (Physical&amp;nbsp;interactions) DYNC1H1"/>
    <att type="string" name="interaction" value="Physical&amp;nbsp;interactions" cy:editable="false"/>
    <graphics width="1" fill="#59b82a" cy:sourceArrow="0" cy:targetArrow="0" cy:sourceArrowColor="#000000" cy:targetArrowColor="#000000" cy:edgeLabelFont="SanSerif-0-10" cy:edgeLabel="" cy:edgeLineType="SOLID" cy:curved="STRAIGHT_LINES"/>
  </edge>
  <edge label="SMC1A (Predicted) SMC2" source="-276" target="-317">
    <att type="string" name="canonicalName" value="SMC1A (Predicted) SMC2"/>
    <att type="string" name="interaction" value="Predicted" cy:editable="false"/>
    <graphics width="1" fill="#59b82a" cy:sourceArrow="0" cy:targetArrow="0" cy:sourceArrowColor="#000000" cy:targetArrowColor="#000000" cy:edgeLabelFont="SanSerif-0-10" cy:edgeLabel="" cy:edgeLineType="SOLID" cy:curved="STRAIGHT_LINES"/>
  </edge>
  <edge label="SMC1A (Predicted) DYNC1H1" source="-276" target="-284">
    <att type="string" name="canonicalName" value="SMC1A (Predicted) DYNC1H1"/>
    <att type="string" name="interaction" value="Predicted" cy:editable="false"/>
    <graphics width="1" fill="#59b82a" cy:sourceArrow="0" cy:targetArrow="0" cy:sourceArrowColor="#000000" cy:targetArrowColor="#000000" cy:edgeLabelFont="SanSerif-0-10" cy:edgeLabel="" cy:edgeLineType="SOLID" cy:curved="STRAIGHT_LINES"/>
  </edge>
  <edge label="SMC1A (Predicted) PDS5A" source="-276" target="-311">
    <att type="string" name="canonicalName" value="SMC1A (Predicted) PDS5A"/>
    <att type="string" name="interaction" value="Predicted" cy:editable="false"/>
    <graphics width="1" fill="#59b82a" cy:sourceArrow="0" cy:targetArrow="0" cy:sourceArrowColor="#000000" cy:targetArrowColor="#000000" cy:edgeLabelFont="SanSerif-0-10" cy:edgeLabel="" cy:edgeLineType="SOLID" cy:curved="STRAIGHT_LINES"/>
  </edge>
  <edge label="SMC1A (Predicted) SMC4" source="-276" target="-320">
    <att type="string" name="canonicalName" value="SMC1A (Predicted) SMC4"/>
    <att type="string" name="interaction" value="Predicted" cy:editable="false"/>
    <graphics width="1" fill="#59b82a" cy:sourceArrow="0" cy:targetArrow="0" cy:sourceArrowColor="#000000" cy:targetArrowColor="#000000" cy:edgeLabelFont="SanSerif-0-10" cy:edgeLabel="" cy:edgeLineType="SOLID" cy:curved="STRAIGHT_LINES"/>
  </edge>
  <edge label="SMC1A (Predicted) STAG1" source="-276" target="-239">
    <att type="string" name="canonicalName" value="SMC1A (Predicted) STAG1"/>
    <att type="string" name="interaction" value="Predicted" cy:editable="false"/>
    <graphics width="1" fill="#59b82a" cy:sourceArrow="0" cy:targetArrow="0" cy:sourceArrowColor="#000000" cy:targetArrowColor="#000000" cy:edgeLabelFont="SanSerif-0-10" cy:edgeLabel="" cy:edgeLineType="SOLID" cy:curved="STRAIGHT_LINES"/>
  </edge>
  <edge label="SMC1A (Predicted) STAG2" source="-276" target="-237">
    <att type="string" name="canonicalName" value="SMC1A (Predicted) STAG2"/>
    <att type="string" name="interaction" value="Predicted" cy:editable="false"/>
    <graphics width="1" fill="#59b82a" cy:sourceArrow="0" cy:targetArrow="0" cy:sourceArrowColor="#000000" cy:targetArrowColor="#000000" cy:edgeLabelFont="SanSerif-0-10" cy:edgeLabel="" cy:edgeLineType="SOLID" cy:curved="STRAIGHT_LINES"/>
  </edge>
  <edge label="PLCG1 (Pathway) PGF" source="-172" target="-113">
    <att type="string" name="canonicalName" value="PLCG1 (Pathway) PGF"/>
    <att type="string" name="interaction" value="Pathway" cy:editable="false"/>
    <graphics width="1" fill="#59b82a" cy:sourceArrow="0" cy:targetArrow="0" cy:sourceArrowColor="#000000" cy:targetArrowColor="#000000" cy:edgeLabelFont="SanSerif-0-10" cy:edgeLabel="" cy:edgeLineType="SOLID" cy:curved="STRAIGHT_LINES"/>
  </edge>
  <edge label="PLCG1 (Pathway) FLT1" source="-172" target="-215">
    <att type="string" name="canonicalName" value="PLCG1 (Pathway) FLT1"/>
    <att type="string" name="interaction" value="Pathway" cy:editable="false"/>
    <graphics width="1" fill="#59b82a" cy:sourceArrow="0" cy:targetArrow="0" cy:sourceArrowColor="#000000" cy:targetArrowColor="#000000" cy:edgeLabelFont="SanSerif-0-10" cy:edgeLabel="" cy:edgeLineType="SOLID" cy:curved="STRAIGHT_LINES"/>
  </edge>
  <edge label="PLCG1 (Physical&amp;nbsp;interactions) FLT1" source="-172" target="-215">
    <att type="string" name="canonicalName" value="PLCG1 (Physical&amp;nbsp;interactions) FLT1"/>
    <att type="string" name="interaction" value="Physical&amp;nbsp;interactions" cy:editable="false"/>
    <graphics width="1" fill="#59b82a" cy:sourceArrow="0" cy:targetArrow="0" cy:sourceArrowColor="#000000" cy:targetArrowColor="#000000" cy:edgeLabelFont="SanSerif-0-10" cy:edgeLabel="" cy:edgeLineType="SOLID" cy:curved="STRAIGHT_LINES"/>
  </edge>
  <edge label="PLCG1 (Predicted) FLT1" source="-172" target="-215">
    <att type="string" name="canonicalName" value="PLCG1 (Predicted) FLT1"/>
    <att type="string" name="interaction" value="Predicted" cy:editable="false"/>
    <graphics width="1" fill="#59b82a" cy:sourceArrow="0" cy:targetArrow="0" cy:sourceArrowColor="#000000" cy:targetArrowColor="#000000" cy:edgeLabelFont="SanSerif-0-10" cy:edgeLabel="" cy:edgeLineType="SOLID" cy:curved="STRAIGHT_LINES"/>
  </edge>
  <edge label="PLCG1 (Pathway) GRIN2A" source="-172" target="-245">
    <att type="string" name="canonicalName" value="PLCG1 (Pathway) GRIN2A"/>
    <att type="string" name="interaction" value="Pathway" cy:editable="false"/>
    <graphics width="1" fill="#59b82a" cy:sourceArrow="0" cy:targetArrow="0" cy:sourceArrowColor="#000000" cy:targetArrowColor="#000000" cy:edgeLabelFont="SanSerif-0-10" cy:edgeLabel="" cy:edgeLineType="SOLID" cy:curved="STRAIGHT_LINES"/>
  </edge>
  <edge label="PLCG1 (Pathway) CAMK2A" source="-172" target="-306">
    <att type="string" name="canonicalName" value="PLCG1 (Pathway) CAMK2A"/>
    <att type="string" name="interaction" value="Pathway" cy:editable="false"/>
    <graphics width="1" fill="#59b82a" cy:sourceArrow="0" cy:targetArrow="0" cy:sourceArrowColor="#000000" cy:targetArrowColor="#000000" cy:edgeLabelFont="SanSerif-0-10" cy:edgeLabel="" cy:edgeLineType="SOLID" cy:curved="STRAIGHT_LINES"/>
  </edge>
  <edge label="PLCG1 (Pathway) VEGFA" source="-172" target="-137">
    <att type="string" name="canonicalName" value="PLCG1 (Pathway) VEGFA"/>
    <att type="string" name="interaction" value="Pathway" cy:editable="false"/>
    <graphics width="1" fill="#59b82a" cy:sourceArrow="0" cy:targetArrow="0" cy:sourceArrowColor="#000000" cy:targetArrowColor="#000000" cy:edgeLabelFont="SanSerif-0-10" cy:edgeLabel="" cy:edgeLineType="SOLID" cy:curved="STRAIGHT_LINES"/>
  </edge>
  <edge label="PLCG1 (Physical&amp;nbsp;interactions) GRIN2A" source="-172" target="-245">
    <att type="string" name="canonicalName" value="PLCG1 (Physical&amp;nbsp;interactions) GRIN2A"/>
    <att type="string" name="interaction" value="Physical&amp;nbsp;interactions" cy:editable="false"/>
    <graphics width="1" fill="#59b82a" cy:sourceArrow="0" cy:targetArrow="0" cy:sourceArrowColor="#000000" cy:targetArrowColor="#000000" cy:edgeLabelFont="SanSerif-0-10" cy:edgeLabel="" cy:edgeLineType="SOLID" cy:curved="STRAIGHT_LINES"/>
  </edge>
  <edge label="PLCG1 (Physical&amp;nbsp;interactions) CAMK2A" source="-172" target="-306">
    <att type="string" name="canonicalName" value="PLCG1 (Physical&amp;nbsp;interactions) CAMK2A"/>
    <att type="string" name="interaction" value="Physical&amp;nbsp;interactions" cy:editable="false"/>
    <graphics width="1" fill="#59b82a" cy:sourceArrow="0" cy:targetArrow="0" cy:sourceArrowColor="#000000" cy:targetArrowColor="#000000" cy:edgeLabelFont="SanSerif-0-10" cy:edgeLabel="" cy:edgeLineType="SOLID" cy:curved="STRAIGHT_LINES"/>
  </edge>
  <edge label="PLCG1 (Physical&amp;nbsp;interactions) GRIN1" source="-172" target="-269">
    <att type="string" name="canonicalName" value="PLCG1 (Physical&amp;nbsp;interactions) GRIN1"/>
    <att type="string" name="interaction" value="Physical&amp;nbsp;interactions" cy:editable="false"/>
    <graphics width="1" fill="#59b82a" cy:sourceArrow="0" cy:targetArrow="0" cy:sourceArrowColor="#000000" cy:targetArrowColor="#000000" cy:edgeLabelFont="SanSerif-0-10" cy:edgeLabel="" cy:edgeLineType="SOLID" cy:curved="STRAIGHT_LINES"/>
  </edge>
  <edge label="PLCG1 (Predicted) NCAPD2" source="-172" target="-251">
    <att type="string" name="canonicalName" value="PLCG1 (Predicted) NCAPD2"/>
    <att type="string" name="interaction" value="Predicted" cy:editable="false"/>
    <graphics width="1" fill="#59b82a" cy:sourceArrow="0" cy:targetArrow="0" cy:sourceArrowColor="#000000" cy:targetArrowColor="#000000" cy:edgeLabelFont="SanSerif-0-10" cy:edgeLabel="" cy:edgeLineType="SOLID" cy:curved="STRAIGHT_LINES"/>
  </edge>
  <edge label="PLCG1 (Predicted) GRIN1" source="-172" target="-269">
    <att type="string" name="canonicalName" value="PLCG1 (Predicted) GRIN1"/>
    <att type="string" name="interaction" value="Predicted" cy:editable="false"/>
    <graphics width="1" fill="#59b82a" cy:sourceArrow="0" cy:targetArrow="0" cy:sourceArrowColor="#000000" cy:targetArrowColor="#000000" cy:edgeLabelFont="SanSerif-0-10" cy:edgeLabel="" cy:edgeLineType="SOLID" cy:curved="STRAIGHT_LINES"/>
  </edge>
  <edge label="VCP (Physical&amp;nbsp;interactions) UBE4B" source="-274" target="-314">
    <att type="string" name="canonicalName" value="VCP (Physical&amp;nbsp;interactions) UBE4B"/>
    <att type="string" name="interaction" value="Physical&amp;nbsp;interactions" cy:editable="false"/>
    <graphics width="1" fill="#59b82a" cy:sourceArrow="0" cy:targetArrow="0" cy:sourceArrowColor="#000000" cy:targetArrowColor="#000000" cy:edgeLabelFont="SanSerif-0-10" cy:edgeLabel="" cy:edgeLineType="SOLID" cy:curved="STRAIGHT_LINES"/>
  </edge>
  <edge label="VCP (Predicted) UBE4B" source="-274" target="-314">
    <att type="string" name="canonicalName" value="VCP (Predicted) UBE4B"/>
    <att type="string" name="interaction" value="Predicted" cy:editable="false"/>
    <graphics width="1" fill="#59b82a" cy:sourceArrow="0" cy:targetArrow="0" cy:sourceArrowColor="#000000" cy:targetArrowColor="#000000" cy:edgeLabelFont="SanSerif-0-10" cy:edgeLabel="" cy:edgeLineType="SOLID" cy:curved="STRAIGHT_LINES"/>
  </edge>
  <edge label="HOMER2 (Pathway) GRM1" source="-273" target="-295">
    <att type="string" name="canonicalName" value="HOMER2 (Pathway) GRM1"/>
    <att type="string" name="interaction" value="Pathway" cy:editable="false"/>
    <graphics width="1" fill="#59b82a" cy:sourceArrow="0" cy:targetArrow="0" cy:sourceArrowColor="#000000" cy:targetArrowColor="#000000" cy:edgeLabelFont="SanSerif-0-10" cy:edgeLabel="" cy:edgeLineType="SOLID" cy:curved="STRAIGHT_LINES"/>
  </edge>
  <edge label="HOMER2 (Physical&amp;nbsp;interactions) GRM1" source="-273" target="-295">
    <att type="string" name="canonicalName" value="HOMER2 (Physical&amp;nbsp;interactions) GRM1"/>
    <att type="string" name="interaction" value="Physical&amp;nbsp;interactions" cy:editable="false"/>
    <graphics width="1" fill="#59b82a" cy:sourceArrow="0" cy:targetArrow="0" cy:sourceArrowColor="#000000" cy:targetArrowColor="#000000" cy:edgeLabelFont="SanSerif-0-10" cy:edgeLabel="" cy:edgeLineType="SOLID" cy:curved="STRAIGHT_LINES"/>
  </edge>
  <edge label="HOMER2 (Predicted) GRM1" source="-273" target="-295">
    <att type="string" name="canonicalName" value="HOMER2 (Predicted) GRM1"/>
    <att type="string" name="interaction" value="Predicted" cy:editable="false"/>
    <graphics width="1" fill="#59b82a" cy:sourceArrow="0" cy:targetArrow="0" cy:sourceArrowColor="#000000" cy:targetArrowColor="#000000" cy:edgeLabelFont="SanSerif-0-10" cy:edgeLabel="" cy:edgeLineType="SOLID" cy:curved="STRAIGHT_LINES"/>
  </edge>
  <edge label="HOMER1 (Physical&amp;nbsp;interactions) GRM1" source="-271" target="-295">
    <att type="string" name="canonicalName" value="HOMER1 (Physical&amp;nbsp;interactions) GRM1"/>
    <att type="string" name="interaction" value="Physical&amp;nbsp;interactions" cy:editable="false"/>
    <graphics width="1" fill="#59b82a" cy:sourceArrow="0" cy:targetArrow="0" cy:sourceArrowColor="#000000" cy:targetArrowColor="#000000" cy:edgeLabelFont="SanSerif-0-10" cy:edgeLabel="" cy:edgeLineType="SOLID" cy:curved="STRAIGHT_LINES"/>
  </edge>
  <edge label="HOMER1 (Predicted) HOMER2" source="-271" target="-273">
    <att type="string" name="canonicalName" value="HOMER1 (Predicted) HOMER2"/>
    <att type="string" name="interaction" value="Predicted" cy:editable="false"/>
    <graphics width="1" fill="#59b82a" cy:sourceArrow="0" cy:targetArrow="0" cy:sourceArrowColor="#000000" cy:targetArrowColor="#000000" cy:edgeLabelFont="SanSerif-0-10" cy:edgeLabel="" cy:edgeLineType="SOLID" cy:curved="STRAIGHT_LINES"/>
  </edge>
  <edge label="HOMER1 (Predicted) GRM1" source="-271" target="-295">
    <att type="string" name="canonicalName" value="HOMER1 (Predicted) GRM1"/>
    <att type="string" name="interaction" value="Predicted" cy:editable="false"/>
    <graphics width="1" fill="#59b82a" cy:sourceArrow="0" cy:targetArrow="0" cy:sourceArrowColor="#000000" cy:targetArrowColor="#000000" cy:edgeLabelFont="SanSerif-0-10" cy:edgeLabel="" cy:edgeLineType="SOLID" cy:curved="STRAIGHT_LINES"/>
  </edge>
  <edge label="HOMER1 (Predicted) GRIN1" source="-271" target="-269">
    <att type="string" name="canonicalName" value="HOMER1 (Predicted) GRIN1"/>
    <att type="string" name="interaction" value="Predicted" cy:editable="false"/>
    <graphics width="1" fill="#59b82a" cy:sourceArrow="0" cy:targetArrow="0" cy:sourceArrowColor="#000000" cy:targetArrowColor="#000000" cy:edgeLabelFont="SanSerif-0-10" cy:edgeLabel="" cy:edgeLineType="SOLID" cy:curved="STRAIGHT_LINES"/>
  </edge>
  <edge label="PTPN4 (Physical&amp;nbsp;interactions) GRIN2A" source="-270" target="-245">
    <att type="string" name="canonicalName" value="PTPN4 (Physical&amp;nbsp;interactions) GRIN2A"/>
    <att type="string" name="interaction" value="Physical&amp;nbsp;interactions" cy:editable="false"/>
    <graphics width="1" fill="#59b82a" cy:sourceArrow="0" cy:targetArrow="0" cy:sourceArrowColor="#000000" cy:targetArrowColor="#000000" cy:edgeLabelFont="SanSerif-0-10" cy:edgeLabel="" cy:edgeLineType="SOLID" cy:curved="STRAIGHT_LINES"/>
  </edge>
  <edge label="GRIN1 (Pathway) GRIN2A" source="-269" target="-245">
    <att type="string" name="canonicalName" value="GRIN1 (Pathway) GRIN2A"/>
    <att type="string" name="interaction" value="Pathway" cy:editable="false"/>
    <graphics width="1" fill="#59b82a" cy:sourceArrow="0" cy:targetArrow="0" cy:sourceArrowColor="#000000" cy:targetArrowColor="#000000" cy:edgeLabelFont="SanSerif-0-10" cy:edgeLabel="" cy:edgeLineType="SOLID" cy:curved="STRAIGHT_LINES"/>
  </edge>
  <edge label="GRIN1 (Physical&amp;nbsp;interactions) GRIN2A" source="-269" target="-245">
    <att type="string" name="canonicalName" value="GRIN1 (Physical&amp;nbsp;interactions) GRIN2A"/>
    <att type="string" name="interaction" value="Physical&amp;nbsp;interactions" cy:editable="false"/>
    <graphics width="1" fill="#59b82a" cy:sourceArrow="0" cy:targetArrow="0" cy:sourceArrowColor="#000000" cy:targetArrowColor="#000000" cy:edgeLabelFont="SanSerif-0-10" cy:edgeLabel="" cy:edgeLineType="SOLID" cy:curved="STRAIGHT_LINES"/>
  </edge>
  <edge label="GRIN1 (Physical&amp;nbsp;interactions) CAMK2A" source="-269" target="-306">
    <att type="string" name="canonicalName" value="GRIN1 (Physical&amp;nbsp;interactions) CAMK2A"/>
    <att type="string" name="interaction" value="Physical&amp;nbsp;interactions" cy:editable="false"/>
    <graphics width="1" fill="#59b82a" cy:sourceArrow="0" cy:targetArrow="0" cy:sourceArrowColor="#000000" cy:targetArrowColor="#000000" cy:edgeLabelFont="SanSerif-0-10" cy:edgeLabel="" cy:edgeLineType="SOLID" cy:curved="STRAIGHT_LINES"/>
  </edge>
  <edge label="GRIN1 (Predicted) GRIN2A" source="-269" target="-245">
    <att type="string" name="canonicalName" value="GRIN1 (Predicted) GRIN2A"/>
    <att type="string" name="interaction" value="Predicted" cy:editable="false"/>
    <graphics width="1" fill="#59b82a" cy:sourceArrow="0" cy:targetArrow="0" cy:sourceArrowColor="#000000" cy:targetArrowColor="#000000" cy:edgeLabelFont="SanSerif-0-10" cy:edgeLabel="" cy:edgeLineType="SOLID" cy:curved="STRAIGHT_LINES"/>
  </edge>
  <edge label="GRIN1 (Predicted) CAMK2A" source="-269" target="-306">
    <att type="string" name="canonicalName" value="GRIN1 (Predicted) CAMK2A"/>
    <att type="string" name="interaction" value="Predicted" cy:editable="false"/>
    <graphics width="1" fill="#59b82a" cy:sourceArrow="0" cy:targetArrow="0" cy:sourceArrowColor="#000000" cy:targetArrowColor="#000000" cy:edgeLabelFont="SanSerif-0-10" cy:edgeLabel="" cy:edgeLineType="SOLID" cy:curved="STRAIGHT_LINES"/>
  </edge>
  <edge label="GRIN1 (Predicted) GRM1" source="-269" target="-295">
    <att type="string" name="canonicalName" value="GRIN1 (Predicted) GRM1"/>
    <att type="string" name="interaction" value="Predicted" cy:editable="false"/>
    <graphics width="1" fill="#59b82a" cy:sourceArrow="0" cy:targetArrow="0" cy:sourceArrowColor="#000000" cy:targetArrowColor="#000000" cy:edgeLabelFont="SanSerif-0-10" cy:edgeLabel="" cy:edgeLineType="SOLID" cy:curved="STRAIGHT_LINES"/>
  </edge>
  <edge label="OBSCN (Physical&amp;nbsp;interactions) MYH2" source="-268" target="-243">
    <att type="string" name="canonicalName" value="OBSCN (Physical&amp;nbsp;interactions) MYH2"/>
    <att type="string" name="interaction" value="Physical&amp;nbsp;interactions" cy:editable="false"/>
    <graphics width="1" fill="#59b82a" cy:sourceArrow="0" cy:targetArrow="0" cy:sourceArrowColor="#000000" cy:targetArrowColor="#000000" cy:edgeLabelFont="SanSerif-0-10" cy:edgeLabel="" cy:edgeLineType="SOLID" cy:curved="STRAIGHT_LINES"/>
  </edge>
  <edge label="OBSCN (Predicted) MYH2" source="-268" target="-243">
    <att type="string" name="canonicalName" value="OBSCN (Predicted) MYH2"/>
    <att type="string" name="interaction" value="Predicted" cy:editable="false"/>
    <graphics width="1" fill="#59b82a" cy:sourceArrow="0" cy:targetArrow="0" cy:sourceArrowColor="#000000" cy:targetArrowColor="#000000" cy:edgeLabelFont="SanSerif-0-10" cy:edgeLabel="" cy:edgeLineType="SOLID" cy:curved="STRAIGHT_LINES"/>
  </edge>
  <edge label="SSSCA1 (Physical&amp;nbsp;interactions) LRRC7" source="-267" target="-238">
    <att type="string" name="canonicalName" value="SSSCA1 (Physical&amp;nbsp;interactions) LRRC7"/>
    <att type="string" name="interaction" value="Physical&amp;nbsp;interactions" cy:editable="false"/>
    <graphics width="1" fill="#59b82a" cy:sourceArrow="0" cy:targetArrow="0" cy:sourceArrowColor="#000000" cy:targetArrowColor="#000000" cy:edgeLabelFont="SanSerif-0-10" cy:edgeLabel="" cy:edgeLineType="SOLID" cy:curved="STRAIGHT_LINES"/>
  </edge>
  <edge label="SSSCA1 (Physical&amp;nbsp;interactions) IL16" source="-267" target="-226">
    <att type="string" name="canonicalName" value="SSSCA1 (Physical&amp;nbsp;interactions) IL16"/>
    <att type="string" name="interaction" value="Physical&amp;nbsp;interactions" cy:editable="false"/>
    <graphics width="1" fill="#59b82a" cy:sourceArrow="0" cy:targetArrow="0" cy:sourceArrowColor="#000000" cy:targetArrowColor="#000000" cy:edgeLabelFont="SanSerif-0-10" cy:edgeLabel="" cy:edgeLineType="SOLID" cy:curved="STRAIGHT_LINES"/>
  </edge>
  <edge label="CNKSR2 (Physical&amp;nbsp;interactions) LRRC7" source="-266" target="-238">
    <att type="string" name="canonicalName" value="CNKSR2 (Physical&amp;nbsp;interactions) LRRC7"/>
    <att type="string" name="interaction" value="Physical&amp;nbsp;interactions" cy:editable="false"/>
    <graphics width="1" fill="#59b82a" cy:sourceArrow="0" cy:targetArrow="0" cy:sourceArrowColor="#000000" cy:targetArrowColor="#000000" cy:edgeLabelFont="SanSerif-0-10" cy:edgeLabel="" cy:edgeLineType="SOLID" cy:curved="STRAIGHT_LINES"/>
  </edge>
  <edge label="CNKSR2 (Predicted) LRRC7" source="-266" target="-238">
    <att type="string" name="canonicalName" value="CNKSR2 (Predicted) LRRC7"/>
    <att type="string" name="interaction" value="Predicted" cy:editable="false"/>
    <graphics width="1" fill="#59b82a" cy:sourceArrow="0" cy:targetArrow="0" cy:sourceArrowColor="#000000" cy:targetArrowColor="#000000" cy:edgeLabelFont="SanSerif-0-10" cy:edgeLabel="" cy:edgeLineType="SOLID" cy:curved="STRAIGHT_LINES"/>
  </edge>
  <edge label="NUDC (Pathway) NDEL1" source="-265" target="-254">
    <att type="string" name="canonicalName" value="NUDC (Pathway) NDEL1"/>
    <att type="string" name="interaction" value="Pathway" cy:editable="false"/>
    <graphics width="1" fill="#59b82a" cy:sourceArrow="0" cy:targetArrow="0" cy:sourceArrowColor="#000000" cy:targetArrowColor="#000000" cy:edgeLabelFont="SanSerif-0-10" cy:edgeLabel="" cy:edgeLineType="SOLID" cy:curved="STRAIGHT_LINES"/>
  </edge>
  <edge label="NUDC (Predicted) DYNC1H1" source="-265" target="-284">
    <att type="string" name="canonicalName" value="NUDC (Predicted) DYNC1H1"/>
    <att type="string" name="interaction" value="Predicted" cy:editable="false"/>
    <graphics width="1" fill="#59b82a" cy:sourceArrow="0" cy:targetArrow="0" cy:sourceArrowColor="#000000" cy:targetArrowColor="#000000" cy:edgeLabelFont="SanSerif-0-10" cy:edgeLabel="" cy:edgeLineType="SOLID" cy:curved="STRAIGHT_LINES"/>
  </edge>
  <edge label="SLC32A1 (Physical&amp;nbsp;interactions) PTPRT" source="-264" target="-246">
    <att type="string" name="canonicalName" value="SLC32A1 (Physical&amp;nbsp;interactions) PTPRT"/>
    <att type="string" name="interaction" value="Physical&amp;nbsp;interactions" cy:editable="false"/>
    <graphics width="1" fill="#59b82a" cy:sourceArrow="0" cy:targetArrow="0" cy:sourceArrowColor="#000000" cy:targetArrowColor="#000000" cy:edgeLabelFont="SanSerif-0-10" cy:edgeLabel="" cy:edgeLineType="SOLID" cy:curved="STRAIGHT_LINES"/>
  </edge>
  <edge label="UBAC1 (Physical&amp;nbsp;interactions) MYH2" source="-263" target="-243">
    <att type="string" name="canonicalName" value="UBAC1 (Physical&amp;nbsp;interactions) MYH2"/>
    <att type="string" name="interaction" value="Physical&amp;nbsp;interactions" cy:editable="false"/>
    <graphics width="1" fill="#59b82a" cy:sourceArrow="0" cy:targetArrow="0" cy:sourceArrowColor="#000000" cy:targetArrowColor="#000000" cy:edgeLabelFont="SanSerif-0-10" cy:edgeLabel="" cy:edgeLineType="SOLID" cy:curved="STRAIGHT_LINES"/>
  </edge>
  <edge label="UBAC1 (Physical&amp;nbsp;interactions) IQGAP2" source="-263" target="-227">
    <att type="string" name="canonicalName" value="UBAC1 (Physical&amp;nbsp;interactions) IQGAP2"/>
    <att type="string" name="interaction" value="Physical&amp;nbsp;interactions" cy:editable="false"/>
    <graphics width="1" fill="#59b82a" cy:sourceArrow="0" cy:targetArrow="0" cy:sourceArrowColor="#000000" cy:targetArrowColor="#000000" cy:edgeLabelFont="SanSerif-0-10" cy:edgeLabel="" cy:edgeLineType="SOLID" cy:curved="STRAIGHT_LINES"/>
  </edge>
  <edge label="CHEK1 (Pathway) CLSPN" source="-261" target="-277">
    <att type="string" name="canonicalName" value="CHEK1 (Pathway) CLSPN"/>
    <att type="string" name="interaction" value="Pathway" cy:editable="false"/>
    <graphics width="1" fill="#59b82a" cy:sourceArrow="0" cy:targetArrow="0" cy:sourceArrowColor="#000000" cy:targetArrowColor="#000000" cy:edgeLabelFont="SanSerif-0-10" cy:edgeLabel="" cy:edgeLineType="SOLID" cy:curved="STRAIGHT_LINES"/>
  </edge>
  <edge label="CHEK1 (Pathway) RAD9A" source="-261" target="-247">
    <att type="string" name="canonicalName" value="CHEK1 (Pathway) RAD9A"/>
    <att type="string" name="interaction" value="Pathway" cy:editable="false"/>
    <graphics width="1" fill="#59b82a" cy:sourceArrow="0" cy:targetArrow="0" cy:sourceArrowColor="#000000" cy:targetArrowColor="#000000" cy:edgeLabelFont="SanSerif-0-10" cy:edgeLabel="" cy:edgeLineType="SOLID" cy:curved="STRAIGHT_LINES"/>
  </edge>
  <edge label="CHEK1 (Physical&amp;nbsp;interactions) CLSPN" source="-261" target="-277">
    <att type="string" name="canonicalName" value="CHEK1 (Physical&amp;nbsp;interactions) CLSPN"/>
    <att type="string" name="interaction" value="Physical&amp;nbsp;interactions" cy:editable="false"/>
    <graphics width="1" fill="#59b82a" cy:sourceArrow="0" cy:targetArrow="0" cy:sourceArrowColor="#000000" cy:targetArrowColor="#000000" cy:edgeLabelFont="SanSerif-0-10" cy:edgeLabel="" cy:edgeLineType="SOLID" cy:curved="STRAIGHT_LINES"/>
  </edge>
  <edge label="CHEK1 (Physical&amp;nbsp;interactions) RAD21" source="-261" target="-232">
    <att type="string" name="canonicalName" value="CHEK1 (Physical&amp;nbsp;interactions) RAD21"/>
    <att type="string" name="interaction" value="Physical&amp;nbsp;interactions" cy:editable="false"/>
    <graphics width="1" fill="#59b82a" cy:sourceArrow="0" cy:targetArrow="0" cy:sourceArrowColor="#000000" cy:targetArrowColor="#000000" cy:edgeLabelFont="SanSerif-0-10" cy:edgeLabel="" cy:edgeLineType="SOLID" cy:curved="STRAIGHT_LINES"/>
  </edge>
  <edge label="CHEK1 (Predicted) CLSPN" source="-261" target="-277">
    <att type="string" name="canonicalName" value="CHEK1 (Predicted) CLSPN"/>
    <att type="string" name="interaction" value="Predicted" cy:editable="false"/>
    <graphics width="1" fill="#59b82a" cy:sourceArrow="0" cy:targetArrow="0" cy:sourceArrowColor="#000000" cy:targetArrowColor="#000000" cy:edgeLabelFont="SanSerif-0-10" cy:edgeLabel="" cy:edgeLineType="SOLID" cy:curved="STRAIGHT_LINES"/>
  </edge>
  <edge label="CHEK1 (Predicted) SMC2" source="-261" target="-317">
    <att type="string" name="canonicalName" value="CHEK1 (Predicted) SMC2"/>
    <att type="string" name="interaction" value="Predicted" cy:editable="false"/>
    <graphics width="1" fill="#59b82a" cy:sourceArrow="0" cy:targetArrow="0" cy:sourceArrowColor="#000000" cy:targetArrowColor="#000000" cy:edgeLabelFont="SanSerif-0-10" cy:edgeLabel="" cy:edgeLineType="SOLID" cy:curved="STRAIGHT_LINES"/>
  </edge>
  <edge label="NFKBIB (Pathway) IQGAP2" source="-260" target="-227">
    <att type="string" name="canonicalName" value="NFKBIB (Pathway) IQGAP2"/>
    <att type="string" name="interaction" value="Pathway" cy:editable="false"/>
    <graphics width="1" fill="#59b82a" cy:sourceArrow="0" cy:targetArrow="0" cy:sourceArrowColor="#000000" cy:targetArrowColor="#000000" cy:edgeLabelFont="SanSerif-0-10" cy:edgeLabel="" cy:edgeLineType="SOLID" cy:curved="STRAIGHT_LINES"/>
  </edge>
  <edge label="NFKBIB (Physical&amp;nbsp;interactions) IQGAP2" source="-260" target="-227">
    <att type="string" name="canonicalName" value="NFKBIB (Physical&amp;nbsp;interactions) IQGAP2"/>
    <att type="string" name="interaction" value="Physical&amp;nbsp;interactions" cy:editable="false"/>
    <graphics width="1" fill="#59b82a" cy:sourceArrow="0" cy:targetArrow="0" cy:sourceArrowColor="#000000" cy:targetArrowColor="#000000" cy:edgeLabelFont="SanSerif-0-10" cy:edgeLabel="" cy:edgeLineType="SOLID" cy:curved="STRAIGHT_LINES"/>
  </edge>
  <edge label="NFKBIB (Physical&amp;nbsp;interactions) VCP" source="-260" target="-274">
    <att type="string" name="canonicalName" value="NFKBIB (Physical&amp;nbsp;interactions) VCP"/>
    <att type="string" name="interaction" value="Physical&amp;nbsp;interactions" cy:editable="false"/>
    <graphics width="1" fill="#59b82a" cy:sourceArrow="0" cy:targetArrow="0" cy:sourceArrowColor="#000000" cy:targetArrowColor="#000000" cy:edgeLabelFont="SanSerif-0-10" cy:edgeLabel="" cy:edgeLineType="SOLID" cy:curved="STRAIGHT_LINES"/>
  </edge>
  <edge label="NFKBIB (Predicted) IQGAP2" source="-260" target="-227">
    <att type="string" name="canonicalName" value="NFKBIB (Predicted) IQGAP2"/>
    <att type="string" name="interaction" value="Predicted" cy:editable="false"/>
    <graphics width="1" fill="#59b82a" cy:sourceArrow="0" cy:targetArrow="0" cy:sourceArrowColor="#000000" cy:targetArrowColor="#000000" cy:edgeLabelFont="SanSerif-0-10" cy:edgeLabel="" cy:edgeLineType="SOLID" cy:curved="STRAIGHT_LINES"/>
  </edge>
  <edge label="HAX1 (Physical&amp;nbsp;interactions) IQGAP2" source="-259" target="-227">
    <att type="string" name="canonicalName" value="HAX1 (Physical&amp;nbsp;interactions) IQGAP2"/>
    <att type="string" name="interaction" value="Physical&amp;nbsp;interactions" cy:editable="false"/>
    <graphics width="1" fill="#59b82a" cy:sourceArrow="0" cy:targetArrow="0" cy:sourceArrowColor="#000000" cy:targetArrowColor="#000000" cy:edgeLabelFont="SanSerif-0-10" cy:edgeLabel="" cy:edgeLineType="SOLID" cy:curved="STRAIGHT_LINES"/>
  </edge>
  <edge label="FZR1 (Physical&amp;nbsp;interactions) CLSPN" source="-258" target="-277">
    <att type="string" name="canonicalName" value="FZR1 (Physical&amp;nbsp;interactions) CLSPN"/>
    <att type="string" name="interaction" value="Physical&amp;nbsp;interactions" cy:editable="false"/>
    <graphics width="1" fill="#59b82a" cy:sourceArrow="0" cy:targetArrow="0" cy:sourceArrowColor="#000000" cy:targetArrowColor="#000000" cy:edgeLabelFont="SanSerif-0-10" cy:edgeLabel="" cy:edgeLineType="SOLID" cy:curved="STRAIGHT_LINES"/>
  </edge>
  <edge label="FZR1 (Predicted) CLSPN" source="-258" target="-277">
    <att type="string" name="canonicalName" value="FZR1 (Predicted) CLSPN"/>
    <att type="string" name="interaction" value="Predicted" cy:editable="false"/>
    <graphics width="1" fill="#59b82a" cy:sourceArrow="0" cy:targetArrow="0" cy:sourceArrowColor="#000000" cy:targetArrowColor="#000000" cy:edgeLabelFont="SanSerif-0-10" cy:edgeLabel="" cy:edgeLineType="SOLID" cy:curved="STRAIGHT_LINES"/>
  </edge>
  <edge label="STK16 (Predicted) UBE4B" source="-257" target="-314">
    <att type="string" name="canonicalName" value="STK16 (Predicted) UBE4B"/>
    <att type="string" name="interaction" value="Predicted" cy:editable="false"/>
    <graphics width="1" fill="#59b82a" cy:sourceArrow="0" cy:targetArrow="0" cy:sourceArrowColor="#000000" cy:targetArrowColor="#000000" cy:edgeLabelFont="SanSerif-0-10" cy:edgeLabel="" cy:edgeLineType="SOLID" cy:curved="STRAIGHT_LINES"/>
  </edge>
  <edge label="NEK6 (Physical&amp;nbsp;interactions) NCAPD2" source="-256" target="-251">
    <att type="string" name="canonicalName" value="NEK6 (Physical&amp;nbsp;interactions) NCAPD2"/>
    <att type="string" name="interaction" value="Physical&amp;nbsp;interactions" cy:editable="false"/>
    <graphics width="1" fill="#59b82a" cy:sourceArrow="0" cy:targetArrow="0" cy:sourceArrowColor="#000000" cy:targetArrowColor="#000000" cy:edgeLabelFont="SanSerif-0-10" cy:edgeLabel="" cy:edgeLineType="SOLID" cy:curved="STRAIGHT_LINES"/>
  </edge>
  <edge label="NEK6 (Physical&amp;nbsp;interactions) SMC3" source="-256" target="-318">
    <att type="string" name="canonicalName" value="NEK6 (Physical&amp;nbsp;interactions) SMC3"/>
    <att type="string" name="interaction" value="Physical&amp;nbsp;interactions" cy:editable="false"/>
    <graphics width="1" fill="#59b82a" cy:sourceArrow="0" cy:targetArrow="0" cy:sourceArrowColor="#000000" cy:targetArrowColor="#000000" cy:edgeLabelFont="SanSerif-0-10" cy:edgeLabel="" cy:edgeLineType="SOLID" cy:curved="STRAIGHT_LINES"/>
  </edge>
  <edge label="NEK6 (Physical&amp;nbsp;interactions) SMC1A" source="-256" target="-276">
    <att type="string" name="canonicalName" value="NEK6 (Physical&amp;nbsp;interactions) SMC1A"/>
    <att type="string" name="interaction" value="Physical&amp;nbsp;interactions" cy:editable="false"/>
    <graphics width="1" fill="#59b82a" cy:sourceArrow="0" cy:targetArrow="0" cy:sourceArrowColor="#000000" cy:targetArrowColor="#000000" cy:edgeLabelFont="SanSerif-0-10" cy:edgeLabel="" cy:edgeLineType="SOLID" cy:curved="STRAIGHT_LINES"/>
  </edge>
  <edge label="NEK6 (Physical&amp;nbsp;interactions) SMC2" source="-256" target="-317">
    <att type="string" name="canonicalName" value="NEK6 (Physical&amp;nbsp;interactions) SMC2"/>
    <att type="string" name="interaction" value="Physical&amp;nbsp;interactions" cy:editable="false"/>
    <graphics width="1" fill="#59b82a" cy:sourceArrow="0" cy:targetArrow="0" cy:sourceArrowColor="#000000" cy:targetArrowColor="#000000" cy:edgeLabelFont="SanSerif-0-10" cy:edgeLabel="" cy:edgeLineType="SOLID" cy:curved="STRAIGHT_LINES"/>
  </edge>
  <edge label="NEK6 (Predicted) NCAPD2" source="-256" target="-251">
    <att type="string" name="canonicalName" value="NEK6 (Predicted) NCAPD2"/>
    <att type="string" name="interaction" value="Predicted" cy:editable="false"/>
    <graphics width="1" fill="#59b82a" cy:sourceArrow="0" cy:targetArrow="0" cy:sourceArrowColor="#000000" cy:targetArrowColor="#000000" cy:edgeLabelFont="SanSerif-0-10" cy:edgeLabel="" cy:edgeLineType="SOLID" cy:curved="STRAIGHT_LINES"/>
  </edge>
  <edge label="NEK6 (Predicted) SMC2" source="-256" target="-317">
    <att type="string" name="canonicalName" value="NEK6 (Predicted) SMC2"/>
    <att type="string" name="interaction" value="Predicted" cy:editable="false"/>
    <graphics width="1" fill="#59b82a" cy:sourceArrow="0" cy:targetArrow="0" cy:sourceArrowColor="#000000" cy:targetArrowColor="#000000" cy:edgeLabelFont="SanSerif-0-10" cy:edgeLabel="" cy:edgeLineType="SOLID" cy:curved="STRAIGHT_LINES"/>
  </edge>
  <edge label="NEK6 (Predicted) SMC3" source="-256" target="-318">
    <att type="string" name="canonicalName" value="NEK6 (Predicted) SMC3"/>
    <att type="string" name="interaction" value="Predicted" cy:editable="false"/>
    <graphics width="1" fill="#59b82a" cy:sourceArrow="0" cy:targetArrow="0" cy:sourceArrowColor="#000000" cy:targetArrowColor="#000000" cy:edgeLabelFont="SanSerif-0-10" cy:edgeLabel="" cy:edgeLineType="SOLID" cy:curved="STRAIGHT_LINES"/>
  </edge>
  <edge label="NEK6 (Predicted) SMC1A" source="-256" target="-276">
    <att type="string" name="canonicalName" value="NEK6 (Predicted) SMC1A"/>
    <att type="string" name="interaction" value="Predicted" cy:editable="false"/>
    <graphics width="1" fill="#59b82a" cy:sourceArrow="0" cy:targetArrow="0" cy:sourceArrowColor="#000000" cy:targetArrowColor="#000000" cy:edgeLabelFont="SanSerif-0-10" cy:edgeLabel="" cy:edgeLineType="SOLID" cy:curved="STRAIGHT_LINES"/>
  </edge>
  <edge label="VEGFA (Pathway) SHC2" source="-137" target="-190">
    <att type="string" name="canonicalName" value="VEGFA (Pathway) SHC2"/>
    <att type="string" name="interaction" value="Pathway" cy:editable="false"/>
    <graphics width="1" fill="#59b82a" cy:sourceArrow="0" cy:targetArrow="0" cy:sourceArrowColor="#000000" cy:targetArrowColor="#000000" cy:edgeLabelFont="SanSerif-0-10" cy:edgeLabel="" cy:edgeLineType="SOLID" cy:curved="STRAIGHT_LINES"/>
  </edge>
  <edge label="VEGFA (Pathway) FLT1" source="-137" target="-215">
    <att type="string" name="canonicalName" value="VEGFA (Pathway) FLT1"/>
    <att type="string" name="interaction" value="Pathway" cy:editable="false"/>
    <graphics width="1" fill="#59b82a" cy:sourceArrow="0" cy:targetArrow="0" cy:sourceArrowColor="#000000" cy:targetArrowColor="#000000" cy:edgeLabelFont="SanSerif-0-10" cy:edgeLabel="" cy:edgeLineType="SOLID" cy:curved="STRAIGHT_LINES"/>
  </edge>
  <edge label="VEGFA (Physical&amp;nbsp;interactions) FLT1" source="-137" target="-215">
    <att type="string" name="canonicalName" value="VEGFA (Physical&amp;nbsp;interactions) FLT1"/>
    <att type="string" name="interaction" value="Physical&amp;nbsp;interactions" cy:editable="false"/>
    <graphics width="1" fill="#59b82a" cy:sourceArrow="0" cy:targetArrow="0" cy:sourceArrowColor="#000000" cy:targetArrowColor="#000000" cy:edgeLabelFont="SanSerif-0-10" cy:edgeLabel="" cy:edgeLineType="SOLID" cy:curved="STRAIGHT_LINES"/>
  </edge>
  <edge label="VEGFA (Physical&amp;nbsp;interactions) PGF" source="-137" target="-113">
    <att type="string" name="canonicalName" value="VEGFA (Physical&amp;nbsp;interactions) PGF"/>
    <att type="string" name="interaction" value="Physical&amp;nbsp;interactions" cy:editable="false"/>
    <graphics width="1" fill="#59b82a" cy:sourceArrow="0" cy:targetArrow="0" cy:sourceArrowColor="#000000" cy:targetArrowColor="#000000" cy:edgeLabelFont="SanSerif-0-10" cy:edgeLabel="" cy:edgeLineType="SOLID" cy:curved="STRAIGHT_LINES"/>
  </edge>
  <edge label="VEGFA (Physical&amp;nbsp;interactions) VEGFB" source="-137" target="-134">
    <att type="string" name="canonicalName" value="VEGFA (Physical&amp;nbsp;interactions) VEGFB"/>
    <att type="string" name="interaction" value="Physical&amp;nbsp;interactions" cy:editable="false"/>
    <graphics width="1" fill="#59b82a" cy:sourceArrow="0" cy:targetArrow="0" cy:sourceArrowColor="#000000" cy:targetArrowColor="#000000" cy:edgeLabelFont="SanSerif-0-10" cy:edgeLabel="" cy:edgeLineType="SOLID" cy:curved="STRAIGHT_LINES"/>
  </edge>
  <edge label="VEGFA (Predicted) VEGFB" source="-137" target="-134">
    <att type="string" name="canonicalName" value="VEGFA (Predicted) VEGFB"/>
    <att type="string" name="interaction" value="Predicted" cy:editable="false"/>
    <graphics width="1" fill="#59b82a" cy:sourceArrow="0" cy:targetArrow="0" cy:sourceArrowColor="#000000" cy:targetArrowColor="#000000" cy:edgeLabelFont="SanSerif-0-10" cy:edgeLabel="" cy:edgeLineType="SOLID" cy:curved="STRAIGHT_LINES"/>
  </edge>
  <edge label="VEGFA (Predicted) PGF" source="-137" target="-113">
    <att type="string" name="canonicalName" value="VEGFA (Predicted) PGF"/>
    <att type="string" name="interaction" value="Predicted" cy:editable="false"/>
    <graphics width="1" fill="#59b82a" cy:sourceArrow="0" cy:targetArrow="0" cy:sourceArrowColor="#000000" cy:targetArrowColor="#000000" cy:edgeLabelFont="SanSerif-0-10" cy:edgeLabel="" cy:edgeLineType="SOLID" cy:curved="STRAIGHT_LINES"/>
  </edge>
  <edge label="RND1 (Physical&amp;nbsp;interactions) ARHGAP5" source="-255" target="-280">
    <att type="string" name="canonicalName" value="RND1 (Physical&amp;nbsp;interactions) ARHGAP5"/>
    <att type="string" name="interaction" value="Physical&amp;nbsp;interactions" cy:editable="false"/>
    <graphics width="1" fill="#59b82a" cy:sourceArrow="0" cy:targetArrow="0" cy:sourceArrowColor="#000000" cy:targetArrowColor="#000000" cy:edgeLabelFont="SanSerif-0-10" cy:edgeLabel="" cy:edgeLineType="SOLID" cy:curved="STRAIGHT_LINES"/>
  </edge>
  <edge label="RND1 (Predicted) ARHGAP5" source="-255" target="-280">
    <att type="string" name="canonicalName" value="RND1 (Predicted) ARHGAP5"/>
    <att type="string" name="interaction" value="Predicted" cy:editable="false"/>
    <graphics width="1" fill="#59b82a" cy:sourceArrow="0" cy:targetArrow="0" cy:sourceArrowColor="#000000" cy:targetArrowColor="#000000" cy:edgeLabelFont="SanSerif-0-10" cy:edgeLabel="" cy:edgeLineType="SOLID" cy:curved="STRAIGHT_LINES"/>
  </edge>
  <edge label="NDEL1 (Pathway) DYNC1H1" source="-254" target="-284">
    <att type="string" name="canonicalName" value="NDEL1 (Pathway) DYNC1H1"/>
    <att type="string" name="interaction" value="Pathway" cy:editable="false"/>
    <graphics width="1" fill="#59b82a" cy:sourceArrow="0" cy:targetArrow="0" cy:sourceArrowColor="#000000" cy:targetArrowColor="#000000" cy:edgeLabelFont="SanSerif-0-10" cy:edgeLabel="" cy:edgeLineType="SOLID" cy:curved="STRAIGHT_LINES"/>
  </edge>
  <edge label="NDEL1 (Physical&amp;nbsp;interactions) DYNC1H1" source="-254" target="-284">
    <att type="string" name="canonicalName" value="NDEL1 (Physical&amp;nbsp;interactions) DYNC1H1"/>
    <att type="string" name="interaction" value="Physical&amp;nbsp;interactions" cy:editable="false"/>
    <graphics width="1" fill="#59b82a" cy:sourceArrow="0" cy:targetArrow="0" cy:sourceArrowColor="#000000" cy:targetArrowColor="#000000" cy:edgeLabelFont="SanSerif-0-10" cy:edgeLabel="" cy:edgeLineType="SOLID" cy:curved="STRAIGHT_LINES"/>
  </edge>
  <edge label="RND3 (Physical&amp;nbsp;interactions) ARHGAP5" source="-253" target="-280">
    <att type="string" name="canonicalName" value="RND3 (Physical&amp;nbsp;interactions) ARHGAP5"/>
    <att type="string" name="interaction" value="Physical&amp;nbsp;interactions" cy:editable="false"/>
    <graphics width="1" fill="#59b82a" cy:sourceArrow="0" cy:targetArrow="0" cy:sourceArrowColor="#000000" cy:targetArrowColor="#000000" cy:edgeLabelFont="SanSerif-0-10" cy:edgeLabel="" cy:edgeLineType="SOLID" cy:curved="STRAIGHT_LINES"/>
  </edge>
  <edge label="RND3 (Predicted) ARHGAP5" source="-253" target="-280">
    <att type="string" name="canonicalName" value="RND3 (Predicted) ARHGAP5"/>
    <att type="string" name="interaction" value="Predicted" cy:editable="false"/>
    <graphics width="1" fill="#59b82a" cy:sourceArrow="0" cy:targetArrow="0" cy:sourceArrowColor="#000000" cy:targetArrowColor="#000000" cy:edgeLabelFont="SanSerif-0-10" cy:edgeLabel="" cy:edgeLineType="SOLID" cy:curved="STRAIGHT_LINES"/>
  </edge>
  <edge label="VEGFB (Pathway) FLT1" source="-134" target="-215">
    <att type="string" name="canonicalName" value="VEGFB (Pathway) FLT1"/>
    <att type="string" name="interaction" value="Pathway" cy:editable="false"/>
    <graphics width="1" fill="#59b82a" cy:sourceArrow="0" cy:targetArrow="0" cy:sourceArrowColor="#000000" cy:targetArrowColor="#000000" cy:edgeLabelFont="SanSerif-0-10" cy:edgeLabel="" cy:edgeLineType="SOLID" cy:curved="STRAIGHT_LINES"/>
  </edge>
  <edge label="VEGFB (Physical&amp;nbsp;interactions) FLT1" source="-134" target="-215">
    <att type="string" name="canonicalName" value="VEGFB (Physical&amp;nbsp;interactions) FLT1"/>
    <att type="string" name="interaction" value="Physical&amp;nbsp;interactions" cy:editable="false"/>
    <graphics width="1" fill="#59b82a" cy:sourceArrow="0" cy:targetArrow="0" cy:sourceArrowColor="#000000" cy:targetArrowColor="#000000" cy:edgeLabelFont="SanSerif-0-10" cy:edgeLabel="" cy:edgeLineType="SOLID" cy:curved="STRAIGHT_LINES"/>
  </edge>
  <edge label="RND2 (Physical&amp;nbsp;interactions) ARHGAP5" source="-252" target="-280">
    <att type="string" name="canonicalName" value="RND2 (Physical&amp;nbsp;interactions) ARHGAP5"/>
    <att type="string" name="interaction" value="Physical&amp;nbsp;interactions" cy:editable="false"/>
    <graphics width="1" fill="#59b82a" cy:sourceArrow="0" cy:targetArrow="0" cy:sourceArrowColor="#000000" cy:targetArrowColor="#000000" cy:edgeLabelFont="SanSerif-0-10" cy:edgeLabel="" cy:edgeLineType="SOLID" cy:curved="STRAIGHT_LINES"/>
  </edge>
  <edge label="RND2 (Predicted) ARHGAP5" source="-252" target="-280">
    <att type="string" name="canonicalName" value="RND2 (Predicted) ARHGAP5"/>
    <att type="string" name="interaction" value="Predicted" cy:editable="false"/>
    <graphics width="1" fill="#59b82a" cy:sourceArrow="0" cy:targetArrow="0" cy:sourceArrowColor="#000000" cy:targetArrowColor="#000000" cy:edgeLabelFont="SanSerif-0-10" cy:edgeLabel="" cy:edgeLineType="SOLID" cy:curved="STRAIGHT_LINES"/>
  </edge>
  <edge label="BICD2 (Physical&amp;nbsp;interactions) DYNC1H1" source="-250" target="-284">
    <att type="string" name="canonicalName" value="BICD2 (Physical&amp;nbsp;interactions) DYNC1H1"/>
    <att type="string" name="interaction" value="Physical&amp;nbsp;interactions" cy:editable="false"/>
    <graphics width="1" fill="#59b82a" cy:sourceArrow="0" cy:targetArrow="0" cy:sourceArrowColor="#000000" cy:targetArrowColor="#000000" cy:edgeLabelFont="SanSerif-0-10" cy:edgeLabel="" cy:edgeLineType="SOLID" cy:curved="STRAIGHT_LINES"/>
  </edge>
  <edge label="BICD2 (Predicted) DYNC1H1" source="-250" target="-284">
    <att type="string" name="canonicalName" value="BICD2 (Predicted) DYNC1H1"/>
    <att type="string" name="interaction" value="Predicted" cy:editable="false"/>
    <graphics width="1" fill="#59b82a" cy:sourceArrow="0" cy:targetArrow="0" cy:sourceArrowColor="#000000" cy:targetArrowColor="#000000" cy:edgeLabelFont="SanSerif-0-10" cy:edgeLabel="" cy:edgeLineType="SOLID" cy:curved="STRAIGHT_LINES"/>
  </edge>
  <edge label="PPP1CB (Pathway) CAMK2A" source="-249" target="-306">
    <att type="string" name="canonicalName" value="PPP1CB (Pathway) CAMK2A"/>
    <att type="string" name="interaction" value="Pathway" cy:editable="false"/>
    <graphics width="1" fill="#59b82a" cy:sourceArrow="0" cy:targetArrow="0" cy:sourceArrowColor="#000000" cy:targetArrowColor="#000000" cy:edgeLabelFont="SanSerif-0-10" cy:edgeLabel="" cy:edgeLineType="SOLID" cy:curved="STRAIGHT_LINES"/>
  </edge>
  <edge label="PPP1CB (Physical&amp;nbsp;interactions) PPP1R12B" source="-249" target="-299">
    <att type="string" name="canonicalName" value="PPP1CB (Physical&amp;nbsp;interactions) PPP1R12B"/>
    <att type="string" name="interaction" value="Physical&amp;nbsp;interactions" cy:editable="false"/>
    <graphics width="1" fill="#59b82a" cy:sourceArrow="0" cy:targetArrow="0" cy:sourceArrowColor="#000000" cy:targetArrowColor="#000000" cy:edgeLabelFont="SanSerif-0-10" cy:edgeLabel="" cy:edgeLineType="SOLID" cy:curved="STRAIGHT_LINES"/>
  </edge>
  <edge label="PPP1CB (Predicted) PPP1R12B" source="-249" target="-299">
    <att type="string" name="canonicalName" value="PPP1CB (Predicted) PPP1R12B"/>
    <att type="string" name="interaction" value="Predicted" cy:editable="false"/>
    <graphics width="1" fill="#59b82a" cy:sourceArrow="0" cy:targetArrow="0" cy:sourceArrowColor="#000000" cy:targetArrowColor="#000000" cy:edgeLabelFont="SanSerif-0-10" cy:edgeLabel="" cy:edgeLineType="SOLID" cy:curved="STRAIGHT_LINES"/>
  </edge>
  <edge label="PTPRN (Physical&amp;nbsp;interactions) PTPRT" source="-248" target="-246">
    <att type="string" name="canonicalName" value="PTPRN (Physical&amp;nbsp;interactions) PTPRT"/>
    <att type="string" name="interaction" value="Physical&amp;nbsp;interactions" cy:editable="false"/>
    <graphics width="1" fill="#59b82a" cy:sourceArrow="0" cy:targetArrow="0" cy:sourceArrowColor="#000000" cy:targetArrowColor="#000000" cy:edgeLabelFont="SanSerif-0-10" cy:edgeLabel="" cy:edgeLineType="SOLID" cy:curved="STRAIGHT_LINES"/>
  </edge>
  <edge label="PTPRN (Predicted) PTPRT" source="-248" target="-246">
    <att type="string" name="canonicalName" value="PTPRN (Predicted) PTPRT"/>
    <att type="string" name="interaction" value="Predicted" cy:editable="false"/>
    <graphics width="1" fill="#59b82a" cy:sourceArrow="0" cy:targetArrow="0" cy:sourceArrowColor="#000000" cy:targetArrowColor="#000000" cy:edgeLabelFont="SanSerif-0-10" cy:edgeLabel="" cy:edgeLineType="SOLID" cy:curved="STRAIGHT_LINES"/>
  </edge>
  <edge label="RAD9A (Pathway) CLSPN" source="-247" target="-277">
    <att type="string" name="canonicalName" value="RAD9A (Pathway) CLSPN"/>
    <att type="string" name="interaction" value="Pathway" cy:editable="false"/>
    <graphics width="1" fill="#59b82a" cy:sourceArrow="0" cy:targetArrow="0" cy:sourceArrowColor="#000000" cy:targetArrowColor="#000000" cy:edgeLabelFont="SanSerif-0-10" cy:edgeLabel="" cy:edgeLineType="SOLID" cy:curved="STRAIGHT_LINES"/>
  </edge>
  <edge label="RAD9A (Physical&amp;nbsp;interactions) CLSPN" source="-247" target="-277">
    <att type="string" name="canonicalName" value="RAD9A (Physical&amp;nbsp;interactions) CLSPN"/>
    <att type="string" name="interaction" value="Physical&amp;nbsp;interactions" cy:editable="false"/>
    <graphics width="1" fill="#59b82a" cy:sourceArrow="0" cy:targetArrow="0" cy:sourceArrowColor="#000000" cy:targetArrowColor="#000000" cy:edgeLabelFont="SanSerif-0-10" cy:edgeLabel="" cy:edgeLineType="SOLID" cy:curved="STRAIGHT_LINES"/>
  </edge>
  <edge label="RAD9A (Predicted) CLSPN" source="-247" target="-277">
    <att type="string" name="canonicalName" value="RAD9A (Predicted) CLSPN"/>
    <att type="string" name="interaction" value="Predicted" cy:editable="false"/>
    <graphics width="1" fill="#59b82a" cy:sourceArrow="0" cy:targetArrow="0" cy:sourceArrowColor="#000000" cy:targetArrowColor="#000000" cy:edgeLabelFont="SanSerif-0-10" cy:edgeLabel="" cy:edgeLineType="SOLID" cy:curved="STRAIGHT_LINES"/>
  </edge>
  <edge label="GRIN2A (Predicted) GRIA4" source="-245" target="-316">
    <att type="string" name="canonicalName" value="GRIN2A (Predicted) GRIA4"/>
    <att type="string" name="interaction" value="Predicted" cy:editable="false"/>
    <graphics width="1" fill="#59b82a" cy:sourceArrow="0" cy:targetArrow="0" cy:sourceArrowColor="#000000" cy:targetArrowColor="#000000" cy:edgeLabelFont="SanSerif-0-10" cy:edgeLabel="" cy:edgeLineType="SOLID" cy:curved="STRAIGHT_LINES"/>
  </edge>
  <edge label="BTBD7 (Predicted) KCNQ5" source="-244" target="-279">
    <att type="string" name="canonicalName" value="BTBD7 (Predicted) KCNQ5"/>
    <att type="string" name="interaction" value="Predicted" cy:editable="false"/>
    <graphics width="1" fill="#59b82a" cy:sourceArrow="0" cy:targetArrow="0" cy:sourceArrowColor="#000000" cy:targetArrowColor="#000000" cy:edgeLabelFont="SanSerif-0-10" cy:edgeLabel="" cy:edgeLineType="SOLID" cy:curved="STRAIGHT_LINES"/>
  </edge>
  <edge label="USP1 (Physical&amp;nbsp;interactions) FLG" source="-242" target="-275">
    <att type="string" name="canonicalName" value="USP1 (Physical&amp;nbsp;interactions) FLG"/>
    <att type="string" name="interaction" value="Physical&amp;nbsp;interactions" cy:editable="false"/>
    <graphics width="1" fill="#59b82a" cy:sourceArrow="0" cy:targetArrow="0" cy:sourceArrowColor="#000000" cy:targetArrowColor="#000000" cy:edgeLabelFont="SanSerif-0-10" cy:edgeLabel="" cy:edgeLineType="SOLID" cy:curved="STRAIGHT_LINES"/>
  </edge>
  <edge label="USP1 (Predicted) SMC2" source="-242" target="-317">
    <att type="string" name="canonicalName" value="USP1 (Predicted) SMC2"/>
    <att type="string" name="interaction" value="Predicted" cy:editable="false"/>
    <graphics width="1" fill="#59b82a" cy:sourceArrow="0" cy:targetArrow="0" cy:sourceArrowColor="#000000" cy:targetArrowColor="#000000" cy:edgeLabelFont="SanSerif-0-10" cy:edgeLabel="" cy:edgeLineType="SOLID" cy:curved="STRAIGHT_LINES"/>
  </edge>
  <edge label="ACTN4 (Physical&amp;nbsp;interactions) LRRC7" source="-241" target="-238">
    <att type="string" name="canonicalName" value="ACTN4 (Physical&amp;nbsp;interactions) LRRC7"/>
    <att type="string" name="interaction" value="Physical&amp;nbsp;interactions" cy:editable="false"/>
    <graphics width="1" fill="#59b82a" cy:sourceArrow="0" cy:targetArrow="0" cy:sourceArrowColor="#000000" cy:targetArrowColor="#000000" cy:edgeLabelFont="SanSerif-0-10" cy:edgeLabel="" cy:edgeLineType="SOLID" cy:curved="STRAIGHT_LINES"/>
  </edge>
  <edge label="ACTN4 (Physical&amp;nbsp;interactions) CAMK2A" source="-241" target="-306">
    <att type="string" name="canonicalName" value="ACTN4 (Physical&amp;nbsp;interactions) CAMK2A"/>
    <att type="string" name="interaction" value="Physical&amp;nbsp;interactions" cy:editable="false"/>
    <graphics width="1" fill="#59b82a" cy:sourceArrow="0" cy:targetArrow="0" cy:sourceArrowColor="#000000" cy:targetArrowColor="#000000" cy:edgeLabelFont="SanSerif-0-10" cy:edgeLabel="" cy:edgeLineType="SOLID" cy:curved="STRAIGHT_LINES"/>
  </edge>
  <edge label="ACTN4 (Physical&amp;nbsp;interactions) CAMK2G" source="-241" target="-86">
    <att type="string" name="canonicalName" value="ACTN4 (Physical&amp;nbsp;interactions) CAMK2G"/>
    <att type="string" name="interaction" value="Physical&amp;nbsp;interactions" cy:editable="false"/>
    <graphics width="1" fill="#59b82a" cy:sourceArrow="0" cy:targetArrow="0" cy:sourceArrowColor="#000000" cy:targetArrowColor="#000000" cy:edgeLabelFont="SanSerif-0-10" cy:edgeLabel="" cy:edgeLineType="SOLID" cy:curved="STRAIGHT_LINES"/>
  </edge>
  <edge label="ACTN4 (Predicted) GRIN1" source="-241" target="-269">
    <att type="string" name="canonicalName" value="ACTN4 (Predicted) GRIN1"/>
    <att type="string" name="interaction" value="Predicted" cy:editable="false"/>
    <graphics width="1" fill="#59b82a" cy:sourceArrow="0" cy:targetArrow="0" cy:sourceArrowColor="#000000" cy:targetArrowColor="#000000" cy:edgeLabelFont="SanSerif-0-10" cy:edgeLabel="" cy:edgeLineType="SOLID" cy:curved="STRAIGHT_LINES"/>
  </edge>
  <edge label="ACTN4 (Predicted) DLG4" source="-241" target="-283">
    <att type="string" name="canonicalName" value="ACTN4 (Predicted) DLG4"/>
    <att type="string" name="interaction" value="Predicted" cy:editable="false"/>
    <graphics width="1" fill="#59b82a" cy:sourceArrow="0" cy:targetArrow="0" cy:sourceArrowColor="#000000" cy:targetArrowColor="#000000" cy:edgeLabelFont="SanSerif-0-10" cy:edgeLabel="" cy:edgeLineType="SOLID" cy:curved="STRAIGHT_LINES"/>
  </edge>
  <edge label="INADL (Physical&amp;nbsp;interactions) CACNG2" source="-240" target="-292">
    <att type="string" name="canonicalName" value="INADL (Physical&amp;nbsp;interactions) CACNG2"/>
    <att type="string" name="interaction" value="Physical&amp;nbsp;interactions" cy:editable="false"/>
    <graphics width="1" fill="#59b82a" cy:sourceArrow="0" cy:targetArrow="0" cy:sourceArrowColor="#000000" cy:targetArrowColor="#000000" cy:edgeLabelFont="SanSerif-0-10" cy:edgeLabel="" cy:edgeLineType="SOLID" cy:curved="STRAIGHT_LINES"/>
  </edge>
  <edge label="INADL (Physical&amp;nbsp;interactions) CNKSR2" source="-240" target="-266">
    <att type="string" name="canonicalName" value="INADL (Physical&amp;nbsp;interactions) CNKSR2"/>
    <att type="string" name="interaction" value="Physical&amp;nbsp;interactions" cy:editable="false"/>
    <graphics width="1" fill="#59b82a" cy:sourceArrow="0" cy:targetArrow="0" cy:sourceArrowColor="#000000" cy:targetArrowColor="#000000" cy:edgeLabelFont="SanSerif-0-10" cy:edgeLabel="" cy:edgeLineType="SOLID" cy:curved="STRAIGHT_LINES"/>
  </edge>
  <edge label="INADL (Physical&amp;nbsp;interactions) DLG4" source="-240" target="-283">
    <att type="string" name="canonicalName" value="INADL (Physical&amp;nbsp;interactions) DLG4"/>
    <att type="string" name="interaction" value="Physical&amp;nbsp;interactions" cy:editable="false"/>
    <graphics width="1" fill="#59b82a" cy:sourceArrow="0" cy:targetArrow="0" cy:sourceArrowColor="#000000" cy:targetArrowColor="#000000" cy:edgeLabelFont="SanSerif-0-10" cy:edgeLabel="" cy:edgeLineType="SOLID" cy:curved="STRAIGHT_LINES"/>
  </edge>
  <edge label="INADL (Physical&amp;nbsp;interactions) GRIN2A" source="-240" target="-245">
    <att type="string" name="canonicalName" value="INADL (Physical&amp;nbsp;interactions) GRIN2A"/>
    <att type="string" name="interaction" value="Physical&amp;nbsp;interactions" cy:editable="false"/>
    <graphics width="1" fill="#59b82a" cy:sourceArrow="0" cy:targetArrow="0" cy:sourceArrowColor="#000000" cy:targetArrowColor="#000000" cy:edgeLabelFont="SanSerif-0-10" cy:edgeLabel="" cy:edgeLineType="SOLID" cy:curved="STRAIGHT_LINES"/>
  </edge>
  <edge label="INADL (Predicted) GRIN2A" source="-240" target="-245">
    <att type="string" name="canonicalName" value="INADL (Predicted) GRIN2A"/>
    <att type="string" name="interaction" value="Predicted" cy:editable="false"/>
    <graphics width="1" fill="#59b82a" cy:sourceArrow="0" cy:targetArrow="0" cy:sourceArrowColor="#000000" cy:targetArrowColor="#000000" cy:edgeLabelFont="SanSerif-0-10" cy:edgeLabel="" cy:edgeLineType="SOLID" cy:curved="STRAIGHT_LINES"/>
  </edge>
  <edge label="STAG2 (Pathway) STAG1" source="-237" target="-239">
    <att type="string" name="canonicalName" value="STAG2 (Pathway) STAG1"/>
    <att type="string" name="interaction" value="Pathway" cy:editable="false"/>
    <graphics width="1" fill="#59b82a" cy:sourceArrow="0" cy:targetArrow="0" cy:sourceArrowColor="#000000" cy:targetArrowColor="#000000" cy:edgeLabelFont="SanSerif-0-10" cy:edgeLabel="" cy:edgeLineType="SOLID" cy:curved="STRAIGHT_LINES"/>
  </edge>
  <edge label="STAG2 (Physical&amp;nbsp;interactions) STAG1" source="-237" target="-239">
    <att type="string" name="canonicalName" value="STAG2 (Physical&amp;nbsp;interactions) STAG1"/>
    <att type="string" name="interaction" value="Physical&amp;nbsp;interactions" cy:editable="false"/>
    <graphics width="1" fill="#59b82a" cy:sourceArrow="0" cy:targetArrow="0" cy:sourceArrowColor="#000000" cy:targetArrowColor="#000000" cy:edgeLabelFont="SanSerif-0-10" cy:edgeLabel="" cy:edgeLineType="SOLID" cy:curved="STRAIGHT_LINES"/>
  </edge>
  <edge label="STAG2 (Predicted) SMC4" source="-237" target="-320">
    <att type="string" name="canonicalName" value="STAG2 (Predicted) SMC4"/>
    <att type="string" name="interaction" value="Predicted" cy:editable="false"/>
    <graphics width="1" fill="#59b82a" cy:sourceArrow="0" cy:targetArrow="0" cy:sourceArrowColor="#000000" cy:targetArrowColor="#000000" cy:edgeLabelFont="SanSerif-0-10" cy:edgeLabel="" cy:edgeLineType="SOLID" cy:curved="STRAIGHT_LINES"/>
  </edge>
  <edge label="ANKZF1 (Physical&amp;nbsp;interactions) UBE4B" source="-236" target="-314">
    <att type="string" name="canonicalName" value="ANKZF1 (Physical&amp;nbsp;interactions) UBE4B"/>
    <att type="string" name="interaction" value="Physical&amp;nbsp;interactions" cy:editable="false"/>
    <graphics width="1" fill="#59b82a" cy:sourceArrow="0" cy:targetArrow="0" cy:sourceArrowColor="#000000" cy:targetArrowColor="#000000" cy:edgeLabelFont="SanSerif-0-10" cy:edgeLabel="" cy:edgeLineType="SOLID" cy:curved="STRAIGHT_LINES"/>
  </edge>
  <edge label="ANKZF1 (Physical&amp;nbsp;interactions) HRSP12" source="-236" target="-235">
    <att type="string" name="canonicalName" value="ANKZF1 (Physical&amp;nbsp;interactions) HRSP12"/>
    <att type="string" name="interaction" value="Physical&amp;nbsp;interactions" cy:editable="false"/>
    <graphics width="1" fill="#59b82a" cy:sourceArrow="0" cy:targetArrow="0" cy:sourceArrowColor="#000000" cy:targetArrowColor="#000000" cy:edgeLabelFont="SanSerif-0-10" cy:edgeLabel="" cy:edgeLineType="SOLID" cy:curved="STRAIGHT_LINES"/>
  </edge>
  <edge label="ANKZF1 (Physical&amp;nbsp;interactions) VCP" source="-236" target="-274">
    <att type="string" name="canonicalName" value="ANKZF1 (Physical&amp;nbsp;interactions) VCP"/>
    <att type="string" name="interaction" value="Physical&amp;nbsp;interactions" cy:editable="false"/>
    <graphics width="1" fill="#59b82a" cy:sourceArrow="0" cy:targetArrow="0" cy:sourceArrowColor="#000000" cy:targetArrowColor="#000000" cy:edgeLabelFont="SanSerif-0-10" cy:edgeLabel="" cy:edgeLineType="SOLID" cy:curved="STRAIGHT_LINES"/>
  </edge>
  <edge label="ANKZF1 (Predicted) VCP" source="-236" target="-274">
    <att type="string" name="canonicalName" value="ANKZF1 (Predicted) VCP"/>
    <att type="string" name="interaction" value="Predicted" cy:editable="false"/>
    <graphics width="1" fill="#59b82a" cy:sourceArrow="0" cy:targetArrow="0" cy:sourceArrowColor="#000000" cy:targetArrowColor="#000000" cy:edgeLabelFont="SanSerif-0-10" cy:edgeLabel="" cy:edgeLineType="SOLID" cy:curved="STRAIGHT_LINES"/>
  </edge>
  <edge label="ANKZF1 (Predicted) UBE4B" source="-236" target="-314">
    <att type="string" name="canonicalName" value="ANKZF1 (Predicted) UBE4B"/>
    <att type="string" name="interaction" value="Predicted" cy:editable="false"/>
    <graphics width="1" fill="#59b82a" cy:sourceArrow="0" cy:targetArrow="0" cy:sourceArrowColor="#000000" cy:targetArrowColor="#000000" cy:edgeLabelFont="SanSerif-0-10" cy:edgeLabel="" cy:edgeLineType="SOLID" cy:curved="STRAIGHT_LINES"/>
  </edge>
  <edge label="ANKZF1 (Predicted) HRSP12" source="-236" target="-235">
    <att type="string" name="canonicalName" value="ANKZF1 (Predicted) HRSP12"/>
    <att type="string" name="interaction" value="Predicted" cy:editable="false"/>
    <graphics width="1" fill="#59b82a" cy:sourceArrow="0" cy:targetArrow="0" cy:sourceArrowColor="#000000" cy:targetArrowColor="#000000" cy:edgeLabelFont="SanSerif-0-10" cy:edgeLabel="" cy:edgeLineType="SOLID" cy:curved="STRAIGHT_LINES"/>
  </edge>
  <edge label="HRSP12 (Physical&amp;nbsp;interactions) UBE4B" source="-235" target="-314">
    <att type="string" name="canonicalName" value="HRSP12 (Physical&amp;nbsp;interactions) UBE4B"/>
    <att type="string" name="interaction" value="Physical&amp;nbsp;interactions" cy:editable="false"/>
    <graphics width="1" fill="#59b82a" cy:sourceArrow="0" cy:targetArrow="0" cy:sourceArrowColor="#000000" cy:targetArrowColor="#000000" cy:edgeLabelFont="SanSerif-0-10" cy:edgeLabel="" cy:edgeLineType="SOLID" cy:curved="STRAIGHT_LINES"/>
  </edge>
  <edge label="HRSP12 (Predicted) UBE4B" source="-235" target="-314">
    <att type="string" name="canonicalName" value="HRSP12 (Predicted) UBE4B"/>
    <att type="string" name="interaction" value="Predicted" cy:editable="false"/>
    <graphics width="1" fill="#59b82a" cy:sourceArrow="0" cy:targetArrow="0" cy:sourceArrowColor="#000000" cy:targetArrowColor="#000000" cy:edgeLabelFont="SanSerif-0-10" cy:edgeLabel="" cy:edgeLineType="SOLID" cy:curved="STRAIGHT_LINES"/>
  </edge>
  <edge label="HOMER3 (Physical&amp;nbsp;interactions) HOMER1" source="-234" target="-271">
    <att type="string" name="canonicalName" value="HOMER3 (Physical&amp;nbsp;interactions) HOMER1"/>
    <att type="string" name="interaction" value="Physical&amp;nbsp;interactions" cy:editable="false"/>
    <graphics width="1" fill="#59b82a" cy:sourceArrow="0" cy:targetArrow="0" cy:sourceArrowColor="#000000" cy:targetArrowColor="#000000" cy:edgeLabelFont="SanSerif-0-10" cy:edgeLabel="" cy:edgeLineType="SOLID" cy:curved="STRAIGHT_LINES"/>
  </edge>
  <edge label="HOMER3 (Predicted) GRM1" source="-234" target="-295">
    <att type="string" name="canonicalName" value="HOMER3 (Predicted) GRM1"/>
    <att type="string" name="interaction" value="Predicted" cy:editable="false"/>
    <graphics width="1" fill="#59b82a" cy:sourceArrow="0" cy:targetArrow="0" cy:sourceArrowColor="#000000" cy:targetArrowColor="#000000" cy:edgeLabelFont="SanSerif-0-10" cy:edgeLabel="" cy:edgeLineType="SOLID" cy:curved="STRAIGHT_LINES"/>
  </edge>
  <edge label="HOMER3 (Predicted) HOMER1" source="-234" target="-271">
    <att type="string" name="canonicalName" value="HOMER3 (Predicted) HOMER1"/>
    <att type="string" name="interaction" value="Predicted" cy:editable="false"/>
    <graphics width="1" fill="#59b82a" cy:sourceArrow="0" cy:targetArrow="0" cy:sourceArrowColor="#000000" cy:targetArrowColor="#000000" cy:edgeLabelFont="SanSerif-0-10" cy:edgeLabel="" cy:edgeLineType="SOLID" cy:curved="STRAIGHT_LINES"/>
  </edge>
  <edge label="HOMER3 (Predicted) HOMER2" source="-234" target="-273">
    <att type="string" name="canonicalName" value="HOMER3 (Predicted) HOMER2"/>
    <att type="string" name="interaction" value="Predicted" cy:editable="false"/>
    <graphics width="1" fill="#59b82a" cy:sourceArrow="0" cy:targetArrow="0" cy:sourceArrowColor="#000000" cy:targetArrowColor="#000000" cy:edgeLabelFont="SanSerif-0-10" cy:edgeLabel="" cy:edgeLineType="SOLID" cy:curved="STRAIGHT_LINES"/>
  </edge>
  <edge label="GRIN2B (Pathway) GRIN2A" source="-233" target="-245">
    <att type="string" name="canonicalName" value="GRIN2B (Pathway) GRIN2A"/>
    <att type="string" name="interaction" value="Pathway" cy:editable="false"/>
    <graphics width="1" fill="#59b82a" cy:sourceArrow="0" cy:targetArrow="0" cy:sourceArrowColor="#000000" cy:targetArrowColor="#000000" cy:edgeLabelFont="SanSerif-0-10" cy:edgeLabel="" cy:edgeLineType="SOLID" cy:curved="STRAIGHT_LINES"/>
  </edge>
  <edge label="GRIN2B (Pathway) GRIA1" source="-233" target="-322">
    <att type="string" name="canonicalName" value="GRIN2B (Pathway) GRIA1"/>
    <att type="string" name="interaction" value="Pathway" cy:editable="false"/>
    <graphics width="1" fill="#59b82a" cy:sourceArrow="0" cy:targetArrow="0" cy:sourceArrowColor="#000000" cy:targetArrowColor="#000000" cy:edgeLabelFont="SanSerif-0-10" cy:edgeLabel="" cy:edgeLineType="SOLID" cy:curved="STRAIGHT_LINES"/>
  </edge>
  <edge label="GRIN2B (Pathway) DLG4" source="-233" target="-283">
    <att type="string" name="canonicalName" value="GRIN2B (Pathway) DLG4"/>
    <att type="string" name="interaction" value="Pathway" cy:editable="false"/>
    <graphics width="1" fill="#59b82a" cy:sourceArrow="0" cy:targetArrow="0" cy:sourceArrowColor="#000000" cy:targetArrowColor="#000000" cy:edgeLabelFont="SanSerif-0-10" cy:edgeLabel="" cy:edgeLineType="SOLID" cy:curved="STRAIGHT_LINES"/>
  </edge>
  <edge label="GRIN2B (Pathway) GRIN1" source="-233" target="-269">
    <att type="string" name="canonicalName" value="GRIN2B (Pathway) GRIN1"/>
    <att type="string" name="interaction" value="Pathway" cy:editable="false"/>
    <graphics width="1" fill="#59b82a" cy:sourceArrow="0" cy:targetArrow="0" cy:sourceArrowColor="#000000" cy:targetArrowColor="#000000" cy:edgeLabelFont="SanSerif-0-10" cy:edgeLabel="" cy:edgeLineType="SOLID" cy:curved="STRAIGHT_LINES"/>
  </edge>
  <edge label="GRIN2B (Pathway) RHOG" source="-233" target="-286">
    <att type="string" name="canonicalName" value="GRIN2B (Pathway) RHOG"/>
    <att type="string" name="interaction" value="Pathway" cy:editable="false"/>
    <graphics width="1" fill="#59b82a" cy:sourceArrow="0" cy:targetArrow="0" cy:sourceArrowColor="#000000" cy:targetArrowColor="#000000" cy:edgeLabelFont="SanSerif-0-10" cy:edgeLabel="" cy:edgeLineType="SOLID" cy:curved="STRAIGHT_LINES"/>
  </edge>
  <edge label="GRIN2B (Physical&amp;nbsp;interactions) CAMK2A" source="-233" target="-306">
    <att type="string" name="canonicalName" value="GRIN2B (Physical&amp;nbsp;interactions) CAMK2A"/>
    <att type="string" name="interaction" value="Physical&amp;nbsp;interactions" cy:editable="false"/>
    <graphics width="1" fill="#59b82a" cy:sourceArrow="0" cy:targetArrow="0" cy:sourceArrowColor="#000000" cy:targetArrowColor="#000000" cy:edgeLabelFont="SanSerif-0-10" cy:edgeLabel="" cy:edgeLineType="SOLID" cy:curved="STRAIGHT_LINES"/>
  </edge>
  <edge label="GRIN2B (Physical&amp;nbsp;interactions) DLG2" source="-233" target="-285">
    <att type="string" name="canonicalName" value="GRIN2B (Physical&amp;nbsp;interactions) DLG2"/>
    <att type="string" name="interaction" value="Physical&amp;nbsp;interactions" cy:editable="false"/>
    <graphics width="1" fill="#59b82a" cy:sourceArrow="0" cy:targetArrow="0" cy:sourceArrowColor="#000000" cy:targetArrowColor="#000000" cy:edgeLabelFont="SanSerif-0-10" cy:edgeLabel="" cy:edgeLineType="SOLID" cy:curved="STRAIGHT_LINES"/>
  </edge>
  <edge label="GRIN2B (Physical&amp;nbsp;interactions) GRIN1" source="-233" target="-269">
    <att type="string" name="canonicalName" value="GRIN2B (Physical&amp;nbsp;interactions) GRIN1"/>
    <att type="string" name="interaction" value="Physical&amp;nbsp;interactions" cy:editable="false"/>
    <graphics width="1" fill="#59b82a" cy:sourceArrow="0" cy:targetArrow="0" cy:sourceArrowColor="#000000" cy:targetArrowColor="#000000" cy:edgeLabelFont="SanSerif-0-10" cy:edgeLabel="" cy:edgeLineType="SOLID" cy:curved="STRAIGHT_LINES"/>
  </edge>
  <edge label="GRIN2B (Physical&amp;nbsp;interactions) IL16" source="-233" target="-226">
    <att type="string" name="canonicalName" value="GRIN2B (Physical&amp;nbsp;interactions) IL16"/>
    <att type="string" name="interaction" value="Physical&amp;nbsp;interactions" cy:editable="false"/>
    <graphics width="1" fill="#59b82a" cy:sourceArrow="0" cy:targetArrow="0" cy:sourceArrowColor="#000000" cy:targetArrowColor="#000000" cy:edgeLabelFont="SanSerif-0-10" cy:edgeLabel="" cy:edgeLineType="SOLID" cy:curved="STRAIGHT_LINES"/>
  </edge>
  <edge label="GRIN2B (Physical&amp;nbsp;interactions) DLG4" source="-233" target="-283">
    <att type="string" name="canonicalName" value="GRIN2B (Physical&amp;nbsp;interactions) DLG4"/>
    <att type="string" name="interaction" value="Physical&amp;nbsp;interactions" cy:editable="false"/>
    <graphics width="1" fill="#59b82a" cy:sourceArrow="0" cy:targetArrow="0" cy:sourceArrowColor="#000000" cy:targetArrowColor="#000000" cy:edgeLabelFont="SanSerif-0-10" cy:edgeLabel="" cy:edgeLineType="SOLID" cy:curved="STRAIGHT_LINES"/>
  </edge>
  <edge label="GRIN2B (Physical&amp;nbsp;interactions) CAMK2G" source="-233" target="-86">
    <att type="string" name="canonicalName" value="GRIN2B (Physical&amp;nbsp;interactions) CAMK2G"/>
    <att type="string" name="interaction" value="Physical&amp;nbsp;interactions" cy:editable="false"/>
    <graphics width="1" fill="#59b82a" cy:sourceArrow="0" cy:targetArrow="0" cy:sourceArrowColor="#000000" cy:targetArrowColor="#000000" cy:edgeLabelFont="SanSerif-0-10" cy:edgeLabel="" cy:edgeLineType="SOLID" cy:curved="STRAIGHT_LINES"/>
  </edge>
  <edge label="GRIN2B (Physical&amp;nbsp;interactions) INADL" source="-233" target="-240">
    <att type="string" name="canonicalName" value="GRIN2B (Physical&amp;nbsp;interactions) INADL"/>
    <att type="string" name="interaction" value="Physical&amp;nbsp;interactions" cy:editable="false"/>
    <graphics width="1" fill="#59b82a" cy:sourceArrow="0" cy:targetArrow="0" cy:sourceArrowColor="#000000" cy:targetArrowColor="#000000" cy:edgeLabelFont="SanSerif-0-10" cy:edgeLabel="" cy:edgeLineType="SOLID" cy:curved="STRAIGHT_LINES"/>
  </edge>
  <edge label="GRIN2B (Physical&amp;nbsp;interactions) PLCG1" source="-233" target="-172">
    <att type="string" name="canonicalName" value="GRIN2B (Physical&amp;nbsp;interactions) PLCG1"/>
    <att type="string" name="interaction" value="Physical&amp;nbsp;interactions" cy:editable="false"/>
    <graphics width="1" fill="#59b82a" cy:sourceArrow="0" cy:targetArrow="0" cy:sourceArrowColor="#000000" cy:targetArrowColor="#000000" cy:edgeLabelFont="SanSerif-0-10" cy:edgeLabel="" cy:edgeLineType="SOLID" cy:curved="STRAIGHT_LINES"/>
  </edge>
  <edge label="GRIN2B (Predicted) DLG4" source="-233" target="-283">
    <att type="string" name="canonicalName" value="GRIN2B (Predicted) DLG4"/>
    <att type="string" name="interaction" value="Predicted" cy:editable="false"/>
    <graphics width="1" fill="#59b82a" cy:sourceArrow="0" cy:targetArrow="0" cy:sourceArrowColor="#000000" cy:targetArrowColor="#000000" cy:edgeLabelFont="SanSerif-0-10" cy:edgeLabel="" cy:edgeLineType="SOLID" cy:curved="STRAIGHT_LINES"/>
  </edge>
  <edge label="GRIN2B (Predicted) CAMK2A" source="-233" target="-306">
    <att type="string" name="canonicalName" value="GRIN2B (Predicted) CAMK2A"/>
    <att type="string" name="interaction" value="Predicted" cy:editable="false"/>
    <graphics width="1" fill="#59b82a" cy:sourceArrow="0" cy:targetArrow="0" cy:sourceArrowColor="#000000" cy:targetArrowColor="#000000" cy:edgeLabelFont="SanSerif-0-10" cy:edgeLabel="" cy:edgeLineType="SOLID" cy:curved="STRAIGHT_LINES"/>
  </edge>
  <edge label="GRIN2B (Predicted) DLG2" source="-233" target="-285">
    <att type="string" name="canonicalName" value="GRIN2B (Predicted) DLG2"/>
    <att type="string" name="interaction" value="Predicted" cy:editable="false"/>
    <graphics width="1" fill="#59b82a" cy:sourceArrow="0" cy:targetArrow="0" cy:sourceArrowColor="#000000" cy:targetArrowColor="#000000" cy:edgeLabelFont="SanSerif-0-10" cy:edgeLabel="" cy:edgeLineType="SOLID" cy:curved="STRAIGHT_LINES"/>
  </edge>
  <edge label="GRIN2B (Predicted) INADL" source="-233" target="-240">
    <att type="string" name="canonicalName" value="GRIN2B (Predicted) INADL"/>
    <att type="string" name="interaction" value="Predicted" cy:editable="false"/>
    <graphics width="1" fill="#59b82a" cy:sourceArrow="0" cy:targetArrow="0" cy:sourceArrowColor="#000000" cy:targetArrowColor="#000000" cy:edgeLabelFont="SanSerif-0-10" cy:edgeLabel="" cy:edgeLineType="SOLID" cy:curved="STRAIGHT_LINES"/>
  </edge>
  <edge label="GRIN2B (Predicted) GRIN1" source="-233" target="-269">
    <att type="string" name="canonicalName" value="GRIN2B (Predicted) GRIN1"/>
    <att type="string" name="interaction" value="Predicted" cy:editable="false"/>
    <graphics width="1" fill="#59b82a" cy:sourceArrow="0" cy:targetArrow="0" cy:sourceArrowColor="#000000" cy:targetArrowColor="#000000" cy:edgeLabelFont="SanSerif-0-10" cy:edgeLabel="" cy:edgeLineType="SOLID" cy:curved="STRAIGHT_LINES"/>
  </edge>
  <edge label="GRIN2B (Predicted) LRRC7" source="-233" target="-238">
    <att type="string" name="canonicalName" value="GRIN2B (Predicted) LRRC7"/>
    <att type="string" name="interaction" value="Predicted" cy:editable="false"/>
    <graphics width="1" fill="#59b82a" cy:sourceArrow="0" cy:targetArrow="0" cy:sourceArrowColor="#000000" cy:targetArrowColor="#000000" cy:edgeLabelFont="SanSerif-0-10" cy:edgeLabel="" cy:edgeLineType="SOLID" cy:curved="STRAIGHT_LINES"/>
  </edge>
  <edge label="GRIN2B (Predicted) GRIN2A" source="-233" target="-245">
    <att type="string" name="canonicalName" value="GRIN2B (Predicted) GRIN2A"/>
    <att type="string" name="interaction" value="Predicted" cy:editable="false"/>
    <graphics width="1" fill="#59b82a" cy:sourceArrow="0" cy:targetArrow="0" cy:sourceArrowColor="#000000" cy:targetArrowColor="#000000" cy:edgeLabelFont="SanSerif-0-10" cy:edgeLabel="" cy:edgeLineType="SOLID" cy:curved="STRAIGHT_LINES"/>
  </edge>
  <edge label="GRIN2B (Predicted) HOMER1" source="-233" target="-271">
    <att type="string" name="canonicalName" value="GRIN2B (Predicted) HOMER1"/>
    <att type="string" name="interaction" value="Predicted" cy:editable="false"/>
    <graphics width="1" fill="#59b82a" cy:sourceArrow="0" cy:targetArrow="0" cy:sourceArrowColor="#000000" cy:targetArrowColor="#000000" cy:edgeLabelFont="SanSerif-0-10" cy:edgeLabel="" cy:edgeLineType="SOLID" cy:curved="STRAIGHT_LINES"/>
  </edge>
  <edge label="GRIN2B (Predicted) CDH2" source="-233" target="-301">
    <att type="string" name="canonicalName" value="GRIN2B (Predicted) CDH2"/>
    <att type="string" name="interaction" value="Predicted" cy:editable="false"/>
    <graphics width="1" fill="#59b82a" cy:sourceArrow="0" cy:targetArrow="0" cy:sourceArrowColor="#000000" cy:targetArrowColor="#000000" cy:edgeLabelFont="SanSerif-0-10" cy:edgeLabel="" cy:edgeLineType="SOLID" cy:curved="STRAIGHT_LINES"/>
  </edge>
  <edge label="GRIN2B (Predicted) VEGFA" source="-233" target="-137">
    <att type="string" name="canonicalName" value="GRIN2B (Predicted) VEGFA"/>
    <att type="string" name="interaction" value="Predicted" cy:editable="false"/>
    <graphics width="1" fill="#59b82a" cy:sourceArrow="0" cy:targetArrow="0" cy:sourceArrowColor="#000000" cy:targetArrowColor="#000000" cy:edgeLabelFont="SanSerif-0-10" cy:edgeLabel="" cy:edgeLineType="SOLID" cy:curved="STRAIGHT_LINES"/>
  </edge>
  <edge label="GRIN2B (Predicted) GRM1" source="-233" target="-295">
    <att type="string" name="canonicalName" value="GRIN2B (Predicted) GRM1"/>
    <att type="string" name="interaction" value="Predicted" cy:editable="false"/>
    <graphics width="1" fill="#59b82a" cy:sourceArrow="0" cy:targetArrow="0" cy:sourceArrowColor="#000000" cy:targetArrowColor="#000000" cy:edgeLabelFont="SanSerif-0-10" cy:edgeLabel="" cy:edgeLineType="SOLID" cy:curved="STRAIGHT_LINES"/>
  </edge>
  <edge label="GRIN2B (Predicted) ACTN4" source="-233" target="-241">
    <att type="string" name="canonicalName" value="GRIN2B (Predicted) ACTN4"/>
    <att type="string" name="interaction" value="Predicted" cy:editable="false"/>
    <graphics width="1" fill="#59b82a" cy:sourceArrow="0" cy:targetArrow="0" cy:sourceArrowColor="#000000" cy:targetArrowColor="#000000" cy:edgeLabelFont="SanSerif-0-10" cy:edgeLabel="" cy:edgeLineType="SOLID" cy:curved="STRAIGHT_LINES"/>
  </edge>
  <edge label="GRIN2B (Predicted) PLCG1" source="-233" target="-172">
    <att type="string" name="canonicalName" value="GRIN2B (Predicted) PLCG1"/>
    <att type="string" name="interaction" value="Predicted" cy:editable="false"/>
    <graphics width="1" fill="#59b82a" cy:sourceArrow="0" cy:targetArrow="0" cy:sourceArrowColor="#000000" cy:targetArrowColor="#000000" cy:edgeLabelFont="SanSerif-0-10" cy:edgeLabel="" cy:edgeLineType="SOLID" cy:curved="STRAIGHT_LINES"/>
  </edge>
  <edge label="RAD21 (Pathway) STAG1" source="-232" target="-239">
    <att type="string" name="canonicalName" value="RAD21 (Pathway) STAG1"/>
    <att type="string" name="interaction" value="Pathway" cy:editable="false"/>
    <graphics width="1" fill="#59b82a" cy:sourceArrow="0" cy:targetArrow="0" cy:sourceArrowColor="#000000" cy:targetArrowColor="#000000" cy:edgeLabelFont="SanSerif-0-10" cy:edgeLabel="" cy:edgeLineType="SOLID" cy:curved="STRAIGHT_LINES"/>
  </edge>
  <edge label="RAD21 (Pathway) STAG2" source="-232" target="-237">
    <att type="string" name="canonicalName" value="RAD21 (Pathway) STAG2"/>
    <att type="string" name="interaction" value="Pathway" cy:editable="false"/>
    <graphics width="1" fill="#59b82a" cy:sourceArrow="0" cy:targetArrow="0" cy:sourceArrowColor="#000000" cy:targetArrowColor="#000000" cy:edgeLabelFont="SanSerif-0-10" cy:edgeLabel="" cy:edgeLineType="SOLID" cy:curved="STRAIGHT_LINES"/>
  </edge>
  <edge label="RAD21 (Physical&amp;nbsp;interactions) STAG1" source="-232" target="-239">
    <att type="string" name="canonicalName" value="RAD21 (Physical&amp;nbsp;interactions) STAG1"/>
    <att type="string" name="interaction" value="Physical&amp;nbsp;interactions" cy:editable="false"/>
    <graphics width="1" fill="#59b82a" cy:sourceArrow="0" cy:targetArrow="0" cy:sourceArrowColor="#000000" cy:targetArrowColor="#000000" cy:edgeLabelFont="SanSerif-0-10" cy:edgeLabel="" cy:edgeLineType="SOLID" cy:curved="STRAIGHT_LINES"/>
  </edge>
  <edge label="RAD21 (Physical&amp;nbsp;interactions) STAG2" source="-232" target="-237">
    <att type="string" name="canonicalName" value="RAD21 (Physical&amp;nbsp;interactions) STAG2"/>
    <att type="string" name="interaction" value="Physical&amp;nbsp;interactions" cy:editable="false"/>
    <graphics width="1" fill="#59b82a" cy:sourceArrow="0" cy:targetArrow="0" cy:sourceArrowColor="#000000" cy:targetArrowColor="#000000" cy:edgeLabelFont="SanSerif-0-10" cy:edgeLabel="" cy:edgeLineType="SOLID" cy:curved="STRAIGHT_LINES"/>
  </edge>
  <edge label="RAD21 (Physical&amp;nbsp;interactions) PDS5A" source="-232" target="-311">
    <att type="string" name="canonicalName" value="RAD21 (Physical&amp;nbsp;interactions) PDS5A"/>
    <att type="string" name="interaction" value="Physical&amp;nbsp;interactions" cy:editable="false"/>
    <graphics width="1" fill="#59b82a" cy:sourceArrow="0" cy:targetArrow="0" cy:sourceArrowColor="#000000" cy:targetArrowColor="#000000" cy:edgeLabelFont="SanSerif-0-10" cy:edgeLabel="" cy:edgeLineType="SOLID" cy:curved="STRAIGHT_LINES"/>
  </edge>
  <edge label="RAD21 (Predicted) STAG2" source="-232" target="-237">
    <att type="string" name="canonicalName" value="RAD21 (Predicted) STAG2"/>
    <att type="string" name="interaction" value="Predicted" cy:editable="false"/>
    <graphics width="1" fill="#59b82a" cy:sourceArrow="0" cy:targetArrow="0" cy:sourceArrowColor="#000000" cy:targetArrowColor="#000000" cy:edgeLabelFont="SanSerif-0-10" cy:edgeLabel="" cy:edgeLineType="SOLID" cy:curved="STRAIGHT_LINES"/>
  </edge>
  <edge label="RAD21 (Predicted) SMC4" source="-232" target="-320">
    <att type="string" name="canonicalName" value="RAD21 (Predicted) SMC4"/>
    <att type="string" name="interaction" value="Predicted" cy:editable="false"/>
    <graphics width="1" fill="#59b82a" cy:sourceArrow="0" cy:targetArrow="0" cy:sourceArrowColor="#000000" cy:targetArrowColor="#000000" cy:edgeLabelFont="SanSerif-0-10" cy:edgeLabel="" cy:edgeLineType="SOLID" cy:curved="STRAIGHT_LINES"/>
  </edge>
  <edge label="RAD21 (Predicted) SMC2" source="-232" target="-317">
    <att type="string" name="canonicalName" value="RAD21 (Predicted) SMC2"/>
    <att type="string" name="interaction" value="Predicted" cy:editable="false"/>
    <graphics width="1" fill="#59b82a" cy:sourceArrow="0" cy:targetArrow="0" cy:sourceArrowColor="#000000" cy:targetArrowColor="#000000" cy:edgeLabelFont="SanSerif-0-10" cy:edgeLabel="" cy:edgeLineType="SOLID" cy:curved="STRAIGHT_LINES"/>
  </edge>
  <edge label="RAD21 (Predicted) PDS5A" source="-232" target="-311">
    <att type="string" name="canonicalName" value="RAD21 (Predicted) PDS5A"/>
    <att type="string" name="interaction" value="Predicted" cy:editable="false"/>
    <graphics width="1" fill="#59b82a" cy:sourceArrow="0" cy:targetArrow="0" cy:sourceArrowColor="#000000" cy:targetArrowColor="#000000" cy:edgeLabelFont="SanSerif-0-10" cy:edgeLabel="" cy:edgeLineType="SOLID" cy:curved="STRAIGHT_LINES"/>
  </edge>
  <edge label="ADORA1 (Physical&amp;nbsp;interactions) GRM1" source="-231" target="-295">
    <att type="string" name="canonicalName" value="ADORA1 (Physical&amp;nbsp;interactions) GRM1"/>
    <att type="string" name="interaction" value="Physical&amp;nbsp;interactions" cy:editable="false"/>
    <graphics width="1" fill="#59b82a" cy:sourceArrow="0" cy:targetArrow="0" cy:sourceArrowColor="#000000" cy:targetArrowColor="#000000" cy:edgeLabelFont="SanSerif-0-10" cy:edgeLabel="" cy:edgeLineType="SOLID" cy:curved="STRAIGHT_LINES"/>
  </edge>
  <edge label="ADORA1 (Predicted) GRM1" source="-231" target="-295">
    <att type="string" name="canonicalName" value="ADORA1 (Predicted) GRM1"/>
    <att type="string" name="interaction" value="Predicted" cy:editable="false"/>
    <graphics width="1" fill="#59b82a" cy:sourceArrow="0" cy:targetArrow="0" cy:sourceArrowColor="#000000" cy:targetArrowColor="#000000" cy:edgeLabelFont="SanSerif-0-10" cy:edgeLabel="" cy:edgeLineType="SOLID" cy:curved="STRAIGHT_LINES"/>
  </edge>
  <edge label="PRKG1 (Pathway) KCNQ5" source="-230" target="-279">
    <att type="string" name="canonicalName" value="PRKG1 (Pathway) KCNQ5"/>
    <att type="string" name="interaction" value="Pathway" cy:editable="false"/>
    <graphics width="1" fill="#59b82a" cy:sourceArrow="0" cy:targetArrow="0" cy:sourceArrowColor="#000000" cy:targetArrowColor="#000000" cy:edgeLabelFont="SanSerif-0-10" cy:edgeLabel="" cy:edgeLineType="SOLID" cy:curved="STRAIGHT_LINES"/>
  </edge>
  <edge label="PRKG1 (Pathway) KCNQ3" source="-230" target="-281">
    <att type="string" name="canonicalName" value="PRKG1 (Pathway) KCNQ3"/>
    <att type="string" name="interaction" value="Pathway" cy:editable="false"/>
    <graphics width="1" fill="#59b82a" cy:sourceArrow="0" cy:targetArrow="0" cy:sourceArrowColor="#000000" cy:targetArrowColor="#000000" cy:edgeLabelFont="SanSerif-0-10" cy:edgeLabel="" cy:edgeLineType="SOLID" cy:curved="STRAIGHT_LINES"/>
  </edge>
  <edge label="PRKG1 (Physical&amp;nbsp;interactions) PPP1R12B" source="-230" target="-299">
    <att type="string" name="canonicalName" value="PRKG1 (Physical&amp;nbsp;interactions) PPP1R12B"/>
    <att type="string" name="interaction" value="Physical&amp;nbsp;interactions" cy:editable="false"/>
    <graphics width="1" fill="#59b82a" cy:sourceArrow="0" cy:targetArrow="0" cy:sourceArrowColor="#000000" cy:targetArrowColor="#000000" cy:edgeLabelFont="SanSerif-0-10" cy:edgeLabel="" cy:edgeLineType="SOLID" cy:curved="STRAIGHT_LINES"/>
  </edge>
  <edge label="PRKG1 (Predicted) PPP1R12B" source="-230" target="-299">
    <att type="string" name="canonicalName" value="PRKG1 (Predicted) PPP1R12B"/>
    <att type="string" name="interaction" value="Predicted" cy:editable="false"/>
    <graphics width="1" fill="#59b82a" cy:sourceArrow="0" cy:targetArrow="0" cy:sourceArrowColor="#000000" cy:targetArrowColor="#000000" cy:edgeLabelFont="SanSerif-0-10" cy:edgeLabel="" cy:edgeLineType="SOLID" cy:curved="STRAIGHT_LINES"/>
  </edge>
  <edge label="UBQLN1 (Predicted) UBE4B" source="-229" target="-314">
    <att type="string" name="canonicalName" value="UBQLN1 (Predicted) UBE4B"/>
    <att type="string" name="interaction" value="Predicted" cy:editable="false"/>
    <graphics width="1" fill="#59b82a" cy:sourceArrow="0" cy:targetArrow="0" cy:sourceArrowColor="#000000" cy:targetArrowColor="#000000" cy:edgeLabelFont="SanSerif-0-10" cy:edgeLabel="" cy:edgeLineType="SOLID" cy:curved="STRAIGHT_LINES"/>
  </edge>
  <edge label="UBQLN1 (Predicted) HRSP12" source="-229" target="-235">
    <att type="string" name="canonicalName" value="UBQLN1 (Predicted) HRSP12"/>
    <att type="string" name="interaction" value="Predicted" cy:editable="false"/>
    <graphics width="1" fill="#59b82a" cy:sourceArrow="0" cy:targetArrow="0" cy:sourceArrowColor="#000000" cy:targetArrowColor="#000000" cy:edgeLabelFont="SanSerif-0-10" cy:edgeLabel="" cy:edgeLineType="SOLID" cy:curved="STRAIGHT_LINES"/>
  </edge>
  <edge label="GRIN3B (Physical&amp;nbsp;interactions) GRIN2A" source="-228" target="-245">
    <att type="string" name="canonicalName" value="GRIN3B (Physical&amp;nbsp;interactions) GRIN2A"/>
    <att type="string" name="interaction" value="Physical&amp;nbsp;interactions" cy:editable="false"/>
    <graphics width="1" fill="#59b82a" cy:sourceArrow="0" cy:targetArrow="0" cy:sourceArrowColor="#000000" cy:targetArrowColor="#000000" cy:edgeLabelFont="SanSerif-0-10" cy:edgeLabel="" cy:edgeLineType="SOLID" cy:curved="STRAIGHT_LINES"/>
  </edge>
  <edge label="GRIN3B (Physical&amp;nbsp;interactions) GRIN1" source="-228" target="-269">
    <att type="string" name="canonicalName" value="GRIN3B (Physical&amp;nbsp;interactions) GRIN1"/>
    <att type="string" name="interaction" value="Physical&amp;nbsp;interactions" cy:editable="false"/>
    <graphics width="1" fill="#59b82a" cy:sourceArrow="0" cy:targetArrow="0" cy:sourceArrowColor="#000000" cy:targetArrowColor="#000000" cy:edgeLabelFont="SanSerif-0-10" cy:edgeLabel="" cy:edgeLineType="SOLID" cy:curved="STRAIGHT_LINES"/>
  </edge>
  <edge label="GRIN3B (Predicted) GRIN2A" source="-228" target="-245">
    <att type="string" name="canonicalName" value="GRIN3B (Predicted) GRIN2A"/>
    <att type="string" name="interaction" value="Predicted" cy:editable="false"/>
    <graphics width="1" fill="#59b82a" cy:sourceArrow="0" cy:targetArrow="0" cy:sourceArrowColor="#000000" cy:targetArrowColor="#000000" cy:edgeLabelFont="SanSerif-0-10" cy:edgeLabel="" cy:edgeLineType="SOLID" cy:curved="STRAIGHT_LINES"/>
  </edge>
  <edge label="PGF (Pathway) FLT1" source="-113" target="-215">
    <att type="string" name="canonicalName" value="PGF (Pathway) FLT1"/>
    <att type="string" name="interaction" value="Pathway" cy:editable="false"/>
    <graphics width="1" fill="#59b82a" cy:sourceArrow="0" cy:targetArrow="0" cy:sourceArrowColor="#000000" cy:targetArrowColor="#000000" cy:edgeLabelFont="SanSerif-0-10" cy:edgeLabel="" cy:edgeLineType="SOLID" cy:curved="STRAIGHT_LINES"/>
  </edge>
  <edge label="PGF (Physical&amp;nbsp;interactions) FLT1" source="-113" target="-215">
    <att type="string" name="canonicalName" value="PGF (Physical&amp;nbsp;interactions) FLT1"/>
    <att type="string" name="interaction" value="Physical&amp;nbsp;interactions" cy:editable="false"/>
    <graphics width="1" fill="#59b82a" cy:sourceArrow="0" cy:targetArrow="0" cy:sourceArrowColor="#000000" cy:targetArrowColor="#000000" cy:edgeLabelFont="SanSerif-0-10" cy:edgeLabel="" cy:edgeLineType="SOLID" cy:curved="STRAIGHT_LINES"/>
  </edge>
  <edge label="PGF (Predicted) FLT1" source="-113" target="-215">
    <att type="string" name="canonicalName" value="PGF (Predicted) FLT1"/>
    <att type="string" name="interaction" value="Predicted" cy:editable="false"/>
    <graphics width="1" fill="#59b82a" cy:sourceArrow="0" cy:targetArrow="0" cy:sourceArrowColor="#000000" cy:targetArrowColor="#000000" cy:edgeLabelFont="SanSerif-0-10" cy:edgeLabel="" cy:edgeLineType="SOLID" cy:curved="STRAIGHT_LINES"/>
  </edge>
  <edge label="IL16 (Physical&amp;nbsp;interactions) PPP1R12B" source="-226" target="-299">
    <att type="string" name="canonicalName" value="IL16 (Physical&amp;nbsp;interactions) PPP1R12B"/>
    <att type="string" name="interaction" value="Physical&amp;nbsp;interactions" cy:editable="false"/>
    <graphics width="1" fill="#59b82a" cy:sourceArrow="0" cy:targetArrow="0" cy:sourceArrowColor="#000000" cy:targetArrowColor="#000000" cy:edgeLabelFont="SanSerif-0-10" cy:edgeLabel="" cy:edgeLineType="SOLID" cy:curved="STRAIGHT_LINES"/>
  </edge>
  <edge label="IL16 (Physical&amp;nbsp;interactions) GRIN2A" source="-226" target="-245">
    <att type="string" name="canonicalName" value="IL16 (Physical&amp;nbsp;interactions) GRIN2A"/>
    <att type="string" name="interaction" value="Physical&amp;nbsp;interactions" cy:editable="false"/>
    <graphics width="1" fill="#59b82a" cy:sourceArrow="0" cy:targetArrow="0" cy:sourceArrowColor="#000000" cy:targetArrowColor="#000000" cy:edgeLabelFont="SanSerif-0-10" cy:edgeLabel="" cy:edgeLineType="SOLID" cy:curved="STRAIGHT_LINES"/>
  </edge>
  <edge label="IL16 (Predicted) GRIN2A" source="-226" target="-245">
    <att type="string" name="canonicalName" value="IL16 (Predicted) GRIN2A"/>
    <att type="string" name="interaction" value="Predicted" cy:editable="false"/>
    <graphics width="1" fill="#59b82a" cy:sourceArrow="0" cy:targetArrow="0" cy:sourceArrowColor="#000000" cy:targetArrowColor="#000000" cy:edgeLabelFont="SanSerif-0-10" cy:edgeLabel="" cy:edgeLineType="SOLID" cy:curved="STRAIGHT_LINES"/>
  </edge>
  <edge label="LOR (Predicted) FLG" source="-225" target="-275">
    <att type="string" name="canonicalName" value="LOR (Predicted) FLG"/>
    <att type="string" name="interaction" value="Predicted" cy:editable="false"/>
    <graphics width="1" fill="#59b82a" cy:sourceArrow="0" cy:targetArrow="0" cy:sourceArrowColor="#000000" cy:targetArrowColor="#000000" cy:edgeLabelFont="SanSerif-0-10" cy:edgeLabel="" cy:edgeLineType="SOLID" cy:curved="STRAIGHT_LINES"/>
  </edge>
</graph>
