# Supplementary material for: Computational Identification of Novel Stage-Specific Biomarkers in Colorectal Cancer Progression
Source: PLoS One. 2016 May 31;11(5):e0156665. doi: 10.1371/journal.pone.0156665 (PMC4887059; doi:10.1371/journal.pone.0156665)
Supplement: S2 File — (XGMML) [file pone.0156665.s002.xgmml]

<?xml version="1.0" encoding="UTF-8" standalone="yes"?>
<graph label="stageIII -connected component" xmlns:dc="http://purl.org/dc/elements/1.1/" xmlns:xlink="http://www.w3.org/1999/xlink" xmlns:rdf="http://www.w3.org/1999/02/22-rdf-syntax-ns#" xmlns:cy="http://www.cytoscape.org" xmlns="http://www.cs.rpi.edu/XGMML"  directed="1">
  <att name="documentVersion" value="1.1"/>
  <att name="networkMetadata">
    <rdf:RDF>
      <rdf:Description rdf:about="http://www.cytoscape.org/">
        <dc:type>Protein-Protein Interaction</dc:type>
        <dc:description>N/A</dc:description>
        <dc:identifier>N/A</dc:identifier>
        <dc:date>2014-03-12 12:41:56</dc:date>
        <dc:title>stageIII -connected component</dc:title>
        <dc:source>http://www.cytoscape.org/</dc:source>
        <dc:format>Cytoscape-XGMML</dc:format>
      </rdf:Description>
    </rdf:RDF>
  </att>
  <att type="string" name="backgroundColor" value="#ccccff"/>
  <att type="real" name="GRAPH_VIEW_ZOOM" value="1.0"/>
  <att type="real" name="GRAPH_VIEW_CENTER_X" value="360.0"/>
  <att type="real" name="GRAPH_VIEW_CENTER_Y" value="400.0"/>
  <att type="boolean" name="NODE_SIZE_LOCKED" value="true"/>
  <att type="real" name="CentiScaPe Average Distance" value="6.932381923207611"/>
  <att type="real" name="CentiScaPe Betweenness Max value" value="4259.418181818182"/>
  <att type="real" name="CentiScaPe Betweenness mean value" value="640.6972477064218"/>
  <att type="real" name="CentiScaPe Betweenness min value" value="0.0"/>
  <att type="real" name="CentiScaPe Centroid Max value" value="5.0"/>
  <att type="real" name="CentiScaPe Centroid mean value" value="-90.06422018348624"/>
  <att type="real" name="CentiScaPe Centroid min value" value="-107.0"/>
  <att type="real" name="CentiScaPe Closeness Max value" value="0.001941747572815534"/>
  <att type="real" name="CentiScaPe Closeness mean value" value="0.001376979833209689"/>
  <att type="real" name="CentiScaPe Closeness min value" value="9.794319294809011E-4"/>
  <att type="real" name="CentiScaPe Degree Max value" value="18.0"/>
  <att type="real" name="CentiScaPe Degree mean value" value="3.6513761467889907"/>
  <att type="real" name="CentiScaPe Degree min value" value="1.0"/>
  <att type="real" name="CentiScaPe Diameter" value="14.0"/>
  <att type="real" name="CentiScaPe Eccentricity Max value" value="0.125"/>
  <att type="real" name="CentiScaPe Eccentricity mean value" value="0.08965985594425957"/>
  <att type="real" name="CentiScaPe Eccentricity min value" value="0.07142857142857142"/>
  <att type="real" name="CentiScaPe Radiality Max value" value="10.231481481481481"/>
  <att type="real" name="CentiScaPe Radiality mean value" value="8.067618076792387"/>
  <att type="real" name="CentiScaPe Radiality min value" value="5.546296296296297"/>
  <att type="real" name="CentiScaPe Stress Max value" value="6186.0"/>
  <att type="real" name="CentiScaPe Stress mean value" value="981.3211009174312"/>
  <att type="real" name="CentiScaPe Stress min value" value="0.0"/>
  <att type="string" name="__layoutAlgorithm" value="grid" cy:hidden="true"/>
  <node label="ARAF" id="-109">
    <att type="real" name="Betweenness" value="1658.33332"/>
    <att type="real" name="BottleNeck" value="73.0"/>
    <att type="real" name="CentiScaPe Betweenness" value="3496.618181818184"/>
    <att type="real" name="CentiScaPe Centroid" value="-11.0"/>
    <att type="real" name="CentiScaPe Closeness" value="0.0019011406844106464"/>
    <att type="real" name="CentiScaPe Eccentricity" value="0.1111111111111111"/>
    <att type="real" name="CentiScaPe Node Degree" value="3.0"/>
    <att type="real" name="CentiScaPe Radiality" value="10.12962962962963"/>
    <att type="real" name="CentiScaPe Stress" value="5548.0"/>
    <att type="real" name="Closeness" value="27.54881"/>
    <att type="real" name="Clustering coefficient" value="0.0"/>
    <att type="real" name="DMNC" value="0.0"/>
    <att type="real" name="Degree" value="3.0"/>
    <att type="real" name="EPC" value="16.151"/>
    <att type="real" name="EcCentricity" value="0.11111"/>
    <att type="real" name="MCC" value="3.0"/>
    <att type="real" name="MNC" value="1.0"/>
    <att type="real" name="Radiality" value="10.26852"/>
    <att type="real" name="Stress" value="16154.0"/>
    <att type="string" name="canonicalName" value="ARAF"/>
    <graphics type="ELLIPSE" h="40.0" w="40.0" x="0.0" y="800.0" fill="#ff9999" width="1" outline="#666666" cy:nodeTransparency="1.0" cy:nodeLabelFont="SansSerif.bold-0-12" cy:nodeLabel="ARAF" cy:borderLineType="solid"/>
  </node>
  <node label="ENDOG" id="-108">
    <att type="real" name="Betweenness" value="0.0"/>
    <att type="real" name="BottleNeck" value="1.0"/>
    <att type="real" name="CentiScaPe Betweenness" value="0.0"/>
    <att type="real" name="CentiScaPe Centroid" value="-107.0"/>
    <att type="real" name="CentiScaPe Closeness" value="0.001059322033898305"/>
    <att type="real" name="CentiScaPe Eccentricity" value="0.07142857142857142"/>
    <att type="real" name="CentiScaPe Node Degree" value="2.0"/>
    <att type="real" name="CentiScaPe Radiality" value="6.2592592592592595"/>
    <att type="real" name="CentiScaPe Stress" value="0.0"/>
    <att type="real" name="Closeness" value="15.81659"/>
    <att type="real" name="Clustering coefficient" value="0.0"/>
    <att type="real" name="DMNC" value="0.0"/>
    <att type="real" name="Degree" value="2.0"/>
    <att type="real" name="EPC" value="6.525"/>
    <att type="real" name="EcCentricity" value="0.07143"/>
    <att type="real" name="MCC" value="1.0"/>
    <att type="real" name="MNC" value="1.0"/>
    <att type="real" name="Radiality" value="6.39815"/>
    <att type="real" name="Stress" value="0.0"/>
    <att type="string" name="canonicalName" value="ENDOG"/>
    <graphics type="ELLIPSE" h="40.0" w="40.0" x="640.0" y="720.0" fill="#ff9999" width="1" outline="#666666" cy:nodeTransparency="1.0" cy:nodeLabelFont="SansSerif.bold-0-12" cy:nodeLabel="ENDOG" cy:borderLineType="solid"/>
  </node>
  <node label="RICTOR" id="-107">
    <att type="real" name="Betweenness" value="927.71472"/>
    <att type="real" name="BottleNeck" value="36.0"/>
    <att type="real" name="CentiScaPe Betweenness" value="1891.418181818182"/>
    <att type="real" name="CentiScaPe Centroid" value="-42.0"/>
    <att type="real" name="CentiScaPe Closeness" value="0.001584786053882726"/>
    <att type="real" name="CentiScaPe Eccentricity" value="0.1"/>
    <att type="real" name="CentiScaPe Node Degree" value="10.0"/>
    <att type="real" name="CentiScaPe Radiality" value="9.157407407407407"/>
    <att type="real" name="CentiScaPe Stress" value="2584.0"/>
    <att type="real" name="Closeness" value="24.12659"/>
    <att type="real" name="Clustering coefficient" value="0.17778"/>
    <att type="real" name="DMNC" value="1.2359"/>
    <att type="real" name="Degree" value="10.0"/>
    <att type="real" name="EPC" value="16.892"/>
    <att type="real" name="EcCentricity" value="0.1"/>
    <att type="real" name="MCC" value="7.0"/>
    <att type="real" name="MNC" value="3.0"/>
    <att type="real" name="Radiality" value="9.2963"/>
    <att type="real" name="Stress" value="51020.0"/>
    <att type="string" name="canonicalName" value="RICTOR"/>
    <graphics type="ELLIPSE" h="40.0" w="40.0" x="720.0" y="720.0" fill="#ff9999" width="1" outline="#666666" cy:nodeTransparency="1.0" cy:nodeLabelFont="SansSerif.bold-0-12" cy:nodeLabel="RICTOR" cy:borderLineType="solid"/>
  </node>
  <node label="NLGN3" id="-106">
    <att type="real" name="Betweenness" value="12.66557"/>
    <att type="real" name="BottleNeck" value="2.0"/>
    <att type="real" name="CentiScaPe Betweenness" value="30.160606060606028"/>
    <att type="real" name="CentiScaPe Centroid" value="-105.0"/>
    <att type="real" name="CentiScaPe Closeness" value="0.001364256480218281"/>
    <att type="real" name="CentiScaPe Eccentricity" value="0.09090909090909091"/>
    <att type="real" name="CentiScaPe Node Degree" value="4.0"/>
    <att type="real" name="CentiScaPe Radiality" value="8.212962962962964"/>
    <att type="real" name="CentiScaPe Stress" value="196.0"/>
    <att type="real" name="Closeness" value="20.28286"/>
    <att type="real" name="Clustering coefficient" value="0.0"/>
    <att type="real" name="DMNC" value="0.0"/>
    <att type="real" name="Degree" value="4.0"/>
    <att type="real" name="EPC" value="17.972"/>
    <att type="real" name="EcCentricity" value="0.09091"/>
    <att type="real" name="MCC" value="2.0"/>
    <att type="real" name="MNC" value="1.0"/>
    <att type="real" name="Radiality" value="8.35185"/>
    <att type="real" name="Stress" value="2160.0"/>
    <att type="string" name="canonicalName" value="NLGN3"/>
    <graphics type="ELLIPSE" h="40.0" w="40.0" x="480.0" y="720.0" fill="#ff9999" width="1" outline="#666666" cy:nodeTransparency="1.0" cy:nodeLabelFont="SansSerif.bold-0-12" cy:nodeLabel="NLGN3" cy:borderLineType="solid"/>
  </node>
  <node label="IGF1" id="-105">
    <att type="real" name="Betweenness" value="0.0"/>
    <att type="real" name="BottleNeck" value="1.0"/>
    <att type="real" name="CentiScaPe Betweenness" value="0.0"/>
    <att type="real" name="CentiScaPe Centroid" value="-104.0"/>
    <att type="real" name="CentiScaPe Closeness" value="0.0014367816091954023"/>
    <att type="real" name="CentiScaPe Eccentricity" value="0.09090909090909091"/>
    <att type="real" name="CentiScaPe Node Degree" value="4.0"/>
    <att type="real" name="CentiScaPe Radiality" value="8.555555555555555"/>
    <att type="real" name="CentiScaPe Stress" value="0.0"/>
    <att type="real" name="Closeness" value="22.06144"/>
    <att type="real" name="Clustering coefficient" value="0.5"/>
    <att type="real" name="DMNC" value="0.92336"/>
    <att type="real" name="Degree" value="4.0"/>
    <att type="real" name="EPC" value="19.197"/>
    <att type="real" name="EcCentricity" value="0.09091"/>
    <att type="real" name="MCC" value="2.0"/>
    <att type="real" name="MNC" value="2.0"/>
    <att type="real" name="Radiality" value="8.69444"/>
    <att type="real" name="Stress" value="0.0"/>
    <att type="string" name="canonicalName" value="IGF1"/>
    <graphics type="ELLIPSE" h="40.0" w="40.0" x="560.0" y="720.0" fill="#ff9999" width="1" outline="#666666" cy:nodeTransparency="1.0" cy:nodeLabelFont="SansSerif.bold-0-12" cy:nodeLabel="IGF1" cy:borderLineType="solid"/>
  </node>
  <node label="SIRT5" id="-104">
    <att type="real" name="Betweenness" value="0.0"/>
    <att type="real" name="BottleNeck" value="1.0"/>
    <att type="real" name="CentiScaPe Betweenness" value="0.0"/>
    <att type="real" name="CentiScaPe Centroid" value="-107.0"/>
    <att type="real" name="CentiScaPe Closeness" value="0.0015313935681470138"/>
    <att type="real" name="CentiScaPe Eccentricity" value="0.1"/>
    <att type="real" name="CentiScaPe Node Degree" value="2.0"/>
    <att type="real" name="CentiScaPe Radiality" value="8.953703703703704"/>
    <att type="real" name="CentiScaPe Stress" value="0.0"/>
    <att type="real" name="Closeness" value="20.53532"/>
    <att type="real" name="Clustering coefficient" value="0.0"/>
    <att type="real" name="DMNC" value="0.0"/>
    <att type="real" name="Degree" value="2.0"/>
    <att type="real" name="EPC" value="10.311"/>
    <att type="real" name="EcCentricity" value="0.1"/>
    <att type="real" name="MCC" value="1.0"/>
    <att type="real" name="MNC" value="1.0"/>
    <att type="real" name="Radiality" value="9.09259"/>
    <att type="real" name="Stress" value="0.0"/>
    <att type="string" name="canonicalName" value="SIRT5"/>
    <graphics type="ELLIPSE" h="40.0" w="40.0" x="560.0" y="800.0" fill="#ff9999" width="1" outline="#666666" cy:nodeTransparency="1.0" cy:nodeLabelFont="SansSerif.bold-0-12" cy:nodeLabel="SIRT5" cy:borderLineType="solid"/>
  </node>
  <node label="NLGN2" id="-103">
    <att type="real" name="Betweenness" value="18.99836"/>
    <att type="real" name="BottleNeck" value="1.0"/>
    <att type="real" name="CentiScaPe Betweenness" value="30.160606060606028"/>
    <att type="real" name="CentiScaPe Centroid" value="-105.0"/>
    <att type="real" name="CentiScaPe Closeness" value="0.001364256480218281"/>
    <att type="real" name="CentiScaPe Eccentricity" value="0.09090909090909091"/>
    <att type="real" name="CentiScaPe Node Degree" value="5.0"/>
    <att type="real" name="CentiScaPe Radiality" value="8.212962962962964"/>
    <att type="real" name="CentiScaPe Stress" value="196.0"/>
    <att type="real" name="Closeness" value="20.28286"/>
    <att type="real" name="Clustering coefficient" value="0.0"/>
    <att type="real" name="DMNC" value="0.0"/>
    <att type="real" name="Degree" value="5.0"/>
    <att type="real" name="EPC" value="18.552"/>
    <att type="real" name="EcCentricity" value="0.09091"/>
    <att type="real" name="MCC" value="2.0"/>
    <att type="real" name="MNC" value="1.0"/>
    <att type="real" name="Radiality" value="8.35185"/>
    <att type="real" name="Stress" value="3240.0"/>
    <att type="string" name="canonicalName" value="NLGN2"/>
    <graphics type="ELLIPSE" h="40.0" w="40.0" x="640.0" y="800.0" fill="#ff9999" width="1" outline="#666666" cy:nodeTransparency="1.0" cy:nodeLabelFont="SansSerif.bold-0-12" cy:nodeLabel="NLGN2" cy:borderLineType="solid"/>
  </node>
  <node label="NLGN1" id="-102">
    <att type="real" name="Betweenness" value="18.99836"/>
    <att type="real" name="BottleNeck" value="1.0"/>
    <att type="real" name="CentiScaPe Betweenness" value="30.160606060606028"/>
    <att type="real" name="CentiScaPe Centroid" value="-105.0"/>
    <att type="real" name="CentiScaPe Closeness" value="0.001364256480218281"/>
    <att type="real" name="CentiScaPe Eccentricity" value="0.09090909090909091"/>
    <att type="real" name="CentiScaPe Node Degree" value="5.0"/>
    <att type="real" name="CentiScaPe Radiality" value="8.212962962962964"/>
    <att type="real" name="CentiScaPe Stress" value="196.0"/>
    <att type="real" name="Closeness" value="20.28286"/>
    <att type="real" name="Clustering coefficient" value="0.0"/>
    <att type="real" name="DMNC" value="0.0"/>
    <att type="real" name="Degree" value="5.0"/>
    <att type="real" name="EPC" value="18.36"/>
    <att type="real" name="EcCentricity" value="0.09091"/>
    <att type="real" name="MCC" value="2.0"/>
    <att type="real" name="MNC" value="1.0"/>
    <att type="real" name="Radiality" value="8.35185"/>
    <att type="real" name="Stress" value="3240.0"/>
    <att type="string" name="canonicalName" value="NLGN1"/>
    <graphics type="ELLIPSE" h="40.0" w="40.0" x="400.0" y="800.0" fill="#ff9999" width="1" outline="#666666" cy:nodeTransparency="1.0" cy:nodeLabelFont="SansSerif.bold-0-12" cy:nodeLabel="NLGN1" cy:borderLineType="solid"/>
  </node>
  <node label="FBN1" id="-101">
    <att type="real" name="Betweenness" value="1.83333"/>
    <att type="real" name="BottleNeck" value="1.0"/>
    <att type="real" name="CentiScaPe Betweenness" value="3.0"/>
    <att type="real" name="CentiScaPe Centroid" value="-104.0"/>
    <att type="real" name="CentiScaPe Closeness" value="0.0010277492291880781"/>
    <att type="real" name="CentiScaPe Eccentricity" value="0.07692307692307693"/>
    <att type="real" name="CentiScaPe Node Degree" value="8.0"/>
    <att type="real" name="CentiScaPe Radiality" value="5.9907407407407405"/>
    <att type="real" name="CentiScaPe Stress" value="6.0"/>
    <att type="real" name="Closeness" value="16.56499"/>
    <att type="real" name="Clustering coefficient" value="0.17857"/>
    <att type="real" name="DMNC" value="0.47366"/>
    <att type="real" name="Degree" value="8.0"/>
    <att type="real" name="EPC" value="7.732"/>
    <att type="real" name="EcCentricity" value="0.07692"/>
    <att type="real" name="MCC" value="6.0"/>
    <att type="real" name="MNC" value="4.0"/>
    <att type="real" name="Radiality" value="6.12963"/>
    <att type="real" name="Stress" value="24.0"/>
    <att type="string" name="canonicalName" value="FBN1"/>
    <graphics type="ELLIPSE" h="40.0" w="40.0" x="480.0" y="800.0" fill="#ff9999" width="1" outline="#666666" cy:nodeTransparency="1.0" cy:nodeLabelFont="SansSerif.bold-0-12" cy:nodeLabel="FBN1" cy:borderLineType="solid"/>
  </node>
  <node label="PLEC" id="-100">
    <att type="real" name="Betweenness" value="1449.79179"/>
    <att type="real" name="BottleNeck" value="55.0"/>
    <att type="real" name="CentiScaPe Betweenness" value="2831.115151515153"/>
    <att type="real" name="CentiScaPe Centroid" value="-24.0"/>
    <att type="real" name="CentiScaPe Closeness" value="0.0017761989342806395"/>
    <att type="real" name="CentiScaPe Eccentricity" value="0.09090909090909091"/>
    <att type="real" name="CentiScaPe Node Degree" value="5.0"/>
    <att type="real" name="CentiScaPe Radiality" value="9.787037037037036"/>
    <att type="real" name="CentiScaPe Stress" value="3798.0"/>
    <att type="real" name="Closeness" value="27.18348"/>
    <att type="real" name="Clustering coefficient" value="0.0"/>
    <att type="real" name="DMNC" value="0.0"/>
    <att type="real" name="Degree" value="5.0"/>
    <att type="real" name="EPC" value="21.214"/>
    <att type="real" name="EcCentricity" value="0.09091"/>
    <att type="real" name="MCC" value="3.0"/>
    <att type="real" name="MNC" value="1.0"/>
    <att type="real" name="Radiality" value="9.92593"/>
    <att type="real" name="Stress" value="58004.0"/>
    <att type="string" name="canonicalName" value="PLEC"/>
    <graphics type="ELLIPSE" h="40.0" w="40.0" x="240.0" y="800.0" fill="#ff9999" width="1" outline="#666666" cy:nodeTransparency="1.0" cy:nodeLabelFont="SansSerif.bold-0-12" cy:nodeLabel="PLEC" cy:borderLineType="solid"/>
  </node>
  <node label="MLLT4" id="-99">
    <att type="real" name="Betweenness" value="97.79254"/>
    <att type="real" name="BottleNeck" value="1.0"/>
    <att type="real" name="CentiScaPe Betweenness" value="207.58484848484875"/>
    <att type="real" name="CentiScaPe Centroid" value="-87.0"/>
    <att type="real" name="CentiScaPe Closeness" value="0.0014285714285714286"/>
    <att type="real" name="CentiScaPe Eccentricity" value="0.09090909090909091"/>
    <att type="real" name="CentiScaPe Node Degree" value="6.0"/>
    <att type="real" name="CentiScaPe Radiality" value="8.518518518518519"/>
    <att type="real" name="CentiScaPe Stress" value="696.0"/>
    <att type="real" name="Closeness" value="23.03882"/>
    <att type="real" name="Clustering coefficient" value="0.0"/>
    <att type="real" name="DMNC" value="0.0"/>
    <att type="real" name="Degree" value="6.0"/>
    <att type="real" name="EPC" value="19.062"/>
    <att type="real" name="EcCentricity" value="0.09091"/>
    <att type="real" name="MCC" value="4.0"/>
    <att type="real" name="MNC" value="1.0"/>
    <att type="real" name="Radiality" value="8.65741"/>
    <att type="real" name="Stress" value="9910.0"/>
    <att type="string" name="canonicalName" value="MLLT4"/>
    <graphics type="ELLIPSE" h="40.0" w="40.0" x="320.0" y="800.0" fill="#ff9999" width="1" outline="#666666" cy:nodeTransparency="1.0" cy:nodeLabelFont="SansSerif.bold-0-12" cy:nodeLabel="MLLT4" cy:borderLineType="solid"/>
  </node>
  <node label="CHD4" id="-98">
    <att type="real" name="Betweenness" value="212.0"/>
    <att type="real" name="BottleNeck" value="3.0"/>
    <att type="real" name="CentiScaPe Betweenness" value="424.0"/>
    <att type="real" name="CentiScaPe Centroid" value="-103.0"/>
    <att type="real" name="CentiScaPe Closeness" value="0.0013736263736263737"/>
    <att type="real" name="CentiScaPe Eccentricity" value="0.1"/>
    <att type="real" name="CentiScaPe Node Degree" value="2.0"/>
    <att type="real" name="CentiScaPe Radiality" value="8.25925925925926"/>
    <att type="real" name="CentiScaPe Stress" value="488.0"/>
    <att type="real" name="Closeness" value="21.17897"/>
    <att type="real" name="Clustering coefficient" value="0.0"/>
    <att type="real" name="DMNC" value="0.0"/>
    <att type="real" name="Degree" value="2.0"/>
    <att type="real" name="EPC" value="7.328"/>
    <att type="real" name="EcCentricity" value="0.1"/>
    <att type="real" name="MCC" value="2.0"/>
    <att type="real" name="MNC" value="1.0"/>
    <att type="real" name="Radiality" value="8.39815"/>
    <att type="real" name="Stress" value="3296.0"/>
    <att type="string" name="canonicalName" value="CHD4"/>
    <graphics type="ELLIPSE" h="40.0" w="40.0" x="80.0" y="800.0" fill="#ff9999" width="1" outline="#666666" cy:nodeTransparency="1.0" cy:nodeLabelFont="SansSerif.bold-0-12" cy:nodeLabel="CHD4" cy:borderLineType="solid"/>
  </node>
  <node label="PIK3R3" id="-97">
    <att type="real" name="Betweenness" value="986.27926"/>
    <att type="real" name="BottleNeck" value="29.0"/>
    <att type="real" name="CentiScaPe Betweenness" value="1915.581818181818"/>
    <att type="real" name="CentiScaPe Centroid" value="-42.0"/>
    <att type="real" name="CentiScaPe Closeness" value="0.0015923566878980893"/>
    <att type="real" name="CentiScaPe Eccentricity" value="0.09090909090909091"/>
    <att type="real" name="CentiScaPe Node Degree" value="3.0"/>
    <att type="real" name="CentiScaPe Radiality" value="9.185185185185185"/>
    <att type="real" name="CentiScaPe Stress" value="2582.0"/>
    <att type="real" name="Closeness" value="24.6605"/>
    <att type="real" name="Clustering coefficient" value="0.0"/>
    <att type="real" name="DMNC" value="0.0"/>
    <att type="real" name="Degree" value="3.0"/>
    <att type="real" name="EPC" value="17.92"/>
    <att type="real" name="EcCentricity" value="0.09091"/>
    <att type="real" name="MCC" value="2.0"/>
    <att type="real" name="MNC" value="1.0"/>
    <att type="real" name="Radiality" value="9.32407"/>
    <att type="real" name="Stress" value="60336.0"/>
    <att type="string" name="canonicalName" value="PIK3R3"/>
    <graphics type="ELLIPSE" h="40.0" w="40.0" x="160.0" y="800.0" fill="#ff9999" width="1" outline="#666666" cy:nodeTransparency="1.0" cy:nodeLabelFont="SansSerif.bold-0-12" cy:nodeLabel="PIK3R3" cy:borderLineType="solid"/>
  </node>
  <node label="EHD1" id="-96">
    <att type="real" name="Betweenness" value="0.0"/>
    <att type="real" name="BottleNeck" value="1.0"/>
    <att type="real" name="CentiScaPe Betweenness" value="0.0"/>
    <att type="real" name="CentiScaPe Centroid" value="-107.0"/>
    <att type="real" name="CentiScaPe Closeness" value="0.001430615164520744"/>
    <att type="real" name="CentiScaPe Eccentricity" value="0.09090909090909091"/>
    <att type="real" name="CentiScaPe Node Degree" value="2.0"/>
    <att type="real" name="CentiScaPe Radiality" value="8.527777777777779"/>
    <att type="real" name="CentiScaPe Stress" value="0.0"/>
    <att type="real" name="Closeness" value="21.31144"/>
    <att type="real" name="Clustering coefficient" value="0.0"/>
    <att type="real" name="DMNC" value="0.0"/>
    <att type="real" name="Degree" value="2.0"/>
    <att type="real" name="EPC" value="15.761"/>
    <att type="real" name="EcCentricity" value="0.09091"/>
    <att type="real" name="MCC" value="1.0"/>
    <att type="real" name="MNC" value="1.0"/>
    <att type="real" name="Radiality" value="8.66667"/>
    <att type="real" name="Stress" value="0.0"/>
    <att type="string" name="canonicalName" value="EHD1"/>
    <graphics type="ELLIPSE" h="40.0" w="40.0" x="720.0" y="480.0" fill="#ff9999" width="1" outline="#666666" cy:nodeTransparency="1.0" cy:nodeLabelFont="SansSerif.bold-0-12" cy:nodeLabel="EHD1" cy:borderLineType="solid"/>
  </node>
  <node label="FBN2" id="-95">
    <att type="real" name="Betweenness" value="520.16667"/>
    <att type="real" name="BottleNeck" value="6.0"/>
    <att type="real" name="CentiScaPe Betweenness" value="1041.0"/>
    <att type="real" name="CentiScaPe Centroid" value="-97.0"/>
    <att type="real" name="CentiScaPe Closeness" value="0.0011507479861910242"/>
    <att type="real" name="CentiScaPe Eccentricity" value="0.08333333333333333"/>
    <att type="real" name="CentiScaPe Node Degree" value="10.0"/>
    <att type="real" name="CentiScaPe Radiality" value="6.953703703703703"/>
    <att type="real" name="CentiScaPe Stress" value="1664.0"/>
    <att type="real" name="Closeness" value="19.27803"/>
    <att type="real" name="Clustering coefficient" value="0.13333"/>
    <att type="real" name="DMNC" value="0.56839"/>
    <att type="real" name="Degree" value="10.0"/>
    <att type="real" name="EPC" value="7.782"/>
    <att type="real" name="EcCentricity" value="0.08333"/>
    <att type="real" name="MCC" value="8.0"/>
    <att type="real" name="MNC" value="4.0"/>
    <att type="real" name="Radiality" value="7.09259"/>
    <att type="real" name="Stress" value="8846.0"/>
    <att type="string" name="canonicalName" value="FBN2"/>
    <graphics type="ELLIPSE" h="40.0" w="40.0" x="640.0" y="480.0" fill="#ff9999" width="1" outline="#666666" cy:nodeTransparency="1.0" cy:nodeLabelFont="SansSerif.bold-0-12" cy:nodeLabel="FBN2" cy:borderLineType="solid"/>
  </node>
  <node label="MRPL19" id="-94">
    <att type="real" name="Betweenness" value="0.0"/>
    <att type="real" name="BottleNeck" value="1.0"/>
    <att type="real" name="CentiScaPe Betweenness" value="0.0"/>
    <att type="real" name="CentiScaPe Centroid" value="-107.0"/>
    <att type="real" name="CentiScaPe Closeness" value="9.794319294809011E-4"/>
    <att type="real" name="CentiScaPe Eccentricity" value="0.07692307692307693"/>
    <att type="real" name="CentiScaPe Node Degree" value="1.0"/>
    <att type="real" name="CentiScaPe Radiality" value="5.546296296296297"/>
    <att type="real" name="CentiScaPe Stress" value="0.0"/>
    <att type="real" name="Closeness" value="14.62915"/>
    <att type="real" name="Clustering coefficient" value="0.0"/>
    <att type="real" name="DMNC" value="0.0"/>
    <att type="real" name="Degree" value="1.0"/>
    <att type="real" name="EPC" value="3.847"/>
    <att type="real" name="EcCentricity" value="0.07692"/>
    <att type="real" name="MCC" value="1.0"/>
    <att type="real" name="MNC" value="1.0"/>
    <att type="real" name="Radiality" value="5.68519"/>
    <att type="real" name="Stress" value="0.0"/>
    <att type="string" name="canonicalName" value="MRPL19"/>
    <graphics type="ELLIPSE" h="40.0" w="40.0" x="80.0" y="560.0" fill="#ff9999" width="1" outline="#666666" cy:nodeTransparency="1.0" cy:nodeLabelFont="SansSerif.bold-0-12" cy:nodeLabel="MRPL19" cy:borderLineType="solid"/>
  </node>
  <node label="TSC22D4" id="-93">
    <att type="real" name="Betweenness" value="0.0"/>
    <att type="real" name="BottleNeck" value="1.0"/>
    <att type="real" name="CentiScaPe Betweenness" value="0.0"/>
    <att type="real" name="CentiScaPe Centroid" value="-107.0"/>
    <att type="real" name="CentiScaPe Closeness" value="0.001059322033898305"/>
    <att type="real" name="CentiScaPe Eccentricity" value="0.07142857142857142"/>
    <att type="real" name="CentiScaPe Node Degree" value="1.0"/>
    <att type="real" name="CentiScaPe Radiality" value="6.2592592592592595"/>
    <att type="real" name="CentiScaPe Stress" value="0.0"/>
    <att type="real" name="Closeness" value="15.81659"/>
    <att type="real" name="Clustering coefficient" value="0.0"/>
    <att type="real" name="DMNC" value="0.0"/>
    <att type="real" name="Degree" value="1.0"/>
    <att type="real" name="EPC" value="4.857"/>
    <att type="real" name="EcCentricity" value="0.07143"/>
    <att type="real" name="MCC" value="1.0"/>
    <att type="real" name="MNC" value="1.0"/>
    <att type="real" name="Radiality" value="6.39815"/>
    <att type="real" name="Stress" value="0.0"/>
    <att type="string" name="canonicalName" value="TSC22D4"/>
    <graphics type="ELLIPSE" h="40.0" w="40.0" x="0.0" y="560.0" fill="#ff9999" width="1" outline="#666666" cy:nodeTransparency="1.0" cy:nodeLabelFont="SansSerif.bold-0-12" cy:nodeLabel="TSC22D4" cy:borderLineType="solid"/>
  </node>
  <node label="AP3M2" id="-92">
    <att type="real" name="Betweenness" value="0.0"/>
    <att type="real" name="BottleNeck" value="1.0"/>
    <att type="real" name="CentiScaPe Betweenness" value="0.0"/>
    <att type="real" name="CentiScaPe Centroid" value="-107.0"/>
    <att type="real" name="CentiScaPe Closeness" value="0.0014265335235378032"/>
    <att type="real" name="CentiScaPe Eccentricity" value="0.1"/>
    <att type="real" name="CentiScaPe Node Degree" value="2.0"/>
    <att type="real" name="CentiScaPe Radiality" value="8.50925925925926"/>
    <att type="real" name="CentiScaPe Stress" value="0.0"/>
    <att type="real" name="Closeness" value="19.59603"/>
    <att type="real" name="Clustering coefficient" value="0.0"/>
    <att type="real" name="DMNC" value="0.0"/>
    <att type="real" name="Degree" value="2.0"/>
    <att type="real" name="EPC" value="12.549"/>
    <att type="real" name="EcCentricity" value="0.1"/>
    <att type="real" name="MCC" value="1.0"/>
    <att type="real" name="MNC" value="1.0"/>
    <att type="real" name="Radiality" value="8.64815"/>
    <att type="real" name="Stress" value="0.0"/>
    <att type="string" name="canonicalName" value="AP3M2"/>
    <graphics type="ELLIPSE" h="40.0" w="40.0" x="400.0" y="480.0" fill="#ff9999" width="1" outline="#666666" cy:nodeTransparency="1.0" cy:nodeLabelFont="SansSerif.bold-0-12" cy:nodeLabel="AP3M2" cy:borderLineType="solid"/>
  </node>
  <node label="ZNF600" id="-91">
    <att type="real" name="Betweenness" value="707.0"/>
    <att type="real" name="BottleNeck" value="8.0"/>
    <att type="real" name="CentiScaPe Betweenness" value="1414.0"/>
    <att type="real" name="CentiScaPe Centroid" value="-93.0"/>
    <att type="real" name="CentiScaPe Closeness" value="0.0014771048744460858"/>
    <att type="real" name="CentiScaPe Eccentricity" value="0.1"/>
    <att type="real" name="CentiScaPe Node Degree" value="2.0"/>
    <att type="real" name="CentiScaPe Radiality" value="8.731481481481481"/>
    <att type="real" name="CentiScaPe Stress" value="2282.0"/>
    <att type="real" name="Closeness" value="21.4754"/>
    <att type="real" name="Clustering coefficient" value="0.0"/>
    <att type="real" name="DMNC" value="0.0"/>
    <att type="real" name="Degree" value="2.0"/>
    <att type="real" name="EPC" value="9.574"/>
    <att type="real" name="EcCentricity" value="0.1"/>
    <att type="real" name="MCC" value="2.0"/>
    <att type="real" name="MNC" value="1.0"/>
    <att type="real" name="Radiality" value="8.87037"/>
    <att type="real" name="Stress" value="10714.0"/>
    <att type="string" name="canonicalName" value="ZNF600"/>
    <graphics type="ELLIPSE" h="40.0" w="40.0" x="320.0" y="480.0" fill="#ff9999" width="1" outline="#666666" cy:nodeTransparency="1.0" cy:nodeLabelFont="SansSerif.bold-0-12" cy:nodeLabel="ZNF600" cy:borderLineType="solid"/>
  </node>
  <node label="COL17A1" id="-90">
    <att type="real" name="Betweenness" value="813.24054"/>
    <att type="real" name="BottleNeck" value="24.0"/>
    <att type="real" name="CentiScaPe Betweenness" value="1530.696969696969"/>
    <att type="real" name="CentiScaPe Centroid" value="-35.0"/>
    <att type="real" name="CentiScaPe Closeness" value="0.0016722408026755853"/>
    <att type="real" name="CentiScaPe Eccentricity" value="0.09090909090909091"/>
    <att type="real" name="CentiScaPe Node Degree" value="6.0"/>
    <att type="real" name="CentiScaPe Radiality" value="9.462962962962964"/>
    <att type="real" name="CentiScaPe Stress" value="2148.0"/>
    <att type="real" name="Closeness" value="25.58784"/>
    <att type="real" name="Clustering coefficient" value="0.0"/>
    <att type="real" name="DMNC" value="0.0"/>
    <att type="real" name="Degree" value="6.0"/>
    <att type="real" name="EPC" value="20.967"/>
    <att type="real" name="EcCentricity" value="0.09091"/>
    <att type="real" name="MCC" value="3.0"/>
    <att type="real" name="MNC" value="1.0"/>
    <att type="real" name="Radiality" value="9.60185"/>
    <att type="real" name="Stress" value="40818.0"/>
    <att type="string" name="canonicalName" value="COL17A1"/>
    <graphics type="ELLIPSE" h="40.0" w="40.0" x="560.0" y="480.0" fill="#ff9999" width="1" outline="#666666" cy:nodeTransparency="1.0" cy:nodeLabelFont="SansSerif.bold-0-12" cy:nodeLabel="COL17A1" cy:borderLineType="solid"/>
  </node>
  <node label="IGF1R" id="-89">
    <att type="real" name="Betweenness" value="1983.78879"/>
    <att type="real" name="BottleNeck" value="42.0"/>
    <att type="real" name="CentiScaPe Betweenness" value="3909.9151515151516"/>
    <att type="real" name="CentiScaPe Centroid" value="-41.0"/>
    <att type="real" name="CentiScaPe Closeness" value="0.0016891891891891893"/>
    <att type="real" name="CentiScaPe Eccentricity" value="0.1"/>
    <att type="real" name="CentiScaPe Node Degree" value="18.0"/>
    <att type="real" name="CentiScaPe Radiality" value="9.518518518518519"/>
    <att type="real" name="CentiScaPe Stress" value="5064.0"/>
    <att type="real" name="Closeness" value="29.4869"/>
    <att type="real" name="Clustering coefficient" value="0.00654"/>
    <att type="real" name="DMNC" value="0.30779"/>
    <att type="real" name="Degree" value="18.0"/>
    <att type="real" name="EPC" value="20.346"/>
    <att type="real" name="EcCentricity" value="0.1"/>
    <att type="real" name="MCC" value="10.0"/>
    <att type="real" name="MNC" value="2.0"/>
    <att type="real" name="Radiality" value="9.65741"/>
    <att type="real" name="Stress" value="97062.0"/>
    <att type="string" name="canonicalName" value="IGF1R"/>
    <graphics type="ELLIPSE" h="40.0" w="40.0" x="480.0" y="480.0" fill="#ff9999" width="1" outline="#666666" cy:nodeTransparency="1.0" cy:nodeLabelFont="SansSerif.bold-0-12" cy:nodeLabel="IGF1R" cy:borderLineType="solid"/>
  </node>
  <node label="PKD1L3" id="-88">
    <att type="real" name="Betweenness" value="0.0"/>
    <att type="real" name="BottleNeck" value="1.0"/>
    <att type="real" name="CentiScaPe Betweenness" value="0.0"/>
    <att type="real" name="CentiScaPe Centroid" value="-107.0"/>
    <att type="real" name="CentiScaPe Closeness" value="0.0011695906432748538"/>
    <att type="real" name="CentiScaPe Eccentricity" value="0.07692307692307693"/>
    <att type="real" name="CentiScaPe Node Degree" value="1.0"/>
    <att type="real" name="CentiScaPe Radiality" value="7.083333333333333"/>
    <att type="real" name="CentiScaPe Stress" value="0.0"/>
    <att type="real" name="Closeness" value="16.61391"/>
    <att type="real" name="Clustering coefficient" value="0.0"/>
    <att type="real" name="DMNC" value="0.0"/>
    <att type="real" name="Degree" value="1.0"/>
    <att type="real" name="EPC" value="5.152"/>
    <att type="real" name="EcCentricity" value="0.07692"/>
    <att type="real" name="MCC" value="1.0"/>
    <att type="real" name="MNC" value="1.0"/>
    <att type="real" name="Radiality" value="7.22222"/>
    <att type="real" name="Stress" value="0.0"/>
    <att type="string" name="canonicalName" value="PKD1L3"/>
    <graphics type="ELLIPSE" h="40.0" w="40.0" x="560.0" y="560.0" fill="#ff9999" width="1" outline="#666666" cy:nodeTransparency="1.0" cy:nodeLabelFont="SansSerif.bold-0-12" cy:nodeLabel="PKD1L3" cy:borderLineType="solid"/>
  </node>
  <node label="MLF2" id="-87">
    <att type="real" name="Betweenness" value="0.0"/>
    <att type="real" name="BottleNeck" value="1.0"/>
    <att type="real" name="CentiScaPe Betweenness" value="0.0"/>
    <att type="real" name="CentiScaPe Centroid" value="-107.0"/>
    <att type="real" name="CentiScaPe Closeness" value="0.001059322033898305"/>
    <att type="real" name="CentiScaPe Eccentricity" value="0.07142857142857142"/>
    <att type="real" name="CentiScaPe Node Degree" value="1.0"/>
    <att type="real" name="CentiScaPe Radiality" value="6.2592592592592595"/>
    <att type="real" name="CentiScaPe Stress" value="0.0"/>
    <att type="real" name="Closeness" value="15.81659"/>
    <att type="real" name="Clustering coefficient" value="0.0"/>
    <att type="real" name="DMNC" value="0.0"/>
    <att type="real" name="Degree" value="1.0"/>
    <att type="real" name="EPC" value="5.06"/>
    <att type="real" name="EcCentricity" value="0.07143"/>
    <att type="real" name="MCC" value="1.0"/>
    <att type="real" name="MNC" value="1.0"/>
    <att type="real" name="Radiality" value="6.39815"/>
    <att type="real" name="Stress" value="0.0"/>
    <att type="string" name="canonicalName" value="MLF2"/>
    <graphics type="ELLIPSE" h="40.0" w="40.0" x="480.0" y="560.0" fill="#ff9999" width="1" outline="#666666" cy:nodeTransparency="1.0" cy:nodeLabelFont="SansSerif.bold-0-12" cy:nodeLabel="MLF2" cy:borderLineType="solid"/>
  </node>
  <node label="CAMK2G" id="-86">
    <att type="real" name="Betweenness" value="0.0"/>
    <att type="real" name="BottleNeck" value="1.0"/>
    <att type="real" name="CentiScaPe Betweenness" value="0.0"/>
    <att type="real" name="CentiScaPe Centroid" value="-107.0"/>
    <att type="real" name="CentiScaPe Closeness" value="0.0010504201680672268"/>
    <att type="real" name="CentiScaPe Eccentricity" value="0.07142857142857142"/>
    <att type="real" name="CentiScaPe Node Degree" value="2.0"/>
    <att type="real" name="CentiScaPe Radiality" value="6.185185185185185"/>
    <att type="real" name="CentiScaPe Stress" value="0.0"/>
    <att type="real" name="Closeness" value="15.21362"/>
    <att type="real" name="Clustering coefficient" value="0.0"/>
    <att type="real" name="DMNC" value="0.0"/>
    <att type="real" name="Degree" value="2.0"/>
    <att type="real" name="EPC" value="6.851"/>
    <att type="real" name="EcCentricity" value="0.07143"/>
    <att type="real" name="MCC" value="1.0"/>
    <att type="real" name="MNC" value="1.0"/>
    <att type="real" name="Radiality" value="6.32407"/>
    <att type="real" name="Stress" value="0.0"/>
    <att type="string" name="canonicalName" value="CAMK2G"/>
    <graphics type="ELLIPSE" h="40.0" w="40.0" x="720.0" y="560.0" fill="#ff9999" width="1" outline="#666666" cy:nodeTransparency="1.0" cy:nodeLabelFont="SansSerif.bold-0-12" cy:nodeLabel="CAMK2G" cy:borderLineType="solid"/>
  </node>
  <node label="NCOA6" id="-85">
    <att type="real" name="Betweenness" value="0.0"/>
    <att type="real" name="BottleNeck" value="1.0"/>
    <att type="real" name="CentiScaPe Betweenness" value="0.0"/>
    <att type="real" name="CentiScaPe Centroid" value="-107.0"/>
    <att type="real" name="CentiScaPe Closeness" value="0.0010638297872340426"/>
    <att type="real" name="CentiScaPe Eccentricity" value="0.08333333333333333"/>
    <att type="real" name="CentiScaPe Node Degree" value="1.0"/>
    <att type="real" name="CentiScaPe Radiality" value="6.296296296296297"/>
    <att type="real" name="CentiScaPe Stress" value="0.0"/>
    <att type="real" name="Closeness" value="14.82587"/>
    <att type="real" name="Clustering coefficient" value="0.0"/>
    <att type="real" name="DMNC" value="0.0"/>
    <att type="real" name="Degree" value="1.0"/>
    <att type="real" name="EPC" value="2.964"/>
    <att type="real" name="EcCentricity" value="0.08333"/>
    <att type="real" name="MCC" value="1.0"/>
    <att type="real" name="MNC" value="1.0"/>
    <att type="real" name="Radiality" value="6.43519"/>
    <att type="real" name="Stress" value="0.0"/>
    <att type="string" name="canonicalName" value="NCOA6"/>
    <graphics type="ELLIPSE" h="40.0" w="40.0" x="640.0" y="560.0" fill="#ff9999" width="1" outline="#666666" cy:nodeTransparency="1.0" cy:nodeLabelFont="SansSerif.bold-0-12" cy:nodeLabel="NCOA6" cy:borderLineType="solid"/>
  </node>
  <node label="CHRM2" id="-84">
    <att type="real" name="Betweenness" value="421.0"/>
    <att type="real" name="BottleNeck" value="5.0"/>
    <att type="real" name="CentiScaPe Betweenness" value="842.0"/>
    <att type="real" name="CentiScaPe Centroid" value="-99.0"/>
    <att type="real" name="CentiScaPe Closeness" value="0.0015267175572519084"/>
    <att type="real" name="CentiScaPe Eccentricity" value="0.09090909090909091"/>
    <att type="real" name="CentiScaPe Node Degree" value="5.0"/>
    <att type="real" name="CentiScaPe Radiality" value="8.935185185185185"/>
    <att type="real" name="CentiScaPe Stress" value="1082.0"/>
    <att type="real" name="Closeness" value="23.83074"/>
    <att type="real" name="Clustering coefficient" value="0.0"/>
    <att type="real" name="DMNC" value="0.0"/>
    <att type="real" name="Degree" value="5.0"/>
    <att type="real" name="EPC" value="12.594"/>
    <att type="real" name="EcCentricity" value="0.09091"/>
    <att type="real" name="MCC" value="4.0"/>
    <att type="real" name="MNC" value="1.0"/>
    <att type="real" name="Radiality" value="9.07407"/>
    <att type="real" name="Stress" value="7746.0"/>
    <att type="string" name="canonicalName" value="CHRM2"/>
    <graphics type="ELLIPSE" h="40.0" w="40.0" x="240.0" y="560.0" fill="#ff9999" width="1" outline="#666666" cy:nodeTransparency="1.0" cy:nodeLabelFont="SansSerif.bold-0-12" cy:nodeLabel="CHRM2" cy:borderLineType="solid"/>
  </node>
  <node label="DOK4" id="-83">
    <att type="real" name="Betweenness" value="647.90952"/>
    <att type="real" name="BottleNeck" value="8.0"/>
    <att type="real" name="CentiScaPe Betweenness" value="1279.3333333333333"/>
    <att type="real" name="CentiScaPe Centroid" value="-92.0"/>
    <att type="real" name="CentiScaPe Closeness" value="0.0014619883040935672"/>
    <att type="real" name="CentiScaPe Eccentricity" value="0.09090909090909091"/>
    <att type="real" name="CentiScaPe Node Degree" value="3.0"/>
    <att type="real" name="CentiScaPe Radiality" value="8.666666666666666"/>
    <att type="real" name="CentiScaPe Stress" value="1608.0"/>
    <att type="real" name="Closeness" value="23.64477"/>
    <att type="real" name="Clustering coefficient" value="0.0"/>
    <att type="real" name="DMNC" value="0.0"/>
    <att type="real" name="Degree" value="3.0"/>
    <att type="real" name="EPC" value="16.72"/>
    <att type="real" name="EcCentricity" value="0.09091"/>
    <att type="real" name="MCC" value="2.0"/>
    <att type="real" name="MNC" value="1.0"/>
    <att type="real" name="Radiality" value="8.80556"/>
    <att type="real" name="Stress" value="44328.0"/>
    <att type="string" name="canonicalName" value="DOK4"/>
    <graphics type="ELLIPSE" h="40.0" w="40.0" x="160.0" y="560.0" fill="#ff9999" width="1" outline="#666666" cy:nodeTransparency="1.0" cy:nodeLabelFont="SansSerif.bold-0-12" cy:nodeLabel="DOK4" cy:borderLineType="solid"/>
  </node>
  <node label="DOK2" id="-82">
    <att type="real" name="Betweenness" value="0.0"/>
    <att type="real" name="BottleNeck" value="1.0"/>
    <att type="real" name="CentiScaPe Betweenness" value="0.0"/>
    <att type="real" name="CentiScaPe Centroid" value="-106.0"/>
    <att type="real" name="CentiScaPe Closeness" value="0.0011337868480725624"/>
    <att type="real" name="CentiScaPe Eccentricity" value="0.07692307692307693"/>
    <att type="real" name="CentiScaPe Node Degree" value="4.0"/>
    <att type="real" name="CentiScaPe Radiality" value="6.833333333333333"/>
    <att type="real" name="CentiScaPe Stress" value="0.0"/>
    <att type="real" name="Closeness" value="17.9505"/>
    <att type="real" name="Clustering coefficient" value="0.33333"/>
    <att type="real" name="DMNC" value="0.61557"/>
    <att type="real" name="Degree" value="4.0"/>
    <att type="real" name="EPC" value="16.459"/>
    <att type="real" name="EcCentricity" value="0.07692"/>
    <att type="real" name="MCC" value="2.0"/>
    <att type="real" name="MNC" value="2.0"/>
    <att type="real" name="Radiality" value="6.97222"/>
    <att type="real" name="Stress" value="0.0"/>
    <att type="string" name="canonicalName" value="DOK2"/>
    <graphics type="ELLIPSE" h="40.0" w="40.0" x="400.0" y="560.0" fill="#ff9999" width="1" outline="#666666" cy:nodeTransparency="1.0" cy:nodeLabelFont="SansSerif.bold-0-12" cy:nodeLabel="DOK2" cy:borderLineType="solid"/>
  </node>
  <node label="ARHGEF12" id="-81">
    <att type="real" name="Betweenness" value="0.0"/>
    <att type="real" name="BottleNeck" value="1.0"/>
    <att type="real" name="CentiScaPe Betweenness" value="0.0"/>
    <att type="real" name="CentiScaPe Centroid" value="-107.0"/>
    <att type="real" name="CentiScaPe Closeness" value="0.001430615164520744"/>
    <att type="real" name="CentiScaPe Eccentricity" value="0.09090909090909091"/>
    <att type="real" name="CentiScaPe Node Degree" value="2.0"/>
    <att type="real" name="CentiScaPe Radiality" value="8.527777777777779"/>
    <att type="real" name="CentiScaPe Stress" value="0.0"/>
    <att type="real" name="Closeness" value="21.31144"/>
    <att type="real" name="Clustering coefficient" value="0.0"/>
    <att type="real" name="DMNC" value="0.0"/>
    <att type="real" name="Degree" value="2.0"/>
    <att type="real" name="EPC" value="15.663"/>
    <att type="real" name="EcCentricity" value="0.09091"/>
    <att type="real" name="MCC" value="1.0"/>
    <att type="real" name="MNC" value="1.0"/>
    <att type="real" name="Radiality" value="8.66667"/>
    <att type="real" name="Stress" value="0.0"/>
    <att type="string" name="canonicalName" value="ARHGEF12"/>
    <graphics type="ELLIPSE" h="40.0" w="40.0" x="320.0" y="560.0" fill="#ff9999" width="1" outline="#666666" cy:nodeTransparency="1.0" cy:nodeLabelFont="SansSerif.bold-0-12" cy:nodeLabel="ARHGEF12" cy:borderLineType="solid"/>
  </node>
  <node label="PRKCE" id="-80">
    <att type="real" name="Betweenness" value="1651.90092"/>
    <att type="real" name="BottleNeck" value="23.0"/>
    <att type="real" name="CentiScaPe Betweenness" value="3326.3999999999987"/>
    <att type="real" name="CentiScaPe Centroid" value="-41.0"/>
    <att type="real" name="CentiScaPe Closeness" value="0.0017985611510791368"/>
    <att type="real" name="CentiScaPe Eccentricity" value="0.1"/>
    <att type="real" name="CentiScaPe Node Degree" value="4.0"/>
    <att type="real" name="CentiScaPe Radiality" value="9.851851851851851"/>
    <att type="real" name="CentiScaPe Stress" value="5152.0"/>
    <att type="real" name="Closeness" value="28.51151"/>
    <att type="real" name="Clustering coefficient" value="0.0"/>
    <att type="real" name="DMNC" value="0.0"/>
    <att type="real" name="Degree" value="4.0"/>
    <att type="real" name="EPC" value="18.673"/>
    <att type="real" name="EcCentricity" value="0.1"/>
    <att type="real" name="MCC" value="4.0"/>
    <att type="real" name="MNC" value="1.0"/>
    <att type="real" name="Radiality" value="9.99074"/>
    <att type="real" name="Stress" value="30886.0"/>
    <att type="string" name="canonicalName" value="PRKCE"/>
    <graphics type="ELLIPSE" h="40.0" w="40.0" x="320.0" y="640.0" fill="#ff9999" width="1" outline="#666666" cy:nodeTransparency="1.0" cy:nodeLabelFont="SansSerif.bold-0-12" cy:nodeLabel="PRKCE" cy:borderLineType="solid"/>
  </node>
  <node label="NDUFA13" id="-79">
    <att type="real" name="Betweenness" value="303.0"/>
    <att type="real" name="BottleNeck" value="7.0"/>
    <att type="real" name="CentiScaPe Betweenness" value="606.0"/>
    <att type="real" name="CentiScaPe Centroid" value="-95.0"/>
    <att type="real" name="CentiScaPe Closeness" value="0.001388888888888889"/>
    <att type="real" name="CentiScaPe Eccentricity" value="0.1"/>
    <att type="real" name="CentiScaPe Node Degree" value="2.0"/>
    <att type="real" name="CentiScaPe Radiality" value="8.333333333333334"/>
    <att type="real" name="CentiScaPe Stress" value="1332.0"/>
    <att type="real" name="Closeness" value="21.7123"/>
    <att type="real" name="Clustering coefficient" value="0.0"/>
    <att type="real" name="DMNC" value="0.0"/>
    <att type="real" name="Degree" value="2.0"/>
    <att type="real" name="EPC" value="8.819"/>
    <att type="real" name="EcCentricity" value="0.1"/>
    <att type="real" name="MCC" value="2.0"/>
    <att type="real" name="MNC" value="1.0"/>
    <att type="real" name="Radiality" value="8.47222"/>
    <att type="real" name="Stress" value="9756.0"/>
    <att type="string" name="canonicalName" value="NDUFA13"/>
    <graphics type="ELLIPSE" h="40.0" w="40.0" x="400.0" y="640.0" fill="#ff9999" width="1" outline="#666666" cy:nodeTransparency="1.0" cy:nodeLabelFont="SansSerif.bold-0-12" cy:nodeLabel="NDUFA13" cy:borderLineType="solid"/>
  </node>
  <node label="AIFM1" id="-78">
    <att type="real" name="Betweenness" value="525.0"/>
    <att type="real" name="BottleNeck" value="6.0"/>
    <att type="real" name="CentiScaPe Betweenness" value="1050.0"/>
    <att type="real" name="CentiScaPe Centroid" value="-97.0"/>
    <att type="real" name="CentiScaPe Closeness" value="0.0011947431302270011"/>
    <att type="real" name="CentiScaPe Eccentricity" value="0.07692307692307693"/>
    <att type="real" name="CentiScaPe Node Degree" value="7.0"/>
    <att type="real" name="CentiScaPe Radiality" value="7.25"/>
    <att type="real" name="CentiScaPe Stress" value="1440.0"/>
    <att type="real" name="Closeness" value="20.35086"/>
    <att type="real" name="Clustering coefficient" value="0.0"/>
    <att type="real" name="DMNC" value="0.0"/>
    <att type="real" name="Degree" value="7.0"/>
    <att type="real" name="EPC" value="8.126"/>
    <att type="real" name="EcCentricity" value="0.07692"/>
    <att type="real" name="MCC" value="6.0"/>
    <att type="real" name="MNC" value="1.0"/>
    <att type="real" name="Radiality" value="7.38889"/>
    <att type="real" name="Stress" value="14620.0"/>
    <att type="string" name="canonicalName" value="AIFM1"/>
    <graphics type="ELLIPSE" h="40.0" w="40.0" x="480.0" y="640.0" fill="#ff9999" width="1" outline="#666666" cy:nodeTransparency="1.0" cy:nodeLabelFont="SansSerif.bold-0-12" cy:nodeLabel="AIFM1" cy:borderLineType="solid"/>
  </node>
  <node label="NRXN3" id="-77">
    <att type="real" name="Betweenness" value="13.20879"/>
    <att type="real" name="BottleNeck" value="1.0"/>
    <att type="real" name="CentiScaPe Betweenness" value="28.99999999999999"/>
    <att type="real" name="CentiScaPe Centroid" value="-101.0"/>
    <att type="real" name="CentiScaPe Closeness" value="0.0012484394506866417"/>
    <att type="real" name="CentiScaPe Eccentricity" value="0.08333333333333333"/>
    <att type="real" name="CentiScaPe Node Degree" value="8.0"/>
    <att type="real" name="CentiScaPe Radiality" value="7.583333333333333"/>
    <att type="real" name="CentiScaPe Stress" value="66.0"/>
    <att type="real" name="Closeness" value="20.03741"/>
    <att type="real" name="Clustering coefficient" value="0.0"/>
    <att type="real" name="DMNC" value="0.0"/>
    <att type="real" name="Degree" value="8.0"/>
    <att type="real" name="EPC" value="18.879"/>
    <att type="real" name="EcCentricity" value="0.08333"/>
    <att type="real" name="MCC" value="4.0"/>
    <att type="real" name="MNC" value="1.0"/>
    <att type="real" name="Radiality" value="7.72222"/>
    <att type="real" name="Stress" value="912.0"/>
    <att type="string" name="canonicalName" value="NRXN3"/>
    <graphics type="ELLIPSE" h="40.0" w="40.0" x="560.0" y="640.0" fill="#ff9999" width="1" outline="#666666" cy:nodeTransparency="1.0" cy:nodeLabelFont="SansSerif.bold-0-12" cy:nodeLabel="NRXN3" cy:borderLineType="solid"/>
  </node>
  <node label="NRXN2" id="-76">
    <att type="real" name="Betweenness" value="406.7792"/>
    <att type="real" name="BottleNeck" value="6.0"/>
    <att type="real" name="CentiScaPe Betweenness" value="797.4424242424236"/>
    <att type="real" name="CentiScaPe Centroid" value="-91.0"/>
    <att type="real" name="CentiScaPe Closeness" value="0.0015923566878980893"/>
    <att type="real" name="CentiScaPe Eccentricity" value="0.1"/>
    <att type="real" name="CentiScaPe Node Degree" value="11.0"/>
    <att type="real" name="CentiScaPe Radiality" value="9.185185185185185"/>
    <att type="real" name="CentiScaPe Stress" value="1774.0"/>
    <att type="real" name="Closeness" value="25.68095"/>
    <att type="real" name="Clustering coefficient" value="0.0"/>
    <att type="real" name="DMNC" value="0.0"/>
    <att type="real" name="Degree" value="11.0"/>
    <att type="real" name="EPC" value="19.129"/>
    <att type="real" name="EcCentricity" value="0.1"/>
    <att type="real" name="MCC" value="5.0"/>
    <att type="real" name="MNC" value="1.0"/>
    <att type="real" name="Radiality" value="9.32407"/>
    <att type="real" name="Stress" value="18062.0"/>
    <att type="string" name="canonicalName" value="NRXN2"/>
    <graphics type="ELLIPSE" h="40.0" w="40.0" x="0.0" y="640.0" fill="#ff9999" width="1" outline="#666666" cy:nodeTransparency="1.0" cy:nodeLabelFont="SansSerif.bold-0-12" cy:nodeLabel="NRXN2" cy:borderLineType="solid"/>
  </node>
  <node label="TMCO7" id="-75">
    <att type="real" name="Betweenness" value="0.0"/>
    <att type="real" name="BottleNeck" value="1.0"/>
    <att type="real" name="CentiScaPe Betweenness" value="0.0"/>
    <att type="real" name="CentiScaPe Centroid" value="-107.0"/>
    <att type="real" name="CentiScaPe Closeness" value="0.0015527950310559005"/>
    <att type="real" name="CentiScaPe Eccentricity" value="0.1"/>
    <att type="real" name="CentiScaPe Node Degree" value="1.0"/>
    <att type="real" name="CentiScaPe Radiality" value="9.037037037037036"/>
    <att type="real" name="CentiScaPe Stress" value="0.0"/>
    <att type="real" name="Closeness" value="22.28095"/>
    <att type="real" name="Clustering coefficient" value="0.0"/>
    <att type="real" name="DMNC" value="0.0"/>
    <att type="real" name="Degree" value="1.0"/>
    <att type="real" name="EPC" value="11.199"/>
    <att type="real" name="EcCentricity" value="0.1"/>
    <att type="real" name="MCC" value="1.0"/>
    <att type="real" name="MNC" value="1.0"/>
    <att type="real" name="Radiality" value="9.17593"/>
    <att type="real" name="Stress" value="0.0"/>
    <att type="string" name="canonicalName" value="TMCO7"/>
    <graphics type="ELLIPSE" h="40.0" w="40.0" x="80.0" y="640.0" fill="#ff9999" width="1" outline="#666666" cy:nodeTransparency="1.0" cy:nodeLabelFont="SansSerif.bold-0-12" cy:nodeLabel="TMCO7" cy:borderLineType="solid"/>
  </node>
  <node label="ANGPT4" id="-74">
    <att type="real" name="Betweenness" value="0.0"/>
    <att type="real" name="BottleNeck" value="1.0"/>
    <att type="real" name="CentiScaPe Betweenness" value="0.0"/>
    <att type="real" name="CentiScaPe Centroid" value="-106.0"/>
    <att type="real" name="CentiScaPe Closeness" value="0.0011337868480725624"/>
    <att type="real" name="CentiScaPe Eccentricity" value="0.07692307692307693"/>
    <att type="real" name="CentiScaPe Node Degree" value="4.0"/>
    <att type="real" name="CentiScaPe Radiality" value="6.833333333333333"/>
    <att type="real" name="CentiScaPe Stress" value="0.0"/>
    <att type="real" name="Closeness" value="17.9505"/>
    <att type="real" name="Clustering coefficient" value="0.33333"/>
    <att type="real" name="DMNC" value="0.61557"/>
    <att type="real" name="Degree" value="4.0"/>
    <att type="real" name="EPC" value="16.145"/>
    <att type="real" name="EcCentricity" value="0.07692"/>
    <att type="real" name="MCC" value="2.0"/>
    <att type="real" name="MNC" value="2.0"/>
    <att type="real" name="Radiality" value="6.97222"/>
    <att type="real" name="Stress" value="0.0"/>
    <att type="string" name="canonicalName" value="ANGPT4"/>
    <graphics type="ELLIPSE" h="40.0" w="40.0" x="160.0" y="640.0" fill="#ff9999" width="1" outline="#666666" cy:nodeTransparency="1.0" cy:nodeLabelFont="SansSerif.bold-0-12" cy:nodeLabel="ANGPT4" cy:borderLineType="solid"/>
  </node>
  <node label="DPP7" id="-73">
    <att type="real" name="Betweenness" value="0.0"/>
    <att type="real" name="BottleNeck" value="1.0"/>
    <att type="real" name="CentiScaPe Betweenness" value="0.0"/>
    <att type="real" name="CentiScaPe Centroid" value="-107.0"/>
    <att type="real" name="CentiScaPe Closeness" value="0.001366120218579235"/>
    <att type="real" name="CentiScaPe Eccentricity" value="0.1"/>
    <att type="real" name="CentiScaPe Node Degree" value="1.0"/>
    <att type="real" name="CentiScaPe Radiality" value="8.222222222222221"/>
    <att type="real" name="CentiScaPe Stress" value="0.0"/>
    <att type="real" name="Closeness" value="20.2623"/>
    <att type="real" name="Clustering coefficient" value="0.0"/>
    <att type="real" name="DMNC" value="0.0"/>
    <att type="real" name="Degree" value="1.0"/>
    <att type="real" name="EPC" value="6.538"/>
    <att type="real" name="EcCentricity" value="0.1"/>
    <att type="real" name="MCC" value="1.0"/>
    <att type="real" name="MNC" value="1.0"/>
    <att type="real" name="Radiality" value="8.36111"/>
    <att type="real" name="Stress" value="0.0"/>
    <att type="string" name="canonicalName" value="DPP7"/>
    <graphics type="ELLIPSE" h="40.0" w="40.0" x="240.0" y="640.0" fill="#ff9999" width="1" outline="#666666" cy:nodeTransparency="1.0" cy:nodeLabelFont="SansSerif.bold-0-12" cy:nodeLabel="DPP7" cy:borderLineType="solid"/>
  </node>
  <node label="ANGPT2" id="-72">
    <att type="real" name="Betweenness" value="0.0"/>
    <att type="real" name="BottleNeck" value="1.0"/>
    <att type="real" name="CentiScaPe Betweenness" value="0.0"/>
    <att type="real" name="CentiScaPe Centroid" value="-106.0"/>
    <att type="real" name="CentiScaPe Closeness" value="0.0011337868480725624"/>
    <att type="real" name="CentiScaPe Eccentricity" value="0.07692307692307693"/>
    <att type="real" name="CentiScaPe Node Degree" value="4.0"/>
    <att type="real" name="CentiScaPe Radiality" value="6.833333333333333"/>
    <att type="real" name="CentiScaPe Stress" value="0.0"/>
    <att type="real" name="Closeness" value="17.9505"/>
    <att type="real" name="Clustering coefficient" value="0.33333"/>
    <att type="real" name="DMNC" value="0.61557"/>
    <att type="real" name="Degree" value="4.0"/>
    <att type="real" name="EPC" value="16.441"/>
    <att type="real" name="EcCentricity" value="0.07692"/>
    <att type="real" name="MCC" value="2.0"/>
    <att type="real" name="MNC" value="2.0"/>
    <att type="real" name="Radiality" value="6.97222"/>
    <att type="real" name="Stress" value="0.0"/>
    <att type="string" name="canonicalName" value="ANGPT2"/>
    <graphics type="ELLIPSE" h="40.0" w="40.0" x="160.0" y="720.0" fill="#ff9999" width="1" outline="#666666" cy:nodeTransparency="1.0" cy:nodeLabelFont="SansSerif.bold-0-12" cy:nodeLabel="ANGPT2" cy:borderLineType="solid"/>
  </node>
  <node label="GOLGA4" id="-71">
    <att type="real" name="Betweenness" value="0.0"/>
    <att type="real" name="BottleNeck" value="1.0"/>
    <att type="real" name="CentiScaPe Betweenness" value="0.0"/>
    <att type="real" name="CentiScaPe Centroid" value="-107.0"/>
    <att type="real" name="CentiScaPe Closeness" value="0.0015527950310559005"/>
    <att type="real" name="CentiScaPe Eccentricity" value="0.1"/>
    <att type="real" name="CentiScaPe Node Degree" value="1.0"/>
    <att type="real" name="CentiScaPe Radiality" value="9.037037037037036"/>
    <att type="real" name="CentiScaPe Stress" value="0.0"/>
    <att type="real" name="Closeness" value="22.28095"/>
    <att type="real" name="Clustering coefficient" value="0.0"/>
    <att type="real" name="DMNC" value="0.0"/>
    <att type="real" name="Degree" value="1.0"/>
    <att type="real" name="EPC" value="10.76"/>
    <att type="real" name="EcCentricity" value="0.1"/>
    <att type="real" name="MCC" value="1.0"/>
    <att type="real" name="MNC" value="1.0"/>
    <att type="real" name="Radiality" value="9.17593"/>
    <att type="real" name="Stress" value="0.0"/>
    <att type="string" name="canonicalName" value="GOLGA4"/>
    <graphics type="ELLIPSE" h="40.0" w="40.0" x="240.0" y="720.0" fill="#ff9999" width="1" outline="#666666" cy:nodeTransparency="1.0" cy:nodeLabelFont="SansSerif.bold-0-12" cy:nodeLabel="GOLGA4" cy:borderLineType="solid"/>
  </node>
  <node label="TIE1" id="-70">
    <att type="real" name="Betweenness" value="0.0"/>
    <att type="real" name="BottleNeck" value="1.0"/>
    <att type="real" name="CentiScaPe Betweenness" value="0.0"/>
    <att type="real" name="CentiScaPe Centroid" value="-106.0"/>
    <att type="real" name="CentiScaPe Closeness" value="0.0011337868480725624"/>
    <att type="real" name="CentiScaPe Eccentricity" value="0.07692307692307693"/>
    <att type="real" name="CentiScaPe Node Degree" value="4.0"/>
    <att type="real" name="CentiScaPe Radiality" value="6.833333333333333"/>
    <att type="real" name="CentiScaPe Stress" value="0.0"/>
    <att type="real" name="Closeness" value="17.9505"/>
    <att type="real" name="Clustering coefficient" value="0.33333"/>
    <att type="real" name="DMNC" value="0.61557"/>
    <att type="real" name="Degree" value="4.0"/>
    <att type="real" name="EPC" value="16.26"/>
    <att type="real" name="EcCentricity" value="0.07692"/>
    <att type="real" name="MCC" value="2.0"/>
    <att type="real" name="MNC" value="2.0"/>
    <att type="real" name="Radiality" value="6.97222"/>
    <att type="real" name="Stress" value="0.0"/>
    <att type="string" name="canonicalName" value="TIE1"/>
    <graphics type="ELLIPSE" h="40.0" w="40.0" x="320.0" y="720.0" fill="#ff9999" width="1" outline="#666666" cy:nodeTransparency="1.0" cy:nodeLabelFont="SansSerif.bold-0-12" cy:nodeLabel="TIE1" cy:borderLineType="solid"/>
  </node>
  <node label="MSN" id="-69">
    <att type="real" name="Betweenness" value="1341.87926"/>
    <att type="real" name="BottleNeck" value="52.0"/>
    <att type="real" name="CentiScaPe Betweenness" value="2628.5818181818177"/>
    <att type="real" name="CentiScaPe Centroid" value="-36.0"/>
    <att type="real" name="CentiScaPe Closeness" value="0.0017035775127768314"/>
    <att type="real" name="CentiScaPe Eccentricity" value="0.09090909090909091"/>
    <att type="real" name="CentiScaPe Node Degree" value="2.0"/>
    <att type="real" name="CentiScaPe Radiality" value="9.564814814814815"/>
    <att type="real" name="CentiScaPe Stress" value="3496.0"/>
    <att type="real" name="Closeness" value="25.81641"/>
    <att type="real" name="Clustering coefficient" value="0.0"/>
    <att type="real" name="DMNC" value="0.0"/>
    <att type="real" name="Degree" value="2.0"/>
    <att type="real" name="EPC" value="16.857"/>
    <att type="real" name="EcCentricity" value="0.09091"/>
    <att type="real" name="MCC" value="2.0"/>
    <att type="real" name="MNC" value="1.0"/>
    <att type="real" name="Radiality" value="9.7037"/>
    <att type="real" name="Stress" value="54688.0"/>
    <att type="string" name="canonicalName" value="MSN"/>
    <graphics type="ELLIPSE" h="40.0" w="40.0" x="400.0" y="720.0" fill="#ff9999" width="1" outline="#666666" cy:nodeTransparency="1.0" cy:nodeLabelFont="SansSerif.bold-0-12" cy:nodeLabel="MSN" cy:borderLineType="solid"/>
  </node>
  <node label="ANGPT1" id="-68">
    <att type="real" name="Betweenness" value="1.08571"/>
    <att type="real" name="BottleNeck" value="1.0"/>
    <att type="real" name="CentiScaPe Betweenness" value="6.333333333333334"/>
    <att type="real" name="CentiScaPe Centroid" value="-102.0"/>
    <att type="real" name="CentiScaPe Closeness" value="0.0011389521640091116"/>
    <att type="real" name="CentiScaPe Eccentricity" value="0.07692307692307693"/>
    <att type="real" name="CentiScaPe Node Degree" value="6.0"/>
    <att type="real" name="CentiScaPe Radiality" value="6.87037037037037"/>
    <att type="real" name="CentiScaPe Stress" value="14.0"/>
    <att type="real" name="Closeness" value="19.2005"/>
    <att type="real" name="Clustering coefficient" value="0.53333"/>
    <att type="real" name="DMNC" value="0.75786"/>
    <att type="real" name="Degree" value="6.0"/>
    <att type="real" name="EPC" value="17.109"/>
    <att type="real" name="EcCentricity" value="0.07692"/>
    <att type="real" name="MCC" value="6.0"/>
    <att type="real" name="MNC" value="4.0"/>
    <att type="real" name="Radiality" value="7.00926"/>
    <att type="real" name="Stress" value="22.0"/>
    <att type="string" name="canonicalName" value="ANGPT1"/>
    <graphics type="ELLIPSE" h="40.0" w="40.0" x="640.0" y="640.0" fill="#ff9999" width="1" outline="#666666" cy:nodeTransparency="1.0" cy:nodeLabelFont="SansSerif.bold-0-12" cy:nodeLabel="ANGPT1" cy:borderLineType="solid"/>
  </node>
  <node label="ATP5L" id="-67">
    <att type="real" name="Betweenness" value="515.5"/>
    <att type="real" name="BottleNeck" value="6.0"/>
    <att type="real" name="CentiScaPe Betweenness" value="1031.0"/>
    <att type="real" name="CentiScaPe Centroid" value="-95.0"/>
    <att type="real" name="CentiScaPe Closeness" value="0.001226993865030675"/>
    <att type="real" name="CentiScaPe Eccentricity" value="0.09090909090909091"/>
    <att type="real" name="CentiScaPe Node Degree" value="3.0"/>
    <att type="real" name="CentiScaPe Radiality" value="7.453703703703703"/>
    <att type="real" name="CentiScaPe Stress" value="2242.0"/>
    <att type="real" name="Closeness" value="19.70076"/>
    <att type="real" name="Clustering coefficient" value="0.0"/>
    <att type="real" name="DMNC" value="0.0"/>
    <att type="real" name="Degree" value="3.0"/>
    <att type="real" name="EPC" value="8.347"/>
    <att type="real" name="EcCentricity" value="0.09091"/>
    <att type="real" name="MCC" value="3.0"/>
    <att type="real" name="MNC" value="1.0"/>
    <att type="real" name="Radiality" value="7.59259"/>
    <att type="real" name="Stress" value="16282.0"/>
    <att type="string" name="canonicalName" value="ATP5L"/>
    <graphics type="ELLIPSE" h="40.0" w="40.0" x="720.0" y="640.0" fill="#ff9999" width="1" outline="#666666" cy:nodeTransparency="1.0" cy:nodeLabelFont="SansSerif.bold-0-12" cy:nodeLabel="ATP5L" cy:borderLineType="solid"/>
  </node>
  <node label="CNTNAP2" id="-66">
    <att type="real" name="Betweenness" value="27.56285"/>
    <att type="real" name="BottleNeck" value="1.0"/>
    <att type="real" name="CentiScaPe Betweenness" value="107.46060606060625"/>
    <att type="real" name="CentiScaPe Centroid" value="-97.0"/>
    <att type="real" name="CentiScaPe Closeness" value="0.0015772870662460567"/>
    <att type="real" name="CentiScaPe Eccentricity" value="0.1"/>
    <att type="real" name="CentiScaPe Node Degree" value="2.0"/>
    <att type="real" name="CentiScaPe Radiality" value="9.12962962962963"/>
    <att type="real" name="CentiScaPe Stress" value="412.0"/>
    <att type="real" name="Closeness" value="23.68095"/>
    <att type="real" name="Clustering coefficient" value="0.0"/>
    <att type="real" name="DMNC" value="0.0"/>
    <att type="real" name="Degree" value="2.0"/>
    <att type="real" name="EPC" value="15.694"/>
    <att type="real" name="EcCentricity" value="0.1"/>
    <att type="real" name="MCC" value="2.0"/>
    <att type="real" name="MNC" value="1.0"/>
    <att type="real" name="Radiality" value="9.26852"/>
    <att type="real" name="Stress" value="1642.0"/>
    <att type="string" name="canonicalName" value="CNTNAP2"/>
    <graphics type="ELLIPSE" h="40.0" w="40.0" x="0.0" y="720.0" fill="#ff9999" width="1" outline="#666666" cy:nodeTransparency="1.0" cy:nodeLabelFont="SansSerif.bold-0-12" cy:nodeLabel="CNTNAP2" cy:borderLineType="solid"/>
  </node>
  <node label="MAPKAP1" id="-65">
    <att type="real" name="Betweenness" value="0.0"/>
    <att type="real" name="BottleNeck" value="1.0"/>
    <att type="real" name="CentiScaPe Betweenness" value="0.0"/>
    <att type="real" name="CentiScaPe Centroid" value="-65.0"/>
    <att type="real" name="CentiScaPe Closeness" value="0.0014367816091954023"/>
    <att type="real" name="CentiScaPe Eccentricity" value="0.09090909090909091"/>
    <att type="real" name="CentiScaPe Node Degree" value="8.0"/>
    <att type="real" name="CentiScaPe Radiality" value="8.555555555555555"/>
    <att type="real" name="CentiScaPe Stress" value="0.0"/>
    <att type="real" name="Closeness" value="21.58265"/>
    <att type="real" name="Clustering coefficient" value="0.28571"/>
    <att type="real" name="DMNC" value="1.2359"/>
    <att type="real" name="Degree" value="8.0"/>
    <att type="real" name="EPC" value="16.759"/>
    <att type="real" name="EcCentricity" value="0.09091"/>
    <att type="real" name="MCC" value="6.0"/>
    <att type="real" name="MNC" value="3.0"/>
    <att type="real" name="Radiality" value="8.69444"/>
    <att type="real" name="Stress" value="0.0"/>
    <att type="string" name="canonicalName" value="MAPKAP1"/>
    <graphics type="ELLIPSE" h="40.0" w="40.0" x="80.0" y="720.0" fill="#ff9999" width="1" outline="#666666" cy:nodeTransparency="1.0" cy:nodeLabelFont="SansSerif.bold-0-12" cy:nodeLabel="MAPKAP1" cy:borderLineType="solid"/>
  </node>
  <node label="SLC23A3" id="-64">
    <att type="real" name="Betweenness" value="0.0"/>
    <att type="real" name="BottleNeck" value="1.0"/>
    <att type="real" name="CentiScaPe Betweenness" value="0.0"/>
    <att type="real" name="CentiScaPe Centroid" value="-107.0"/>
    <att type="real" name="CentiScaPe Closeness" value="0.001430615164520744"/>
    <att type="real" name="CentiScaPe Eccentricity" value="0.09090909090909091"/>
    <att type="real" name="CentiScaPe Node Degree" value="1.0"/>
    <att type="real" name="CentiScaPe Radiality" value="8.527777777777779"/>
    <att type="real" name="CentiScaPe Stress" value="0.0"/>
    <att type="real" name="Closeness" value="21.31144"/>
    <att type="real" name="Clustering coefficient" value="0.0"/>
    <att type="real" name="DMNC" value="0.0"/>
    <att type="real" name="Degree" value="1.0"/>
    <att type="real" name="EPC" value="10.02"/>
    <att type="real" name="EcCentricity" value="0.09091"/>
    <att type="real" name="MCC" value="1.0"/>
    <att type="real" name="MNC" value="1.0"/>
    <att type="real" name="Radiality" value="8.66667"/>
    <att type="real" name="Stress" value="0.0"/>
    <att type="string" name="canonicalName" value="SLC23A3"/>
    <graphics type="ELLIPSE" h="40.0" w="40.0" x="400.0" y="240.0" fill="#ff9999" width="1" outline="#666666" cy:nodeTransparency="1.0" cy:nodeLabelFont="SansSerif.bold-0-12" cy:nodeLabel="SLC23A3" cy:borderLineType="solid"/>
  </node>
  <node label="KRTAP5-1" id="-63">
    <att type="real" name="Betweenness" value="0.0"/>
    <att type="real" name="BottleNeck" value="1.0"/>
    <att type="real" name="CentiScaPe Betweenness" value="0.0"/>
    <att type="real" name="CentiScaPe Centroid" value="-107.0"/>
    <att type="real" name="CentiScaPe Closeness" value="0.0014619883040935672"/>
    <att type="real" name="CentiScaPe Eccentricity" value="0.09090909090909091"/>
    <att type="real" name="CentiScaPe Node Degree" value="1.0"/>
    <att type="real" name="CentiScaPe Radiality" value="8.666666666666666"/>
    <att type="real" name="CentiScaPe Stress" value="0.0"/>
    <att type="real" name="Closeness" value="20.91205"/>
    <att type="real" name="Clustering coefficient" value="0.0"/>
    <att type="real" name="DMNC" value="0.0"/>
    <att type="real" name="Degree" value="1.0"/>
    <att type="real" name="EPC" value="10.824"/>
    <att type="real" name="EcCentricity" value="0.09091"/>
    <att type="real" name="MCC" value="1.0"/>
    <att type="real" name="MNC" value="1.0"/>
    <att type="real" name="Radiality" value="8.80556"/>
    <att type="real" name="Stress" value="0.0"/>
    <att type="string" name="canonicalName" value="KRTAP5-1"/>
    <graphics type="ELLIPSE" h="40.0" w="40.0" x="320.0" y="240.0" fill="#ff9999" width="1" outline="#666666" cy:nodeTransparency="1.0" cy:nodeLabelFont="SansSerif.bold-0-12" cy:nodeLabel="KRTAP5-1" cy:borderLineType="solid"/>
  </node>
  <node label="ECHDC2" id="-62">
    <att type="real" name="Betweenness" value="0.0"/>
    <att type="real" name="BottleNeck" value="1.0"/>
    <att type="real" name="CentiScaPe Betweenness" value="0.0"/>
    <att type="real" name="CentiScaPe Centroid" value="-107.0"/>
    <att type="real" name="CentiScaPe Closeness" value="9.794319294809011E-4"/>
    <att type="real" name="CentiScaPe Eccentricity" value="0.07692307692307693"/>
    <att type="real" name="CentiScaPe Node Degree" value="1.0"/>
    <att type="real" name="CentiScaPe Radiality" value="5.546296296296297"/>
    <att type="real" name="CentiScaPe Stress" value="0.0"/>
    <att type="real" name="Closeness" value="14.62915"/>
    <att type="real" name="Clustering coefficient" value="0.0"/>
    <att type="real" name="DMNC" value="0.0"/>
    <att type="real" name="Degree" value="1.0"/>
    <att type="real" name="EPC" value="3.559"/>
    <att type="real" name="EcCentricity" value="0.07692"/>
    <att type="real" name="MCC" value="1.0"/>
    <att type="real" name="MNC" value="1.0"/>
    <att type="real" name="Radiality" value="5.68519"/>
    <att type="real" name="Stress" value="0.0"/>
    <att type="string" name="canonicalName" value="ECHDC2"/>
    <graphics type="ELLIPSE" h="40.0" w="40.0" x="240.0" y="240.0" fill="#ff9999" width="1" outline="#666666" cy:nodeTransparency="1.0" cy:nodeLabelFont="SansSerif.bold-0-12" cy:nodeLabel="ECHDC2" cy:borderLineType="solid"/>
  </node>
  <node label="WWC1" id="-61">
    <att type="real" name="Betweenness" value="0.0"/>
    <att type="real" name="BottleNeck" value="1.0"/>
    <att type="real" name="CentiScaPe Betweenness" value="0.0"/>
    <att type="real" name="CentiScaPe Centroid" value="-107.0"/>
    <att type="real" name="CentiScaPe Closeness" value="0.001059322033898305"/>
    <att type="real" name="CentiScaPe Eccentricity" value="0.07142857142857142"/>
    <att type="real" name="CentiScaPe Node Degree" value="1.0"/>
    <att type="real" name="CentiScaPe Radiality" value="6.2592592592592595"/>
    <att type="real" name="CentiScaPe Stress" value="0.0"/>
    <att type="real" name="Closeness" value="15.81659"/>
    <att type="real" name="Clustering coefficient" value="0.0"/>
    <att type="real" name="DMNC" value="0.0"/>
    <att type="real" name="Degree" value="1.0"/>
    <att type="real" name="EPC" value="4.667"/>
    <att type="real" name="EcCentricity" value="0.07143"/>
    <att type="real" name="MCC" value="1.0"/>
    <att type="real" name="MNC" value="1.0"/>
    <att type="real" name="Radiality" value="6.39815"/>
    <att type="real" name="Stress" value="0.0"/>
    <att type="string" name="canonicalName" value="WWC1"/>
    <graphics type="ELLIPSE" h="40.0" w="40.0" x="160.0" y="240.0" fill="#ff9999" width="1" outline="#666666" cy:nodeTransparency="1.0" cy:nodeLabelFont="SansSerif.bold-0-12" cy:nodeLabel="WWC1" cy:borderLineType="solid"/>
  </node>
  <node label="MYLK" id="-60">
    <att type="real" name="Betweenness" value="264.16667"/>
    <att type="real" name="BottleNeck" value="3.0"/>
    <att type="real" name="CentiScaPe Betweenness" value="494.3333333333311"/>
    <att type="real" name="CentiScaPe Centroid" value="-101.0"/>
    <att type="real" name="CentiScaPe Closeness" value="0.001183431952662722"/>
    <att type="real" name="CentiScaPe Eccentricity" value="0.07692307692307693"/>
    <att type="real" name="CentiScaPe Node Degree" value="7.0"/>
    <att type="real" name="CentiScaPe Radiality" value="7.175925925925926"/>
    <att type="real" name="CentiScaPe Stress" value="812.0"/>
    <att type="real" name="Closeness" value="18.88057"/>
    <att type="real" name="Clustering coefficient" value="0.0"/>
    <att type="real" name="DMNC" value="0.0"/>
    <att type="real" name="Degree" value="7.0"/>
    <att type="real" name="EPC" value="8.489"/>
    <att type="real" name="EcCentricity" value="0.07692"/>
    <att type="real" name="MCC" value="4.0"/>
    <att type="real" name="MNC" value="1.0"/>
    <att type="real" name="Radiality" value="7.31481"/>
    <att type="real" name="Stress" value="7768.0"/>
    <att type="string" name="canonicalName" value="MYLK"/>
    <graphics type="ELLIPSE" h="40.0" w="40.0" x="720.0" y="240.0" fill="#ff9999" width="1" outline="#666666" cy:nodeTransparency="1.0" cy:nodeLabelFont="SansSerif.bold-0-12" cy:nodeLabel="MYLK" cy:borderLineType="solid"/>
  </node>
  <node label="GRB7" id="-59">
    <att type="real" name="Betweenness" value="52.09048"/>
    <att type="real" name="BottleNeck" value="1.0"/>
    <att type="real" name="CentiScaPe Betweenness" value="120.66666666666667"/>
    <att type="real" name="CentiScaPe Centroid" value="-96.0"/>
    <att type="real" name="CentiScaPe Closeness" value="0.001282051282051282"/>
    <att type="real" name="CentiScaPe Eccentricity" value="0.08333333333333333"/>
    <att type="real" name="CentiScaPe Node Degree" value="5.0"/>
    <att type="real" name="CentiScaPe Radiality" value="7.777777777777778"/>
    <att type="real" name="CentiScaPe Stress" value="264.0"/>
    <att type="real" name="Closeness" value="21.04268"/>
    <att type="real" name="Clustering coefficient" value="0.2"/>
    <att type="real" name="DMNC" value="0.61557"/>
    <att type="real" name="Degree" value="5.0"/>
    <att type="real" name="EPC" value="17.577"/>
    <att type="real" name="EcCentricity" value="0.08333"/>
    <att type="real" name="MCC" value="3.0"/>
    <att type="real" name="MNC" value="2.0"/>
    <att type="real" name="Radiality" value="7.91667"/>
    <att type="real" name="Stress" value="4894.0"/>
    <att type="string" name="canonicalName" value="GRB7"/>
    <graphics type="ELLIPSE" h="40.0" w="40.0" x="640.0" y="240.0" fill="#ff9999" width="1" outline="#666666" cy:nodeTransparency="1.0" cy:nodeLabelFont="SansSerif.bold-0-12" cy:nodeLabel="GRB7" cy:borderLineType="solid"/>
  </node>
  <node label="UTP20" id="-58">
    <att type="real" name="Betweenness" value="1105.12074"/>
    <att type="real" name="BottleNeck" value="36.0"/>
    <att type="real" name="CentiScaPe Betweenness" value="2258.418181818182"/>
    <att type="real" name="CentiScaPe Centroid" value="-42.0"/>
    <att type="real" name="CentiScaPe Closeness" value="0.0016835016835016834"/>
    <att type="real" name="CentiScaPe Eccentricity" value="0.1111111111111111"/>
    <att type="real" name="CentiScaPe Node Degree" value="6.0"/>
    <att type="real" name="CentiScaPe Radiality" value="9.5"/>
    <att type="real" name="CentiScaPe Stress" value="3048.0"/>
    <att type="real" name="Closeness" value="25.11468"/>
    <att type="real" name="Clustering coefficient" value="0.0"/>
    <att type="real" name="DMNC" value="0.0"/>
    <att type="real" name="Degree" value="6.0"/>
    <att type="real" name="EPC" value="15.439"/>
    <att type="real" name="EcCentricity" value="0.11111"/>
    <att type="real" name="MCC" value="4.0"/>
    <att type="real" name="MNC" value="1.0"/>
    <att type="real" name="Radiality" value="9.63889"/>
    <att type="real" name="Stress" value="50754.0"/>
    <att type="string" name="canonicalName" value="UTP20"/>
    <graphics type="ELLIPSE" h="40.0" w="40.0" x="560.0" y="240.0" fill="#ff9999" width="1" outline="#666666" cy:nodeTransparency="1.0" cy:nodeLabelFont="SansSerif.bold-0-12" cy:nodeLabel="UTP20" cy:borderLineType="solid"/>
  </node>
  <node label="MTOR" id="-57">
    <att type="real" name="Betweenness" value="1293.07926"/>
    <att type="real" name="BottleNeck" value="33.0"/>
    <att type="real" name="CentiScaPe Betweenness" value="2562.5818181818177"/>
    <att type="real" name="CentiScaPe Centroid" value="-42.0"/>
    <att type="real" name="CentiScaPe Closeness" value="0.0015503875968992248"/>
    <att type="real" name="CentiScaPe Eccentricity" value="0.09090909090909091"/>
    <att type="real" name="CentiScaPe Node Degree" value="11.0"/>
    <att type="real" name="CentiScaPe Radiality" value="9.027777777777779"/>
    <att type="real" name="CentiScaPe Stress" value="3476.0"/>
    <att type="real" name="Closeness" value="24.91122"/>
    <att type="real" name="Clustering coefficient" value="0.12727"/>
    <att type="real" name="DMNC" value="1.08141"/>
    <att type="real" name="Degree" value="11.0"/>
    <att type="real" name="EPC" value="16.858"/>
    <att type="real" name="EcCentricity" value="0.09091"/>
    <att type="real" name="MCC" value="8.0"/>
    <att type="real" name="MNC" value="3.0"/>
    <att type="real" name="Radiality" value="9.16667"/>
    <att type="real" name="Stress" value="66866.0"/>
    <att type="string" name="canonicalName" value="MTOR"/>
    <graphics type="ELLIPSE" h="40.0" w="40.0" x="480.0" y="240.0" fill="#ff9999" width="1" outline="#666666" cy:nodeTransparency="1.0" cy:nodeLabelFont="SansSerif.bold-0-12" cy:nodeLabel="MTOR" cy:borderLineType="solid"/>
  </node>
  <node label="SPTA1" id="-56">
    <att type="real" name="Betweenness" value="1080.60579"/>
    <att type="real" name="BottleNeck" value="37.0"/>
    <att type="real" name="CentiScaPe Betweenness" value="2183.0181818181786"/>
    <att type="real" name="CentiScaPe Centroid" value="-18.0"/>
    <att type="real" name="CentiScaPe Closeness" value="0.0018181818181818182"/>
    <att type="real" name="CentiScaPe Eccentricity" value="0.1"/>
    <att type="real" name="CentiScaPe Node Degree" value="9.0"/>
    <att type="real" name="CentiScaPe Radiality" value="9.907407407407407"/>
    <att type="real" name="CentiScaPe Stress" value="2880.0"/>
    <att type="real" name="Closeness" value="28.97103"/>
    <att type="real" name="Clustering coefficient" value="0.05556"/>
    <att type="real" name="DMNC" value="0.61557"/>
    <att type="real" name="Degree" value="9.0"/>
    <att type="real" name="EPC" value="20.631"/>
    <att type="real" name="EcCentricity" value="0.1"/>
    <att type="real" name="MCC" value="6.0"/>
    <att type="real" name="MNC" value="2.0"/>
    <att type="real" name="Radiality" value="10.0463"/>
    <att type="real" name="Stress" value="24152.0"/>
    <att type="string" name="canonicalName" value="SPTA1"/>
    <graphics type="ELLIPSE" h="40.0" w="40.0" x="240.0" y="320.0" fill="#ff9999" width="1" outline="#666666" cy:nodeTransparency="1.0" cy:nodeLabelFont="SansSerif.bold-0-12" cy:nodeLabel="SPTA1" cy:borderLineType="solid"/>
  </node>
  <node label="PKP4" id="-55">
    <att type="real" name="Betweenness" value="0.0"/>
    <att type="real" name="BottleNeck" value="1.0"/>
    <att type="real" name="CentiScaPe Betweenness" value="0.0"/>
    <att type="real" name="CentiScaPe Centroid" value="-107.0"/>
    <att type="real" name="CentiScaPe Closeness" value="0.0014619883040935672"/>
    <att type="real" name="CentiScaPe Eccentricity" value="0.09090909090909091"/>
    <att type="real" name="CentiScaPe Node Degree" value="2.0"/>
    <att type="real" name="CentiScaPe Radiality" value="8.666666666666666"/>
    <att type="real" name="CentiScaPe Stress" value="0.0"/>
    <att type="real" name="Closeness" value="20.91205"/>
    <att type="real" name="Clustering coefficient" value="0.0"/>
    <att type="real" name="DMNC" value="0.0"/>
    <att type="real" name="Degree" value="2.0"/>
    <att type="real" name="EPC" value="16.296"/>
    <att type="real" name="EcCentricity" value="0.09091"/>
    <att type="real" name="MCC" value="1.0"/>
    <att type="real" name="MNC" value="1.0"/>
    <att type="real" name="Radiality" value="8.80556"/>
    <att type="real" name="Stress" value="0.0"/>
    <att type="string" name="canonicalName" value="PKP4"/>
    <graphics type="ELLIPSE" h="40.0" w="40.0" x="160.0" y="320.0" fill="#ff9999" width="1" outline="#666666" cy:nodeTransparency="1.0" cy:nodeLabelFont="SansSerif.bold-0-12" cy:nodeLabel="PKP4" cy:borderLineType="solid"/>
  </node>
  <node label="PPIA" id="-54">
    <att type="real" name="Betweenness" value="612.0"/>
    <att type="real" name="BottleNeck" value="7.0"/>
    <att type="real" name="CentiScaPe Betweenness" value="1224.0"/>
    <att type="real" name="CentiScaPe Centroid" value="-95.0"/>
    <att type="real" name="CentiScaPe Closeness" value="0.0013513513513513514"/>
    <att type="real" name="CentiScaPe Eccentricity" value="0.08333333333333333"/>
    <att type="real" name="CentiScaPe Node Degree" value="2.0"/>
    <att type="real" name="CentiScaPe Radiality" value="8.148148148148149"/>
    <att type="real" name="CentiScaPe Stress" value="1692.0"/>
    <att type="real" name="Closeness" value="21.11739"/>
    <att type="real" name="Clustering coefficient" value="0.0"/>
    <att type="real" name="DMNC" value="0.0"/>
    <att type="real" name="Degree" value="2.0"/>
    <att type="real" name="EPC" value="10.596"/>
    <att type="real" name="EcCentricity" value="0.08333"/>
    <att type="real" name="MCC" value="2.0"/>
    <att type="real" name="MNC" value="1.0"/>
    <att type="real" name="Radiality" value="8.28704"/>
    <att type="real" name="Stress" value="17010.0"/>
    <att type="string" name="canonicalName" value="PPIA"/>
    <graphics type="ELLIPSE" h="40.0" w="40.0" x="80.0" y="320.0" fill="#ff9999" width="1" outline="#666666" cy:nodeTransparency="1.0" cy:nodeLabelFont="SansSerif.bold-0-12" cy:nodeLabel="PPIA" cy:borderLineType="solid"/>
  </node>
  <node label="RAPSN" id="-53">
    <att type="real" name="Betweenness" value="0.0"/>
    <att type="real" name="BottleNeck" value="1.0"/>
    <att type="real" name="CentiScaPe Betweenness" value="0.0"/>
    <att type="real" name="CentiScaPe Centroid" value="-106.0"/>
    <att type="real" name="CentiScaPe Closeness" value="0.0010256410256410256"/>
    <att type="real" name="CentiScaPe Eccentricity" value="0.07692307692307693"/>
    <att type="real" name="CentiScaPe Node Degree" value="3.0"/>
    <att type="real" name="CentiScaPe Radiality" value="5.972222222222222"/>
    <att type="real" name="CentiScaPe Stress" value="0.0"/>
    <att type="real" name="Closeness" value="15.56499"/>
    <att type="real" name="Clustering coefficient" value="0.66667"/>
    <att type="real" name="DMNC" value="0.61557"/>
    <att type="real" name="Degree" value="3.0"/>
    <att type="real" name="EPC" value="7.152"/>
    <att type="real" name="EcCentricity" value="0.07692"/>
    <att type="real" name="MCC" value="2.0"/>
    <att type="real" name="MNC" value="2.0"/>
    <att type="real" name="Radiality" value="6.11111"/>
    <att type="real" name="Stress" value="0.0"/>
    <att type="string" name="canonicalName" value="RAPSN"/>
    <graphics type="ELLIPSE" h="40.0" w="40.0" x="0.0" y="320.0" fill="#ff9999" width="1" outline="#666666" cy:nodeTransparency="1.0" cy:nodeLabelFont="SansSerif.bold-0-12" cy:nodeLabel="RAPSN" cy:borderLineType="solid"/>
  </node>
  <node label="LAMP1" id="-52">
    <att type="real" name="Betweenness" value="0.0"/>
    <att type="real" name="BottleNeck" value="1.0"/>
    <att type="real" name="CentiScaPe Betweenness" value="0.0"/>
    <att type="real" name="CentiScaPe Centroid" value="-107.0"/>
    <att type="real" name="CentiScaPe Closeness" value="0.0013123359580052493"/>
    <att type="real" name="CentiScaPe Eccentricity" value="0.08333333333333333"/>
    <att type="real" name="CentiScaPe Node Degree" value="1.0"/>
    <att type="real" name="CentiScaPe Radiality" value="7.944444444444445"/>
    <att type="real" name="CentiScaPe Stress" value="0.0"/>
    <att type="real" name="Closeness" value="18.67835"/>
    <att type="real" name="Clustering coefficient" value="0.0"/>
    <att type="real" name="DMNC" value="0.0"/>
    <att type="real" name="Degree" value="1.0"/>
    <att type="real" name="EPC" value="6.679"/>
    <att type="real" name="EcCentricity" value="0.08333"/>
    <att type="real" name="MCC" value="1.0"/>
    <att type="real" name="MNC" value="1.0"/>
    <att type="real" name="Radiality" value="8.08333"/>
    <att type="real" name="Stress" value="0.0"/>
    <att type="string" name="canonicalName" value="LAMP1"/>
    <graphics type="ELLIPSE" h="40.0" w="40.0" x="560.0" y="320.0" fill="#ff9999" width="1" outline="#666666" cy:nodeTransparency="1.0" cy:nodeLabelFont="SansSerif.bold-0-12" cy:nodeLabel="LAMP1" cy:borderLineType="solid"/>
  </node>
  <node label="TNNI1" id="-51">
    <att type="real" name="Betweenness" value="58.33333"/>
    <att type="real" name="BottleNeck" value="2.0"/>
    <att type="real" name="CentiScaPe Betweenness" value="149.6666666666667"/>
    <att type="real" name="CentiScaPe Centroid" value="-101.0"/>
    <att type="real" name="CentiScaPe Closeness" value="0.001183431952662722"/>
    <att type="real" name="CentiScaPe Eccentricity" value="0.07692307692307693"/>
    <att type="real" name="CentiScaPe Node Degree" value="3.0"/>
    <att type="real" name="CentiScaPe Radiality" value="7.175925925925926"/>
    <att type="real" name="CentiScaPe Stress" value="546.0"/>
    <att type="real" name="Closeness" value="18.46391"/>
    <att type="real" name="Clustering coefficient" value="0.0"/>
    <att type="real" name="DMNC" value="0.0"/>
    <att type="real" name="Degree" value="3.0"/>
    <att type="real" name="EPC" value="8.866"/>
    <att type="real" name="EcCentricity" value="0.07692"/>
    <att type="real" name="MCC" value="3.0"/>
    <att type="real" name="MNC" value="1.0"/>
    <att type="real" name="Radiality" value="7.31481"/>
    <att type="real" name="Stress" value="2618.0"/>
    <att type="string" name="canonicalName" value="TNNI1"/>
    <graphics type="ELLIPSE" h="40.0" w="40.0" x="480.0" y="320.0" fill="#ff9999" width="1" outline="#666666" cy:nodeTransparency="1.0" cy:nodeLabelFont="SansSerif.bold-0-12" cy:nodeLabel="TNNI1" cy:borderLineType="solid"/>
  </node>
  <node label="KRT34" id="-50">
    <att type="real" name="Betweenness" value="0.0"/>
    <att type="real" name="BottleNeck" value="1.0"/>
    <att type="real" name="CentiScaPe Betweenness" value="0.0"/>
    <att type="real" name="CentiScaPe Centroid" value="-107.0"/>
    <att type="real" name="CentiScaPe Closeness" value="0.0014619883040935672"/>
    <att type="real" name="CentiScaPe Eccentricity" value="0.09090909090909091"/>
    <att type="real" name="CentiScaPe Node Degree" value="1.0"/>
    <att type="real" name="CentiScaPe Radiality" value="8.666666666666666"/>
    <att type="real" name="CentiScaPe Stress" value="0.0"/>
    <att type="real" name="Closeness" value="20.91205"/>
    <att type="real" name="Clustering coefficient" value="0.0"/>
    <att type="real" name="DMNC" value="0.0"/>
    <att type="real" name="Degree" value="1.0"/>
    <att type="real" name="EPC" value="11.697"/>
    <att type="real" name="EcCentricity" value="0.09091"/>
    <att type="real" name="MCC" value="1.0"/>
    <att type="real" name="MNC" value="1.0"/>
    <att type="real" name="Radiality" value="8.80556"/>
    <att type="real" name="Stress" value="0.0"/>
    <att type="string" name="canonicalName" value="KRT34"/>
    <graphics type="ELLIPSE" h="40.0" w="40.0" x="400.0" y="320.0" fill="#ff9999" width="1" outline="#666666" cy:nodeTransparency="1.0" cy:nodeLabelFont="SansSerif.bold-0-12" cy:nodeLabel="KRT34" cy:borderLineType="solid"/>
  </node>
  <node label="CPS1" id="-49">
    <att type="real" name="Betweenness" value="1570.12074"/>
    <att type="real" name="BottleNeck" value="39.0"/>
    <att type="real" name="CentiScaPe Betweenness" value="3195.4181818181823"/>
    <att type="real" name="CentiScaPe Centroid" value="-24.0"/>
    <att type="real" name="CentiScaPe Closeness" value="0.0018315018315018315"/>
    <att type="real" name="CentiScaPe Eccentricity" value="0.1111111111111111"/>
    <att type="real" name="CentiScaPe Node Degree" value="4.0"/>
    <att type="real" name="CentiScaPe Radiality" value="9.944444444444445"/>
    <att type="real" name="CentiScaPe Stress" value="4700.0"/>
    <att type="real" name="Closeness" value="26.1119"/>
    <att type="real" name="Clustering coefficient" value="0.0"/>
    <att type="real" name="DMNC" value="0.0"/>
    <att type="real" name="Degree" value="4.0"/>
    <att type="real" name="EPC" value="13.299"/>
    <att type="real" name="EcCentricity" value="0.11111"/>
    <att type="real" name="MCC" value="3.0"/>
    <att type="real" name="MNC" value="1.0"/>
    <att type="real" name="Radiality" value="10.08333"/>
    <att type="real" name="Stress" value="16622.0"/>
    <att type="string" name="canonicalName" value="CPS1"/>
    <graphics type="ELLIPSE" h="40.0" w="40.0" x="320.0" y="320.0" fill="#ff9999" width="1" outline="#666666" cy:nodeTransparency="1.0" cy:nodeLabelFont="SansSerif.bold-0-12" cy:nodeLabel="CPS1" cy:borderLineType="solid"/>
  </node>
  <node label="TNNI3" id="-48">
    <att type="real" name="Betweenness" value="802.5"/>
    <att type="real" name="BottleNeck" value="9.0"/>
    <att type="real" name="CentiScaPe Betweenness" value="1605.9999999999998"/>
    <att type="real" name="CentiScaPe Centroid" value="-91.0"/>
    <att type="real" name="CentiScaPe Closeness" value="0.0015455950540958269"/>
    <att type="real" name="CentiScaPe Eccentricity" value="0.09090909090909091"/>
    <att type="real" name="CentiScaPe Node Degree" value="3.0"/>
    <att type="real" name="CentiScaPe Radiality" value="9.00925925925926"/>
    <att type="real" name="CentiScaPe Stress" value="2810.0"/>
    <att type="real" name="Closeness" value="24.06407"/>
    <att type="real" name="Clustering coefficient" value="0.0"/>
    <att type="real" name="DMNC" value="0.0"/>
    <att type="real" name="Degree" value="3.0"/>
    <att type="real" name="EPC" value="12.2"/>
    <att type="real" name="EcCentricity" value="0.09091"/>
    <att type="real" name="MCC" value="3.0"/>
    <att type="real" name="MNC" value="1.0"/>
    <att type="real" name="Radiality" value="9.14815"/>
    <att type="real" name="Stress" value="17832.0"/>
    <att type="string" name="canonicalName" value="TNNI3"/>
    <graphics type="ELLIPSE" h="40.0" w="40.0" x="0.0" y="400.0" fill="#ff9999" width="1" outline="#666666" cy:nodeTransparency="1.0" cy:nodeLabelFont="SansSerif.bold-0-12" cy:nodeLabel="TNNI3" cy:borderLineType="solid"/>
  </node>
  <node label="ITGA4" id="-47">
    <att type="real" name="Betweenness" value="107.0"/>
    <att type="real" name="BottleNeck" value="2.0"/>
    <att type="real" name="CentiScaPe Betweenness" value="214.0"/>
    <att type="real" name="CentiScaPe Centroid" value="-105.0"/>
    <att type="real" name="CentiScaPe Closeness" value="0.001422475106685633"/>
    <att type="real" name="CentiScaPe Eccentricity" value="0.08333333333333333"/>
    <att type="real" name="CentiScaPe Node Degree" value="3.0"/>
    <att type="real" name="CentiScaPe Radiality" value="8.49074074074074"/>
    <att type="real" name="CentiScaPe Stress" value="292.0"/>
    <att type="real" name="Closeness" value="20.65642"/>
    <att type="real" name="Clustering coefficient" value="0.0"/>
    <att type="real" name="DMNC" value="0.0"/>
    <att type="real" name="Degree" value="3.0"/>
    <att type="real" name="EPC" value="11.721"/>
    <att type="real" name="EcCentricity" value="0.08333"/>
    <att type="real" name="MCC" value="2.0"/>
    <att type="real" name="MNC" value="1.0"/>
    <att type="real" name="Radiality" value="8.62963"/>
    <att type="real" name="Stress" value="3776.0"/>
    <att type="string" name="canonicalName" value="ITGA4"/>
    <graphics type="ELLIPSE" h="40.0" w="40.0" x="80.0" y="400.0" fill="#ff9999" width="1" outline="#666666" cy:nodeTransparency="1.0" cy:nodeLabelFont="SansSerif.bold-0-12" cy:nodeLabel="ITGA4" cy:borderLineType="solid"/>
  </node>
  <node label="HEATR1" id="-46">
    <att type="real" name="Betweenness" value="2102.12074"/>
    <att type="real" name="BottleNeck" value="48.0"/>
    <att type="real" name="CentiScaPe Betweenness" value="4259.418181818182"/>
    <att type="real" name="CentiScaPe Centroid" value="-27.0"/>
    <att type="real" name="CentiScaPe Closeness" value="0.0018115942028985507"/>
    <att type="real" name="CentiScaPe Eccentricity" value="0.125"/>
    <att type="real" name="CentiScaPe Node Degree" value="3.0"/>
    <att type="real" name="CentiScaPe Radiality" value="9.88888888888889"/>
    <att type="real" name="CentiScaPe Stress" value="6186.0"/>
    <att type="real" name="Closeness" value="26.99048"/>
    <att type="real" name="Clustering coefficient" value="0.0"/>
    <att type="real" name="DMNC" value="0.0"/>
    <att type="real" name="Degree" value="3.0"/>
    <att type="real" name="EPC" value="14.231"/>
    <att type="real" name="EcCentricity" value="0.125"/>
    <att type="real" name="MCC" value="3.0"/>
    <att type="real" name="MNC" value="1.0"/>
    <att type="real" name="Radiality" value="10.02778"/>
    <att type="real" name="Stress" value="50368.0"/>
    <att type="string" name="canonicalName" value="HEATR1"/>
    <graphics type="ELLIPSE" h="40.0" w="40.0" x="640.0" y="320.0" fill="#ff9999" width="1" outline="#666666" cy:nodeTransparency="1.0" cy:nodeLabelFont="SansSerif.bold-0-12" cy:nodeLabel="HEATR1" cy:borderLineType="solid"/>
  </node>
  <node label="WAPAL" id="-45">
    <att type="real" name="Betweenness" value="0.0"/>
    <att type="real" name="BottleNeck" value="1.0"/>
    <att type="real" name="CentiScaPe Betweenness" value="0.0"/>
    <att type="real" name="CentiScaPe Centroid" value="-107.0"/>
    <att type="real" name="CentiScaPe Closeness" value="0.001366120218579235"/>
    <att type="real" name="CentiScaPe Eccentricity" value="0.1"/>
    <att type="real" name="CentiScaPe Node Degree" value="1.0"/>
    <att type="real" name="CentiScaPe Radiality" value="8.222222222222221"/>
    <att type="real" name="CentiScaPe Stress" value="0.0"/>
    <att type="real" name="Closeness" value="20.2623"/>
    <att type="real" name="Clustering coefficient" value="0.0"/>
    <att type="real" name="DMNC" value="0.0"/>
    <att type="real" name="Degree" value="1.0"/>
    <att type="real" name="EPC" value="6.959"/>
    <att type="real" name="EcCentricity" value="0.1"/>
    <att type="real" name="MCC" value="1.0"/>
    <att type="real" name="MNC" value="1.0"/>
    <att type="real" name="Radiality" value="8.36111"/>
    <att type="real" name="Stress" value="0.0"/>
    <att type="string" name="canonicalName" value="WAPAL"/>
    <graphics type="ELLIPSE" h="40.0" w="40.0" x="720.0" y="320.0" fill="#ff9999" width="1" outline="#666666" cy:nodeTransparency="1.0" cy:nodeLabelFont="SansSerif.bold-0-12" cy:nodeLabel="WAPAL" cy:borderLineType="solid"/>
  </node>
  <node label="SPTBN4" id="-44">
    <att type="real" name="Betweenness" value="354.56224"/>
    <att type="real" name="BottleNeck" value="4.0"/>
    <att type="real" name="CentiScaPe Betweenness" value="704.6"/>
    <att type="real" name="CentiScaPe Centroid" value="-57.0"/>
    <att type="real" name="CentiScaPe Closeness" value="0.0016474464579901153"/>
    <att type="real" name="CentiScaPe Eccentricity" value="0.1"/>
    <att type="real" name="CentiScaPe Node Degree" value="2.0"/>
    <att type="real" name="CentiScaPe Radiality" value="9.37962962962963"/>
    <att type="real" name="CentiScaPe Stress" value="858.0"/>
    <att type="real" name="Closeness" value="24.16587"/>
    <att type="real" name="Clustering coefficient" value="0.0"/>
    <att type="real" name="DMNC" value="0.0"/>
    <att type="real" name="Degree" value="2.0"/>
    <att type="real" name="EPC" value="13.2"/>
    <att type="real" name="EcCentricity" value="0.1"/>
    <att type="real" name="MCC" value="2.0"/>
    <att type="real" name="MNC" value="1.0"/>
    <att type="real" name="Radiality" value="9.51852"/>
    <att type="real" name="Stress" value="5132.0"/>
    <att type="string" name="canonicalName" value="SPTBN4"/>
    <graphics type="ELLIPSE" h="40.0" w="40.0" x="320.0" y="400.0" fill="#ff9999" width="1" outline="#666666" cy:nodeTransparency="1.0" cy:nodeLabelFont="SansSerif.bold-0-12" cy:nodeLabel="SPTBN4" cy:borderLineType="solid"/>
  </node>
  <node label="MLC1" id="-43">
    <att type="real" name="Betweenness" value="0.0"/>
    <att type="real" name="BottleNeck" value="1.0"/>
    <att type="real" name="CentiScaPe Betweenness" value="0.0"/>
    <att type="real" name="CentiScaPe Centroid" value="-107.0"/>
    <att type="real" name="CentiScaPe Closeness" value="0.0010504201680672268"/>
    <att type="real" name="CentiScaPe Eccentricity" value="0.07142857142857142"/>
    <att type="real" name="CentiScaPe Node Degree" value="2.0"/>
    <att type="real" name="CentiScaPe Radiality" value="6.185185185185185"/>
    <att type="real" name="CentiScaPe Stress" value="0.0"/>
    <att type="real" name="Closeness" value="15.21362"/>
    <att type="real" name="Clustering coefficient" value="0.0"/>
    <att type="real" name="DMNC" value="0.0"/>
    <att type="real" name="Degree" value="2.0"/>
    <att type="real" name="EPC" value="6.557"/>
    <att type="real" name="EcCentricity" value="0.07143"/>
    <att type="real" name="MCC" value="1.0"/>
    <att type="real" name="MNC" value="1.0"/>
    <att type="real" name="Radiality" value="6.32407"/>
    <att type="real" name="Stress" value="0.0"/>
    <att type="string" name="canonicalName" value="MLC1"/>
    <graphics type="ELLIPSE" h="40.0" w="40.0" x="400.0" y="400.0" fill="#ff9999" width="1" outline="#666666" cy:nodeTransparency="1.0" cy:nodeLabelFont="SansSerif.bold-0-12" cy:nodeLabel="MLC1" cy:borderLineType="solid"/>
  </node>
  <node label="ADAM28" id="-42">
    <att type="real" name="Betweenness" value="0.0"/>
    <att type="real" name="BottleNeck" value="1.0"/>
    <att type="real" name="CentiScaPe Betweenness" value="0.0"/>
    <att type="real" name="CentiScaPe Centroid" value="-107.0"/>
    <att type="real" name="CentiScaPe Closeness" value="0.0012345679012345679"/>
    <att type="real" name="CentiScaPe Eccentricity" value="0.07692307692307693"/>
    <att type="real" name="CentiScaPe Node Degree" value="2.0"/>
    <att type="real" name="CentiScaPe Radiality" value="7.5"/>
    <att type="real" name="CentiScaPe Stress" value="0.0"/>
    <att type="real" name="Closeness" value="17.00517"/>
    <att type="real" name="Clustering coefficient" value="0.0"/>
    <att type="real" name="DMNC" value="0.0"/>
    <att type="real" name="Degree" value="2.0"/>
    <att type="real" name="EPC" value="9.093"/>
    <att type="real" name="EcCentricity" value="0.07692"/>
    <att type="real" name="MCC" value="1.0"/>
    <att type="real" name="MNC" value="1.0"/>
    <att type="real" name="Radiality" value="7.63889"/>
    <att type="real" name="Stress" value="0.0"/>
    <att type="string" name="canonicalName" value="ADAM28"/>
    <graphics type="ELLIPSE" h="40.0" w="40.0" x="160.0" y="400.0" fill="#ff9999" width="1" outline="#666666" cy:nodeTransparency="1.0" cy:nodeLabelFont="SansSerif.bold-0-12" cy:nodeLabel="ADAM28" cy:borderLineType="solid"/>
  </node>
  <node label="PLXND1" id="-41">
    <att type="real" name="Betweenness" value="0.0"/>
    <att type="real" name="BottleNeck" value="1.0"/>
    <att type="real" name="CentiScaPe Betweenness" value="0.0"/>
    <att type="real" name="CentiScaPe Centroid" value="-107.0"/>
    <att type="real" name="CentiScaPe Closeness" value="0.0015527950310559005"/>
    <att type="real" name="CentiScaPe Eccentricity" value="0.1"/>
    <att type="real" name="CentiScaPe Node Degree" value="1.0"/>
    <att type="real" name="CentiScaPe Radiality" value="9.037037037037036"/>
    <att type="real" name="CentiScaPe Stress" value="0.0"/>
    <att type="real" name="Closeness" value="22.28095"/>
    <att type="real" name="Clustering coefficient" value="0.0"/>
    <att type="real" name="DMNC" value="0.0"/>
    <att type="real" name="Degree" value="1.0"/>
    <att type="real" name="EPC" value="11.143"/>
    <att type="real" name="EcCentricity" value="0.1"/>
    <att type="real" name="MCC" value="1.0"/>
    <att type="real" name="MNC" value="1.0"/>
    <att type="real" name="Radiality" value="9.17593"/>
    <att type="real" name="Stress" value="0.0"/>
    <att type="string" name="canonicalName" value="PLXND1"/>
    <graphics type="ELLIPSE" h="40.0" w="40.0" x="240.0" y="400.0" fill="#ff9999" width="1" outline="#666666" cy:nodeTransparency="1.0" cy:nodeLabelFont="SansSerif.bold-0-12" cy:nodeLabel="PLXND1" cy:borderLineType="solid"/>
  </node>
  <node label="ANGPTL1" id="-40">
    <att type="real" name="Betweenness" value="0.0"/>
    <att type="real" name="BottleNeck" value="1.0"/>
    <att type="real" name="CentiScaPe Betweenness" value="0.0"/>
    <att type="real" name="CentiScaPe Centroid" value="-107.0"/>
    <att type="real" name="CentiScaPe Closeness" value="0.0011325028312570782"/>
    <att type="real" name="CentiScaPe Eccentricity" value="0.07692307692307693"/>
    <att type="real" name="CentiScaPe Node Degree" value="2.0"/>
    <att type="real" name="CentiScaPe Radiality" value="6.824074074074074"/>
    <att type="real" name="CentiScaPe Stress" value="0.0"/>
    <att type="real" name="Closeness" value="17.4505"/>
    <att type="real" name="Clustering coefficient" value="0.0"/>
    <att type="real" name="DMNC" value="0.0"/>
    <att type="real" name="Degree" value="2.0"/>
    <att type="real" name="EPC" value="13.994"/>
    <att type="real" name="EcCentricity" value="0.07692"/>
    <att type="real" name="MCC" value="1.0"/>
    <att type="real" name="MNC" value="1.0"/>
    <att type="real" name="Radiality" value="6.96296"/>
    <att type="real" name="Stress" value="0.0"/>
    <att type="string" name="canonicalName" value="ANGPTL1"/>
    <graphics type="ELLIPSE" h="40.0" w="40.0" x="640.0" y="400.0" fill="#ff9999" width="1" outline="#666666" cy:nodeTransparency="1.0" cy:nodeLabelFont="SansSerif.bold-0-12" cy:nodeLabel="ANGPTL1" cy:borderLineType="solid"/>
  </node>
  <node label="TEK" id="-39">
    <att type="real" name="Betweenness" value="578.91429"/>
    <att type="real" name="BottleNeck" value="7.0"/>
    <att type="real" name="CentiScaPe Betweenness" value="1139.6666666666667"/>
    <att type="real" name="CentiScaPe Centroid" value="-92.0"/>
    <att type="real" name="CentiScaPe Closeness" value="0.001288659793814433"/>
    <att type="real" name="CentiScaPe Eccentricity" value="0.08333333333333333"/>
    <att type="real" name="CentiScaPe Node Degree" value="18.0"/>
    <att type="real" name="CentiScaPe Radiality" value="7.814814814814815"/>
    <att type="real" name="CentiScaPe Stress" value="1446.0"/>
    <att type="real" name="Closeness" value="23.37601"/>
    <att type="real" name="Clustering coefficient" value="0.03922"/>
    <att type="real" name="DMNC" value="0.37893"/>
    <att type="real" name="Degree" value="18.0"/>
    <att type="real" name="EPC" value="17.582"/>
    <att type="real" name="EcCentricity" value="0.08333"/>
    <att type="real" name="MCC" value="10.0"/>
    <att type="real" name="MNC" value="4.0"/>
    <att type="real" name="Radiality" value="7.9537"/>
    <att type="real" name="Stress" value="41534.0"/>
    <att type="string" name="canonicalName" value="TEK"/>
    <graphics type="ELLIPSE" h="40.0" w="40.0" x="720.0" y="400.0" fill="#ff9999" width="1" outline="#666666" cy:nodeTransparency="1.0" cy:nodeLabelFont="SansSerif.bold-0-12" cy:nodeLabel="TEK" cy:borderLineType="solid"/>
  </node>
  <node label="MACF1" id="-38">
    <att type="real" name="Betweenness" value="1158.92429"/>
    <att type="real" name="BottleNeck" value="19.0"/>
    <att type="real" name="CentiScaPe Betweenness" value="2362.9030303030313"/>
    <att type="real" name="CentiScaPe Centroid" value="-22.0"/>
    <att type="real" name="CentiScaPe Closeness" value="0.00186219739292365"/>
    <att type="real" name="CentiScaPe Eccentricity" value="0.1111111111111111"/>
    <att type="real" name="CentiScaPe Node Degree" value="7.0"/>
    <att type="real" name="CentiScaPe Radiality" value="10.027777777777779"/>
    <att type="real" name="CentiScaPe Stress" value="3908.0"/>
    <att type="real" name="Closeness" value="30.31071"/>
    <att type="real" name="Clustering coefficient" value="0.0"/>
    <att type="real" name="DMNC" value="0.0"/>
    <att type="real" name="Degree" value="7.0"/>
    <att type="real" name="EPC" value="20.466"/>
    <att type="real" name="EcCentricity" value="0.11111"/>
    <att type="real" name="MCC" value="7.0"/>
    <att type="real" name="MNC" value="1.0"/>
    <att type="real" name="Radiality" value="10.16667"/>
    <att type="real" name="Stress" value="23232.0"/>
    <att type="string" name="canonicalName" value="MACF1"/>
    <graphics type="ELLIPSE" h="40.0" w="40.0" x="480.0" y="400.0" fill="#ff9999" width="1" outline="#666666" cy:nodeTransparency="1.0" cy:nodeLabelFont="SansSerif.bold-0-12" cy:nodeLabel="MACF1" cy:borderLineType="solid"/>
  </node>
  <node label="PABPC4" id="-37">
    <att type="real" name="Betweenness" value="0.0"/>
    <att type="real" name="BottleNeck" value="1.0"/>
    <att type="real" name="CentiScaPe Betweenness" value="0.0"/>
    <att type="real" name="CentiScaPe Centroid" value="-107.0"/>
    <att type="real" name="CentiScaPe Closeness" value="0.001366120218579235"/>
    <att type="real" name="CentiScaPe Eccentricity" value="0.1"/>
    <att type="real" name="CentiScaPe Node Degree" value="1.0"/>
    <att type="real" name="CentiScaPe Radiality" value="8.222222222222221"/>
    <att type="real" name="CentiScaPe Stress" value="0.0"/>
    <att type="real" name="Closeness" value="20.2623"/>
    <att type="real" name="Clustering coefficient" value="0.0"/>
    <att type="real" name="DMNC" value="0.0"/>
    <att type="real" name="Degree" value="1.0"/>
    <att type="real" name="EPC" value="7.071"/>
    <att type="real" name="EcCentricity" value="0.1"/>
    <att type="real" name="MCC" value="1.0"/>
    <att type="real" name="MNC" value="1.0"/>
    <att type="real" name="Radiality" value="8.36111"/>
    <att type="real" name="Stress" value="0.0"/>
    <att type="string" name="canonicalName" value="PABPC4"/>
    <graphics type="ELLIPSE" h="40.0" w="40.0" x="560.0" y="400.0" fill="#ff9999" width="1" outline="#666666" cy:nodeTransparency="1.0" cy:nodeLabelFont="SansSerif.bold-0-12" cy:nodeLabel="PABPC4" cy:borderLineType="solid"/>
  </node>
  <node label="ADCYAP1R1" id="-36">
    <att type="real" name="Betweenness" value="0.0"/>
    <att type="real" name="BottleNeck" value="1.0"/>
    <att type="real" name="CentiScaPe Betweenness" value="0.0"/>
    <att type="real" name="CentiScaPe Centroid" value="-107.0"/>
    <att type="real" name="CentiScaPe Closeness" value="0.001430615164520744"/>
    <att type="real" name="CentiScaPe Eccentricity" value="0.09090909090909091"/>
    <att type="real" name="CentiScaPe Node Degree" value="1.0"/>
    <att type="real" name="CentiScaPe Radiality" value="8.527777777777779"/>
    <att type="real" name="CentiScaPe Stress" value="0.0"/>
    <att type="real" name="Closeness" value="21.31144"/>
    <att type="real" name="Clustering coefficient" value="0.0"/>
    <att type="real" name="DMNC" value="0.0"/>
    <att type="real" name="Degree" value="1.0"/>
    <att type="real" name="EPC" value="11.5"/>
    <att type="real" name="EcCentricity" value="0.09091"/>
    <att type="real" name="MCC" value="1.0"/>
    <att type="real" name="MNC" value="1.0"/>
    <att type="real" name="Radiality" value="8.66667"/>
    <att type="real" name="Stress" value="0.0"/>
    <att type="string" name="canonicalName" value="ADCYAP1R1"/>
    <graphics type="ELLIPSE" h="40.0" w="40.0" x="160.0" y="480.0" fill="#ff9999" width="1" outline="#666666" cy:nodeTransparency="1.0" cy:nodeLabelFont="SansSerif.bold-0-12" cy:nodeLabel="ADCYAP1R1" cy:borderLineType="solid"/>
  </node>
  <node label="MAPKAPK5" id="-35">
    <att type="real" name="Betweenness" value="238.42517"/>
    <att type="real" name="BottleNeck" value="1.0"/>
    <att type="real" name="CentiScaPe Betweenness" value="363.1999999999999"/>
    <att type="real" name="CentiScaPe Centroid" value="-82.0"/>
    <att type="real" name="CentiScaPe Closeness" value="0.0016750418760469012"/>
    <att type="real" name="CentiScaPe Eccentricity" value="0.1"/>
    <att type="real" name="CentiScaPe Node Degree" value="3.0"/>
    <att type="real" name="CentiScaPe Radiality" value="9.472222222222221"/>
    <att type="real" name="CentiScaPe Stress" value="918.0"/>
    <att type="real" name="Closeness" value="24.39722"/>
    <att type="real" name="Clustering coefficient" value="0.0"/>
    <att type="real" name="DMNC" value="0.0"/>
    <att type="real" name="Degree" value="3.0"/>
    <att type="real" name="EPC" value="16.691"/>
    <att type="real" name="EcCentricity" value="0.1"/>
    <att type="real" name="MCC" value="2.0"/>
    <att type="real" name="MNC" value="1.0"/>
    <att type="real" name="Radiality" value="9.61111"/>
    <att type="real" name="Stress" value="4636.0"/>
    <att type="string" name="canonicalName" value="MAPKAPK5"/>
    <graphics type="ELLIPSE" h="40.0" w="40.0" x="240.0" y="480.0" fill="#ff9999" width="1" outline="#666666" cy:nodeTransparency="1.0" cy:nodeLabelFont="SansSerif.bold-0-12" cy:nodeLabel="MAPKAPK5" cy:borderLineType="solid"/>
  </node>
  <node label="CYSLTR2" id="-34">
    <att type="real" name="Betweenness" value="0.0"/>
    <att type="real" name="BottleNeck" value="1.0"/>
    <att type="real" name="CentiScaPe Betweenness" value="0.0"/>
    <att type="real" name="CentiScaPe Centroid" value="-107.0"/>
    <att type="real" name="CentiScaPe Closeness" value="0.0011534025374855825"/>
    <att type="real" name="CentiScaPe Eccentricity" value="0.07692307692307693"/>
    <att type="real" name="CentiScaPe Node Degree" value="1.0"/>
    <att type="real" name="CentiScaPe Radiality" value="6.972222222222222"/>
    <att type="real" name="CentiScaPe Stress" value="0.0"/>
    <att type="real" name="Closeness" value="16.02581"/>
    <att type="real" name="Clustering coefficient" value="0.0"/>
    <att type="real" name="DMNC" value="0.0"/>
    <att type="real" name="Degree" value="1.0"/>
    <att type="real" name="EPC" value="5.409"/>
    <att type="real" name="EcCentricity" value="0.07692"/>
    <att type="real" name="MCC" value="1.0"/>
    <att type="real" name="MNC" value="1.0"/>
    <att type="real" name="Radiality" value="7.11111"/>
    <att type="real" name="Stress" value="0.0"/>
    <att type="string" name="canonicalName" value="CYSLTR2"/>
    <graphics type="ELLIPSE" h="40.0" w="40.0" x="0.0" y="480.0" fill="#ff9999" width="1" outline="#666666" cy:nodeTransparency="1.0" cy:nodeLabelFont="SansSerif.bold-0-12" cy:nodeLabel="CYSLTR2" cy:borderLineType="solid"/>
  </node>
  <node label="MYL3" id="-33">
    <att type="real" name="Betweenness" value="433.25"/>
    <att type="real" name="BottleNeck" value="6.0"/>
    <att type="real" name="CentiScaPe Betweenness" value="852.6666666666615"/>
    <att type="real" name="CentiScaPe Centroid" value="-97.0"/>
    <att type="real" name="CentiScaPe Closeness" value="0.0013440860215053765"/>
    <att type="real" name="CentiScaPe Eccentricity" value="0.08333333333333333"/>
    <att type="real" name="CentiScaPe Node Degree" value="3.0"/>
    <att type="real" name="CentiScaPe Radiality" value="8.11111111111111"/>
    <att type="real" name="CentiScaPe Stress" value="1566.0"/>
    <att type="real" name="Closeness" value="21.02835"/>
    <att type="real" name="Clustering coefficient" value="0.0"/>
    <att type="real" name="DMNC" value="0.0"/>
    <att type="real" name="Degree" value="3.0"/>
    <att type="real" name="EPC" value="9.842"/>
    <att type="real" name="EcCentricity" value="0.08333"/>
    <att type="real" name="MCC" value="3.0"/>
    <att type="real" name="MNC" value="1.0"/>
    <att type="real" name="Radiality" value="8.25"/>
    <att type="real" name="Stress" value="11516.0"/>
    <att type="string" name="canonicalName" value="MYL3"/>
    <graphics type="ELLIPSE" h="40.0" w="40.0" x="80.0" y="480.0" fill="#ff9999" width="1" outline="#666666" cy:nodeTransparency="1.0" cy:nodeLabelFont="SansSerif.bold-0-12" cy:nodeLabel="MYL3" cy:borderLineType="solid"/>
  </node>
  <node label="CTAG1B" id="-32">
    <att type="real" name="Betweenness" value="0.0"/>
    <att type="real" name="BottleNeck" value="1.0"/>
    <att type="real" name="CentiScaPe Betweenness" value="0.0"/>
    <att type="real" name="CentiScaPe Centroid" value="-107.0"/>
    <att type="real" name="CentiScaPe Closeness" value="9.794319294809011E-4"/>
    <att type="real" name="CentiScaPe Eccentricity" value="0.07692307692307693"/>
    <att type="real" name="CentiScaPe Node Degree" value="1.0"/>
    <att type="real" name="CentiScaPe Radiality" value="5.546296296296297"/>
    <att type="real" name="CentiScaPe Stress" value="0.0"/>
    <att type="real" name="Closeness" value="14.62915"/>
    <att type="real" name="Clustering coefficient" value="0.0"/>
    <att type="real" name="DMNC" value="0.0"/>
    <att type="real" name="Degree" value="1.0"/>
    <att type="real" name="EPC" value="4.198"/>
    <att type="real" name="EcCentricity" value="0.07692"/>
    <att type="real" name="MCC" value="1.0"/>
    <att type="real" name="MNC" value="1.0"/>
    <att type="real" name="Radiality" value="5.68519"/>
    <att type="real" name="Stress" value="0.0"/>
    <att type="string" name="canonicalName" value="CTAG1B"/>
    <graphics type="ELLIPSE" h="40.0" w="40.0" x="80.0" y="0.0" fill="#ff9999" width="1" outline="#666666" cy:nodeTransparency="1.0" cy:nodeLabelFont="SansSerif.bold-0-12" cy:nodeLabel="CTAG1B" cy:borderLineType="solid"/>
  </node>
  <node label="SCN1B" id="-31">
    <att type="real" name="Betweenness" value="0.0"/>
    <att type="real" name="BottleNeck" value="1.0"/>
    <att type="real" name="CentiScaPe Betweenness" value="0.0"/>
    <att type="real" name="CentiScaPe Centroid" value="-107.0"/>
    <att type="real" name="CentiScaPe Closeness" value="0.001375515818431912"/>
    <att type="real" name="CentiScaPe Eccentricity" value="0.09090909090909091"/>
    <att type="real" name="CentiScaPe Node Degree" value="1.0"/>
    <att type="real" name="CentiScaPe Radiality" value="8.268518518518519"/>
    <att type="real" name="CentiScaPe Stress" value="0.0"/>
    <att type="real" name="Closeness" value="18.93431"/>
    <att type="real" name="Clustering coefficient" value="0.0"/>
    <att type="real" name="DMNC" value="0.0"/>
    <att type="real" name="Degree" value="1.0"/>
    <att type="real" name="EPC" value="6.705"/>
    <att type="real" name="EcCentricity" value="0.09091"/>
    <att type="real" name="MCC" value="1.0"/>
    <att type="real" name="MNC" value="1.0"/>
    <att type="real" name="Radiality" value="8.40741"/>
    <att type="real" name="Stress" value="0.0"/>
    <att type="string" name="canonicalName" value="SCN1B"/>
    <graphics type="ELLIPSE" h="40.0" w="40.0" x="0.0" y="0.0" fill="#ff9999" width="1" outline="#666666" cy:nodeTransparency="1.0" cy:nodeLabelFont="SansSerif.bold-0-12" cy:nodeLabel="SCN1B" cy:borderLineType="solid"/>
  </node>
  <node label="ALDOA" id="-30">
    <att type="real" name="Betweenness" value="303.0"/>
    <att type="real" name="BottleNeck" value="1.0"/>
    <att type="real" name="CentiScaPe Betweenness" value="606.0"/>
    <att type="real" name="CentiScaPe Centroid" value="-95.0"/>
    <att type="real" name="CentiScaPe Closeness" value="0.001388888888888889"/>
    <att type="real" name="CentiScaPe Eccentricity" value="0.1"/>
    <att type="real" name="CentiScaPe Node Degree" value="2.0"/>
    <att type="real" name="CentiScaPe Radiality" value="8.333333333333334"/>
    <att type="real" name="CentiScaPe Stress" value="1332.0"/>
    <att type="real" name="Closeness" value="21.7123"/>
    <att type="real" name="Clustering coefficient" value="0.0"/>
    <att type="real" name="DMNC" value="0.0"/>
    <att type="real" name="Degree" value="2.0"/>
    <att type="real" name="EPC" value="8.624"/>
    <att type="real" name="EcCentricity" value="0.1"/>
    <att type="real" name="MCC" value="2.0"/>
    <att type="real" name="MNC" value="1.0"/>
    <att type="real" name="Radiality" value="8.47222"/>
    <att type="real" name="Stress" value="9756.0"/>
    <att type="string" name="canonicalName" value="ALDOA"/>
    <graphics type="ELLIPSE" h="40.0" w="40.0" x="240.0" y="0.0" fill="#ff9999" width="1" outline="#666666" cy:nodeTransparency="1.0" cy:nodeLabelFont="SansSerif.bold-0-12" cy:nodeLabel="ALDOA" cy:borderLineType="solid"/>
  </node>
  <node label="SPTB" id="-29">
    <att type="real" name="Betweenness" value="0.0"/>
    <att type="real" name="BottleNeck" value="1.0"/>
    <att type="real" name="CentiScaPe Betweenness" value="0.0"/>
    <att type="real" name="CentiScaPe Centroid" value="-106.0"/>
    <att type="real" name="CentiScaPe Closeness" value="0.001524390243902439"/>
    <att type="real" name="CentiScaPe Eccentricity" value="0.09090909090909091"/>
    <att type="real" name="CentiScaPe Node Degree" value="4.0"/>
    <att type="real" name="CentiScaPe Radiality" value="8.925925925925926"/>
    <att type="real" name="CentiScaPe Stress" value="0.0"/>
    <att type="real" name="Closeness" value="22.15332"/>
    <att type="real" name="Clustering coefficient" value="0.33333"/>
    <att type="real" name="DMNC" value="0.61557"/>
    <att type="real" name="Degree" value="4.0"/>
    <att type="real" name="EPC" value="18.486"/>
    <att type="real" name="EcCentricity" value="0.09091"/>
    <att type="real" name="MCC" value="2.0"/>
    <att type="real" name="MNC" value="2.0"/>
    <att type="real" name="Radiality" value="9.06481"/>
    <att type="real" name="Stress" value="0.0"/>
    <att type="string" name="canonicalName" value="SPTB"/>
    <graphics type="ELLIPSE" h="40.0" w="40.0" x="160.0" y="0.0" fill="#ff9999" width="1" outline="#666666" cy:nodeTransparency="1.0" cy:nodeLabelFont="SansSerif.bold-0-12" cy:nodeLabel="SPTB" cy:borderLineType="solid"/>
  </node>
  <node label="ADD1" id="-28">
    <att type="real" name="Betweenness" value="0.0"/>
    <att type="real" name="BottleNeck" value="1.0"/>
    <att type="real" name="CentiScaPe Betweenness" value="0.0"/>
    <att type="real" name="CentiScaPe Centroid" value="-106.0"/>
    <att type="real" name="CentiScaPe Closeness" value="0.001524390243902439"/>
    <att type="real" name="CentiScaPe Eccentricity" value="0.09090909090909091"/>
    <att type="real" name="CentiScaPe Node Degree" value="4.0"/>
    <att type="real" name="CentiScaPe Radiality" value="8.925925925925926"/>
    <att type="real" name="CentiScaPe Stress" value="0.0"/>
    <att type="real" name="Closeness" value="22.15332"/>
    <att type="real" name="Clustering coefficient" value="0.33333"/>
    <att type="real" name="DMNC" value="0.61557"/>
    <att type="real" name="Degree" value="4.0"/>
    <att type="real" name="EPC" value="18.353"/>
    <att type="real" name="EcCentricity" value="0.09091"/>
    <att type="real" name="MCC" value="2.0"/>
    <att type="real" name="MNC" value="2.0"/>
    <att type="real" name="Radiality" value="9.06481"/>
    <att type="real" name="Stress" value="0.0"/>
    <att type="string" name="canonicalName" value="ADD1"/>
    <graphics type="ELLIPSE" h="40.0" w="40.0" x="400.0" y="0.0" fill="#ff9999" width="1" outline="#666666" cy:nodeTransparency="1.0" cy:nodeLabelFont="SansSerif.bold-0-12" cy:nodeLabel="ADD1" cy:borderLineType="solid"/>
  </node>
  <node label="MFAP5" id="-27">
    <att type="real" name="Betweenness" value="0.0"/>
    <att type="real" name="BottleNeck" value="1.0"/>
    <att type="real" name="CentiScaPe Betweenness" value="0.0"/>
    <att type="real" name="CentiScaPe Centroid" value="-106.0"/>
    <att type="real" name="CentiScaPe Closeness" value="0.0010256410256410256"/>
    <att type="real" name="CentiScaPe Eccentricity" value="0.07692307692307693"/>
    <att type="real" name="CentiScaPe Node Degree" value="4.0"/>
    <att type="real" name="CentiScaPe Radiality" value="5.972222222222222"/>
    <att type="real" name="CentiScaPe Stress" value="0.0"/>
    <att type="real" name="Closeness" value="15.56499"/>
    <att type="real" name="Clustering coefficient" value="0.33333"/>
    <att type="real" name="DMNC" value="0.61557"/>
    <att type="real" name="Degree" value="4.0"/>
    <att type="real" name="EPC" value="7.424"/>
    <att type="real" name="EcCentricity" value="0.07692"/>
    <att type="real" name="MCC" value="2.0"/>
    <att type="real" name="MNC" value="2.0"/>
    <att type="real" name="Radiality" value="6.11111"/>
    <att type="real" name="Stress" value="0.0"/>
    <att type="string" name="canonicalName" value="MFAP5"/>
    <graphics type="ELLIPSE" h="40.0" w="40.0" x="320.0" y="0.0" fill="#ff9999" width="1" outline="#666666" cy:nodeTransparency="1.0" cy:nodeLabelFont="SansSerif.bold-0-12" cy:nodeLabel="MFAP5" cy:borderLineType="solid"/>
  </node>
  <node label="XRN1" id="-26">
    <att type="real" name="Betweenness" value="1652.5"/>
    <att type="real" name="BottleNeck" value="18.0"/>
    <att type="real" name="CentiScaPe Betweenness" value="3305.0"/>
    <att type="real" name="CentiScaPe Centroid" value="-73.0"/>
    <att type="real" name="CentiScaPe Closeness" value="0.0016"/>
    <att type="real" name="CentiScaPe Eccentricity" value="0.1111111111111111"/>
    <att type="real" name="CentiScaPe Node Degree" value="10.0"/>
    <att type="real" name="CentiScaPe Radiality" value="9.212962962962964"/>
    <att type="real" name="CentiScaPe Stress" value="4966.0"/>
    <att type="real" name="Closeness" value="27.93373"/>
    <att type="real" name="Clustering coefficient" value="0.0"/>
    <att type="real" name="DMNC" value="0.0"/>
    <att type="real" name="Degree" value="10.0"/>
    <att type="real" name="EPC" value="12.279"/>
    <att type="real" name="EcCentricity" value="0.11111"/>
    <att type="real" name="MCC" value="10.0"/>
    <att type="real" name="MNC" value="1.0"/>
    <att type="real" name="Radiality" value="9.35185"/>
    <att type="real" name="Stress" value="37258.0"/>
    <att type="string" name="canonicalName" value="XRN1"/>
    <graphics type="ELLIPSE" h="40.0" w="40.0" x="560.0" y="0.0" fill="#ff9999" width="1" outline="#666666" cy:nodeTransparency="1.0" cy:nodeLabelFont="SansSerif.bold-0-12" cy:nodeLabel="XRN1" cy:borderLineType="solid"/>
  </node>
  <node label="DSP" id="-25">
    <att type="real" name="Betweenness" value="1004.76289"/>
    <att type="real" name="BottleNeck" value="24.0"/>
    <att type="real" name="CentiScaPe Betweenness" value="1931.0969696969703"/>
    <att type="real" name="CentiScaPe Centroid" value="-32.0"/>
    <att type="real" name="CentiScaPe Closeness" value="0.0017331022530329288"/>
    <att type="real" name="CentiScaPe Eccentricity" value="0.1"/>
    <att type="real" name="CentiScaPe Node Degree" value="10.0"/>
    <att type="real" name="CentiScaPe Radiality" value="9.657407407407407"/>
    <att type="real" name="CentiScaPe Stress" value="2762.0"/>
    <att type="real" name="Closeness" value="27.77063"/>
    <att type="real" name="Clustering coefficient" value="0.0"/>
    <att type="real" name="DMNC" value="0.0"/>
    <att type="real" name="Degree" value="10.0"/>
    <att type="real" name="EPC" value="21.218"/>
    <att type="real" name="EcCentricity" value="0.1"/>
    <att type="real" name="MCC" value="6.0"/>
    <att type="real" name="MNC" value="1.0"/>
    <att type="real" name="Radiality" value="9.7963"/>
    <att type="real" name="Stress" value="40154.0"/>
    <att type="string" name="canonicalName" value="DSP"/>
    <graphics type="ELLIPSE" h="40.0" w="40.0" x="480.0" y="0.0" fill="#ff9999" width="1" outline="#666666" cy:nodeTransparency="1.0" cy:nodeLabelFont="SansSerif.bold-0-12" cy:nodeLabel="DSP" cy:borderLineType="solid"/>
  </node>
  <node label="MAPK9" id="-24">
    <att type="real" name="Betweenness" value="1739.81564"/>
    <att type="real" name="BottleNeck" value="72.0"/>
    <att type="real" name="CentiScaPe Betweenness" value="3539.818181818178"/>
    <att type="real" name="CentiScaPe Centroid" value="5.0"/>
    <att type="real" name="CentiScaPe Closeness" value="0.001941747572815534"/>
    <att type="real" name="CentiScaPe Eccentricity" value="0.1111111111111111"/>
    <att type="real" name="CentiScaPe Node Degree" value="5.0"/>
    <att type="real" name="CentiScaPe Radiality" value="10.231481481481481"/>
    <att type="real" name="CentiScaPe Stress" value="5994.0"/>
    <att type="real" name="Closeness" value="29.57817"/>
    <att type="real" name="Clustering coefficient" value="0.0"/>
    <att type="real" name="DMNC" value="0.0"/>
    <att type="real" name="Degree" value="5.0"/>
    <att type="real" name="EPC" value="19.335"/>
    <att type="real" name="EcCentricity" value="0.11111"/>
    <att type="real" name="MCC" value="4.0"/>
    <att type="real" name="MNC" value="1.0"/>
    <att type="real" name="Radiality" value="10.37037"/>
    <att type="real" name="Stress" value="19114.0"/>
    <att type="string" name="canonicalName" value="MAPK9"/>
    <graphics type="ELLIPSE" h="40.0" w="40.0" x="720.0" y="0.0" fill="#ff9999" width="1" outline="#666666" cy:nodeTransparency="1.0" cy:nodeLabelFont="SansSerif.bold-0-12" cy:nodeLabel="MAPK9" cy:borderLineType="solid"/>
  </node>
  <node label="MAPK6" id="-23">
    <att type="real" name="Betweenness" value="990.48831"/>
    <att type="real" name="BottleNeck" value="14.0"/>
    <att type="real" name="CentiScaPe Betweenness" value="2001.4000000000012"/>
    <att type="real" name="CentiScaPe Centroid" value="-58.0"/>
    <att type="real" name="CentiScaPe Closeness" value="0.0017123287671232876"/>
    <att type="real" name="CentiScaPe Eccentricity" value="0.1111111111111111"/>
    <att type="real" name="CentiScaPe Node Degree" value="4.0"/>
    <att type="real" name="CentiScaPe Radiality" value="9.592592592592593"/>
    <att type="real" name="CentiScaPe Stress" value="3288.0"/>
    <att type="real" name="Closeness" value="25.53294"/>
    <att type="real" name="Clustering coefficient" value="0.0"/>
    <att type="real" name="DMNC" value="0.0"/>
    <att type="real" name="Degree" value="4.0"/>
    <att type="real" name="EPC" value="15.73"/>
    <att type="real" name="EcCentricity" value="0.11111"/>
    <att type="real" name="MCC" value="4.0"/>
    <att type="real" name="MNC" value="1.0"/>
    <att type="real" name="Radiality" value="9.73148"/>
    <att type="real" name="Stress" value="13092.0"/>
    <att type="string" name="canonicalName" value="MAPK6"/>
    <graphics type="ELLIPSE" h="40.0" w="40.0" x="640.0" y="0.0" fill="#ff9999" width="1" outline="#666666" cy:nodeTransparency="1.0" cy:nodeLabelFont="SansSerif.bold-0-12" cy:nodeLabel="MAPK6" cy:borderLineType="solid"/>
  </node>
  <node label="GRB10" id="-22">
    <att type="real" name="Betweenness" value="144.09048"/>
    <att type="real" name="BottleNeck" value="2.0"/>
    <att type="real" name="CentiScaPe Betweenness" value="304.66666666666663"/>
    <att type="real" name="CentiScaPe Centroid" value="-96.0"/>
    <att type="real" name="CentiScaPe Closeness" value="0.0014534883720930232"/>
    <att type="real" name="CentiScaPe Eccentricity" value="0.09090909090909091"/>
    <att type="real" name="CentiScaPe Node Degree" value="5.0"/>
    <att type="real" name="CentiScaPe Radiality" value="8.62962962962963"/>
    <att type="real" name="CentiScaPe Stress" value="476.0"/>
    <att type="real" name="Closeness" value="23.31144"/>
    <att type="real" name="Clustering coefficient" value="0.3"/>
    <att type="real" name="DMNC" value="0.92336"/>
    <att type="real" name="Degree" value="5.0"/>
    <att type="real" name="EPC" value="19.517"/>
    <att type="real" name="EcCentricity" value="0.09091"/>
    <att type="real" name="MCC" value="3.0"/>
    <att type="real" name="MNC" value="2.0"/>
    <att type="real" name="Radiality" value="8.76852"/>
    <att type="real" name="Stress" value="9550.0"/>
    <att type="string" name="canonicalName" value="GRB10"/>
    <graphics type="ELLIPSE" h="40.0" w="40.0" x="80.0" y="80.0" fill="#ff9999" width="1" outline="#666666" cy:nodeTransparency="1.0" cy:nodeLabelFont="SansSerif.bold-0-12" cy:nodeLabel="GRB10" cy:borderLineType="solid"/>
  </node>
  <node label="JUP" id="-21">
    <att type="real" name="Betweenness" value="105.89887"/>
    <att type="real" name="BottleNeck" value="2.0"/>
    <att type="real" name="CentiScaPe Betweenness" value="175.16363636363647"/>
    <att type="real" name="CentiScaPe Centroid" value="-89.0"/>
    <att type="real" name="CentiScaPe Closeness" value="0.0015015015015015015"/>
    <att type="real" name="CentiScaPe Eccentricity" value="0.09090909090909091"/>
    <att type="real" name="CentiScaPe Node Degree" value="3.0"/>
    <att type="real" name="CentiScaPe Radiality" value="8.833333333333334"/>
    <att type="real" name="CentiScaPe Stress" value="336.0"/>
    <att type="real" name="Closeness" value="22.96205"/>
    <att type="real" name="Clustering coefficient" value="0.0"/>
    <att type="real" name="DMNC" value="0.0"/>
    <att type="real" name="Degree" value="3.0"/>
    <att type="real" name="EPC" value="19.377"/>
    <att type="real" name="EcCentricity" value="0.09091"/>
    <att type="real" name="MCC" value="2.0"/>
    <att type="real" name="MNC" value="1.0"/>
    <att type="real" name="Radiality" value="8.97222"/>
    <att type="real" name="Stress" value="8636.0"/>
    <att type="string" name="canonicalName" value="JUP"/>
    <graphics type="ELLIPSE" h="40.0" w="40.0" x="0.0" y="80.0" fill="#ff9999" width="1" outline="#666666" cy:nodeTransparency="1.0" cy:nodeLabelFont="SansSerif.bold-0-12" cy:nodeLabel="JUP" cy:borderLineType="solid"/>
  </node>
  <node label="SAG" id="-20">
    <att type="real" name="Betweenness" value="0.0"/>
    <att type="real" name="BottleNeck" value="1.0"/>
    <att type="real" name="CentiScaPe Betweenness" value="0.0"/>
    <att type="real" name="CentiScaPe Centroid" value="-107.0"/>
    <att type="real" name="CentiScaPe Closeness" value="0.0013123359580052493"/>
    <att type="real" name="CentiScaPe Eccentricity" value="0.08333333333333333"/>
    <att type="real" name="CentiScaPe Node Degree" value="1.0"/>
    <att type="real" name="CentiScaPe Radiality" value="7.944444444444445"/>
    <att type="real" name="CentiScaPe Stress" value="0.0"/>
    <att type="real" name="Closeness" value="18.67835"/>
    <att type="real" name="Clustering coefficient" value="0.0"/>
    <att type="real" name="DMNC" value="0.0"/>
    <att type="real" name="Degree" value="1.0"/>
    <att type="real" name="EPC" value="7.286"/>
    <att type="real" name="EcCentricity" value="0.08333"/>
    <att type="real" name="MCC" value="1.0"/>
    <att type="real" name="MNC" value="1.0"/>
    <att type="real" name="Radiality" value="8.08333"/>
    <att type="real" name="Stress" value="0.0"/>
    <att type="string" name="canonicalName" value="SAG"/>
    <graphics type="ELLIPSE" h="40.0" w="40.0" x="240.0" y="80.0" fill="#ff9999" width="1" outline="#666666" cy:nodeTransparency="1.0" cy:nodeLabelFont="SansSerif.bold-0-12" cy:nodeLabel="SAG" cy:borderLineType="solid"/>
  </node>
  <node label="PKD2L1" id="-19">
    <att type="real" name="Betweenness" value="182.75"/>
    <att type="real" name="BottleNeck" value="2.0"/>
    <att type="real" name="CentiScaPe Betweenness" value="382.33333333333087"/>
    <att type="real" name="CentiScaPe Centroid" value="-101.0"/>
    <att type="real" name="CentiScaPe Closeness" value="0.001336898395721925"/>
    <att type="real" name="CentiScaPe Eccentricity" value="0.08333333333333333"/>
    <att type="real" name="CentiScaPe Node Degree" value="3.0"/>
    <att type="real" name="CentiScaPe Radiality" value="8.074074074074074"/>
    <att type="real" name="CentiScaPe Stress" value="794.0"/>
    <att type="real" name="Closeness" value="20.52835"/>
    <att type="real" name="Clustering coefficient" value="0.0"/>
    <att type="real" name="DMNC" value="0.0"/>
    <att type="real" name="Degree" value="3.0"/>
    <att type="real" name="EPC" value="8.985"/>
    <att type="real" name="EcCentricity" value="0.08333"/>
    <att type="real" name="MCC" value="3.0"/>
    <att type="real" name="MNC" value="1.0"/>
    <att type="real" name="Radiality" value="8.21296"/>
    <att type="real" name="Stress" value="3870.0"/>
    <att type="string" name="canonicalName" value="PKD2L1"/>
    <graphics type="ELLIPSE" h="40.0" w="40.0" x="160.0" y="80.0" fill="#ff9999" width="1" outline="#666666" cy:nodeTransparency="1.0" cy:nodeLabelFont="SansSerif.bold-0-12" cy:nodeLabel="PKD2L1" cy:borderLineType="solid"/>
  </node>
  <node label="ZNF8" id="-18">
    <att type="real" name="Betweenness" value="612.0"/>
    <att type="real" name="BottleNeck" value="7.0"/>
    <att type="real" name="CentiScaPe Betweenness" value="1224.0"/>
    <att type="real" name="CentiScaPe Centroid" value="-95.0"/>
    <att type="real" name="CentiScaPe Closeness" value="0.0012953367875647669"/>
    <att type="real" name="CentiScaPe Eccentricity" value="0.09090909090909091"/>
    <att type="real" name="CentiScaPe Node Degree" value="2.0"/>
    <att type="real" name="CentiScaPe Radiality" value="7.851851851851852"/>
    <att type="real" name="CentiScaPe Stress" value="1968.0"/>
    <att type="real" name="Closeness" value="19.41825"/>
    <att type="real" name="Clustering coefficient" value="0.0"/>
    <att type="real" name="DMNC" value="0.0"/>
    <att type="real" name="Degree" value="2.0"/>
    <att type="real" name="EPC" value="7.559"/>
    <att type="real" name="EcCentricity" value="0.09091"/>
    <att type="real" name="MCC" value="2.0"/>
    <att type="real" name="MNC" value="1.0"/>
    <att type="real" name="Radiality" value="7.99074"/>
    <att type="real" name="Stress" value="9760.0"/>
    <att type="string" name="canonicalName" value="ZNF8"/>
    <graphics type="ELLIPSE" h="40.0" w="40.0" x="400.0" y="80.0" fill="#ff9999" width="1" outline="#666666" cy:nodeTransparency="1.0" cy:nodeLabelFont="SansSerif.bold-0-12" cy:nodeLabel="ZNF8" cy:borderLineType="solid"/>
  </node>
  <node label="SCN2A" id="-17">
    <att type="real" name="Betweenness" value="0.0"/>
    <att type="real" name="BottleNeck" value="1.0"/>
    <att type="real" name="CentiScaPe Betweenness" value="0.0"/>
    <att type="real" name="CentiScaPe Centroid" value="-107.0"/>
    <att type="real" name="CentiScaPe Closeness" value="0.001375515818431912"/>
    <att type="real" name="CentiScaPe Eccentricity" value="0.09090909090909091"/>
    <att type="real" name="CentiScaPe Node Degree" value="1.0"/>
    <att type="real" name="CentiScaPe Radiality" value="8.268518518518519"/>
    <att type="real" name="CentiScaPe Stress" value="0.0"/>
    <att type="real" name="Closeness" value="18.93431"/>
    <att type="real" name="Clustering coefficient" value="0.0"/>
    <att type="real" name="DMNC" value="0.0"/>
    <att type="real" name="Degree" value="1.0"/>
    <att type="real" name="EPC" value="7.387"/>
    <att type="real" name="EcCentricity" value="0.09091"/>
    <att type="real" name="MCC" value="1.0"/>
    <att type="real" name="MNC" value="1.0"/>
    <att type="real" name="Radiality" value="8.40741"/>
    <att type="real" name="Stress" value="0.0"/>
    <att type="string" name="canonicalName" value="SCN2A"/>
    <graphics type="ELLIPSE" h="40.0" w="40.0" x="320.0" y="80.0" fill="#ff9999" width="1" outline="#666666" cy:nodeTransparency="1.0" cy:nodeLabelFont="SansSerif.bold-0-12" cy:nodeLabel="SCN2A" cy:borderLineType="solid"/>
  </node>
  <node label="SOCS2" id="-16">
    <att type="real" name="Betweenness" value="0.0"/>
    <att type="real" name="BottleNeck" value="1.0"/>
    <att type="real" name="CentiScaPe Betweenness" value="0.0"/>
    <att type="real" name="CentiScaPe Centroid" value="-107.0"/>
    <att type="real" name="CentiScaPe Closeness" value="0.001430615164520744"/>
    <att type="real" name="CentiScaPe Eccentricity" value="0.09090909090909091"/>
    <att type="real" name="CentiScaPe Node Degree" value="2.0"/>
    <att type="real" name="CentiScaPe Radiality" value="8.527777777777779"/>
    <att type="real" name="CentiScaPe Stress" value="0.0"/>
    <att type="real" name="Closeness" value="21.31144"/>
    <att type="real" name="Clustering coefficient" value="0.0"/>
    <att type="real" name="DMNC" value="0.0"/>
    <att type="real" name="Degree" value="2.0"/>
    <att type="real" name="EPC" value="15.626"/>
    <att type="real" name="EcCentricity" value="0.09091"/>
    <att type="real" name="MCC" value="1.0"/>
    <att type="real" name="MNC" value="1.0"/>
    <att type="real" name="Radiality" value="8.66667"/>
    <att type="real" name="Stress" value="0.0"/>
    <att type="string" name="canonicalName" value="SOCS2"/>
    <graphics type="ELLIPSE" h="40.0" w="40.0" x="480.0" y="80.0" fill="#ff9999" width="1" outline="#666666" cy:nodeTransparency="1.0" cy:nodeLabelFont="SansSerif.bold-0-12" cy:nodeLabel="SOCS2" cy:borderLineType="solid"/>
  </node>
  <node label="STC2" id="-15">
    <att type="real" name="Betweenness" value="0.0"/>
    <att type="real" name="BottleNeck" value="1.0"/>
    <att type="real" name="CentiScaPe Betweenness" value="0.0"/>
    <att type="real" name="CentiScaPe Centroid" value="-107.0"/>
    <att type="real" name="CentiScaPe Closeness" value="0.001059322033898305"/>
    <att type="real" name="CentiScaPe Eccentricity" value="0.07142857142857142"/>
    <att type="real" name="CentiScaPe Node Degree" value="1.0"/>
    <att type="real" name="CentiScaPe Radiality" value="6.2592592592592595"/>
    <att type="real" name="CentiScaPe Stress" value="0.0"/>
    <att type="real" name="Closeness" value="15.81659"/>
    <att type="real" name="Clustering coefficient" value="0.0"/>
    <att type="real" name="DMNC" value="0.0"/>
    <att type="real" name="Degree" value="1.0"/>
    <att type="real" name="EPC" value="4.761"/>
    <att type="real" name="EcCentricity" value="0.07143"/>
    <att type="real" name="MCC" value="1.0"/>
    <att type="real" name="MNC" value="1.0"/>
    <att type="real" name="Radiality" value="6.39815"/>
    <att type="real" name="Stress" value="0.0"/>
    <att type="string" name="canonicalName" value="STC2"/>
    <graphics type="ELLIPSE" h="40.0" w="40.0" x="560.0" y="80.0" fill="#ff9999" width="1" outline="#666666" cy:nodeTransparency="1.0" cy:nodeLabelFont="SansSerif.bold-0-12" cy:nodeLabel="STC2" cy:borderLineType="solid"/>
  </node>
  <node label="MATN2" id="-14">
    <att type="real" name="Betweenness" value="0.0"/>
    <att type="real" name="BottleNeck" value="1.0"/>
    <att type="real" name="CentiScaPe Betweenness" value="0.0"/>
    <att type="real" name="CentiScaPe Centroid" value="-107.0"/>
    <att type="real" name="CentiScaPe Closeness" value="0.0010245901639344263"/>
    <att type="real" name="CentiScaPe Eccentricity" value="0.07692307692307693"/>
    <att type="real" name="CentiScaPe Node Degree" value="2.0"/>
    <att type="real" name="CentiScaPe Radiality" value="5.962962962962963"/>
    <att type="real" name="CentiScaPe Stress" value="0.0"/>
    <att type="real" name="Closeness" value="15.06499"/>
    <att type="real" name="Clustering coefficient" value="0.0"/>
    <att type="real" name="DMNC" value="0.0"/>
    <att type="real" name="Degree" value="2.0"/>
    <att type="real" name="EPC" value="6.511"/>
    <att type="real" name="EcCentricity" value="0.07692"/>
    <att type="real" name="MCC" value="1.0"/>
    <att type="real" name="MNC" value="1.0"/>
    <att type="real" name="Radiality" value="6.10185"/>
    <att type="real" name="Stress" value="0.0"/>
    <att type="string" name="canonicalName" value="MATN2"/>
    <graphics type="ELLIPSE" h="40.0" w="40.0" x="640.0" y="80.0" fill="#ff9999" width="1" outline="#666666" cy:nodeTransparency="1.0" cy:nodeLabelFont="SansSerif.bold-0-12" cy:nodeLabel="MATN2" cy:borderLineType="solid"/>
  </node>
  <node label="MLST8" id="-13">
    <att type="real" name="Betweenness" value="0.0"/>
    <att type="real" name="BottleNeck" value="1.0"/>
    <att type="real" name="CentiScaPe Betweenness" value="0.0"/>
    <att type="real" name="CentiScaPe Centroid" value="-65.0"/>
    <att type="real" name="CentiScaPe Closeness" value="0.0014367816091954023"/>
    <att type="real" name="CentiScaPe Eccentricity" value="0.09090909090909091"/>
    <att type="real" name="CentiScaPe Node Degree" value="7.0"/>
    <att type="real" name="CentiScaPe Radiality" value="8.555555555555555"/>
    <att type="real" name="CentiScaPe Stress" value="0.0"/>
    <att type="real" name="Closeness" value="21.58265"/>
    <att type="real" name="Clustering coefficient" value="0.42857"/>
    <att type="real" name="DMNC" value="1.39039"/>
    <att type="real" name="Degree" value="7.0"/>
    <att type="real" name="EPC" value="16.752"/>
    <att type="real" name="EcCentricity" value="0.09091"/>
    <att type="real" name="MCC" value="6.0"/>
    <att type="real" name="MNC" value="3.0"/>
    <att type="real" name="Radiality" value="8.69444"/>
    <att type="real" name="Stress" value="0.0"/>
    <att type="string" name="canonicalName" value="MLST8"/>
    <graphics type="ELLIPSE" h="40.0" w="40.0" x="720.0" y="80.0" fill="#ff9999" width="1" outline="#666666" cy:nodeTransparency="1.0" cy:nodeLabelFont="SansSerif.bold-0-12" cy:nodeLabel="MLST8" cy:borderLineType="solid"/>
  </node>
  <node label="H2AFZ" id="-12">
    <att type="real" name="Betweenness" value="0.0"/>
    <att type="real" name="BottleNeck" value="1.0"/>
    <att type="real" name="CentiScaPe Betweenness" value="0.0"/>
    <att type="real" name="CentiScaPe Centroid" value="-107.0"/>
    <att type="real" name="CentiScaPe Closeness" value="9.794319294809011E-4"/>
    <att type="real" name="CentiScaPe Eccentricity" value="0.07692307692307693"/>
    <att type="real" name="CentiScaPe Node Degree" value="1.0"/>
    <att type="real" name="CentiScaPe Radiality" value="5.546296296296297"/>
    <att type="real" name="CentiScaPe Stress" value="0.0"/>
    <att type="real" name="Closeness" value="14.62915"/>
    <att type="real" name="Clustering coefficient" value="0.0"/>
    <att type="real" name="DMNC" value="0.0"/>
    <att type="real" name="Degree" value="1.0"/>
    <att type="real" name="EPC" value="4.034"/>
    <att type="real" name="EcCentricity" value="0.07692"/>
    <att type="real" name="MCC" value="1.0"/>
    <att type="real" name="MNC" value="1.0"/>
    <att type="real" name="Radiality" value="5.68519"/>
    <att type="real" name="Stress" value="0.0"/>
    <att type="string" name="canonicalName" value="H2AFZ"/>
    <graphics type="ELLIPSE" h="40.0" w="40.0" x="0.0" y="160.0" fill="#ff9999" width="1" outline="#666666" cy:nodeTransparency="1.0" cy:nodeLabelFont="SansSerif.bold-0-12" cy:nodeLabel="H2AFZ" cy:borderLineType="solid"/>
  </node>
  <node label="ANK3" id="-11">
    <att type="real" name="Betweenness" value="467.05055"/>
    <att type="real" name="BottleNeck" value="4.0"/>
    <att type="real" name="CentiScaPe Betweenness" value="938.0000000000003"/>
    <att type="real" name="CentiScaPe Centroid" value="-59.0"/>
    <att type="real" name="CentiScaPe Closeness" value="0.0016129032258064516"/>
    <att type="real" name="CentiScaPe Eccentricity" value="0.1"/>
    <att type="real" name="CentiScaPe Node Degree" value="4.0"/>
    <att type="real" name="CentiScaPe Radiality" value="9.25925925925926"/>
    <att type="real" name="CentiScaPe Stress" value="1230.0"/>
    <att type="real" name="Closeness" value="24.07698"/>
    <att type="real" name="Clustering coefficient" value="0.0"/>
    <att type="real" name="DMNC" value="0.0"/>
    <att type="real" name="Degree" value="4.0"/>
    <att type="real" name="EPC" value="12.649"/>
    <att type="real" name="EcCentricity" value="0.1"/>
    <att type="real" name="MCC" value="4.0"/>
    <att type="real" name="MNC" value="1.0"/>
    <att type="real" name="Radiality" value="9.39815"/>
    <att type="real" name="Stress" value="5476.0"/>
    <att type="string" name="canonicalName" value="ANK3"/>
    <graphics type="ELLIPSE" h="40.0" w="40.0" x="80.0" y="160.0" fill="#ff9999" width="1" outline="#666666" cy:nodeTransparency="1.0" cy:nodeLabelFont="SansSerif.bold-0-12" cy:nodeLabel="ANK3" cy:borderLineType="solid"/>
  </node>
  <node label="SMARCD2" id="-10">
    <att type="real" name="Betweenness" value="0.0"/>
    <att type="real" name="BottleNeck" value="1.0"/>
    <att type="real" name="CentiScaPe Betweenness" value="0.0"/>
    <att type="real" name="CentiScaPe Centroid" value="-107.0"/>
    <att type="real" name="CentiScaPe Closeness" value="0.001366120218579235"/>
    <att type="real" name="CentiScaPe Eccentricity" value="0.1"/>
    <att type="real" name="CentiScaPe Node Degree" value="1.0"/>
    <att type="real" name="CentiScaPe Radiality" value="8.222222222222221"/>
    <att type="real" name="CentiScaPe Stress" value="0.0"/>
    <att type="real" name="Closeness" value="20.2623"/>
    <att type="real" name="Clustering coefficient" value="0.0"/>
    <att type="real" name="DMNC" value="0.0"/>
    <att type="real" name="Degree" value="1.0"/>
    <att type="real" name="EPC" value="7.143"/>
    <att type="real" name="EcCentricity" value="0.1"/>
    <att type="real" name="MCC" value="1.0"/>
    <att type="real" name="MNC" value="1.0"/>
    <att type="real" name="Radiality" value="8.36111"/>
    <att type="real" name="Stress" value="0.0"/>
    <att type="string" name="canonicalName" value="SMARCD2"/>
    <graphics type="ELLIPSE" h="40.0" w="40.0" x="160.0" y="160.0" fill="#ff9999" width="1" outline="#666666" cy:nodeTransparency="1.0" cy:nodeLabelFont="SansSerif.bold-0-12" cy:nodeLabel="SMARCD2" cy:borderLineType="solid"/>
  </node>
  <node label="MAGEC1" id="-9">
    <att type="real" name="Betweenness" value="422.0"/>
    <att type="real" name="BottleNeck" value="5.0"/>
    <att type="real" name="CentiScaPe Betweenness" value="844.0"/>
    <att type="real" name="CentiScaPe Centroid" value="-99.0"/>
    <att type="real" name="CentiScaPe Closeness" value="0.0010940919037199124"/>
    <att type="real" name="CentiScaPe Eccentricity" value="0.08333333333333333"/>
    <att type="real" name="CentiScaPe Node Degree" value="5.0"/>
    <att type="real" name="CentiScaPe Radiality" value="6.537037037037037"/>
    <att type="real" name="CentiScaPe Stress" value="1812.0"/>
    <att type="real" name="Closeness" value="18.50444"/>
    <att type="real" name="Clustering coefficient" value="0.0"/>
    <att type="real" name="DMNC" value="0.0"/>
    <att type="real" name="Degree" value="5.0"/>
    <att type="real" name="EPC" value="6.402"/>
    <att type="real" name="EcCentricity" value="0.08333"/>
    <att type="real" name="MCC" value="5.0"/>
    <att type="real" name="MNC" value="1.0"/>
    <att type="real" name="Radiality" value="6.67593"/>
    <att type="real" name="Stress" value="13044.0"/>
    <att type="string" name="canonicalName" value="MAGEC1"/>
    <graphics type="ELLIPSE" h="40.0" w="40.0" x="240.0" y="160.0" fill="#ff9999" width="1" outline="#666666" cy:nodeTransparency="1.0" cy:nodeLabelFont="SansSerif.bold-0-12" cy:nodeLabel="MAGEC1" cy:borderLineType="solid"/>
  </node>
  <node label="PRKG2" id="-8">
    <att type="real" name="Betweenness" value="5.0"/>
    <att type="real" name="BottleNeck" value="1.0"/>
    <att type="real" name="CentiScaPe Betweenness" value="6.999999999999999"/>
    <att type="real" name="CentiScaPe Centroid" value="-101.0"/>
    <att type="real" name="CentiScaPe Closeness" value="0.0010570824524312897"/>
    <att type="real" name="CentiScaPe Eccentricity" value="0.07142857142857142"/>
    <att type="real" name="CentiScaPe Node Degree" value="3.0"/>
    <att type="real" name="CentiScaPe Radiality" value="6.2407407407407405"/>
    <att type="real" name="CentiScaPe Stress" value="18.0"/>
    <att type="real" name="Closeness" value="16.26362"/>
    <att type="real" name="Clustering coefficient" value="0.0"/>
    <att type="real" name="DMNC" value="0.0"/>
    <att type="real" name="Degree" value="3.0"/>
    <att type="real" name="EPC" value="7.935"/>
    <att type="real" name="EcCentricity" value="0.07143"/>
    <att type="real" name="MCC" value="2.0"/>
    <att type="real" name="MNC" value="1.0"/>
    <att type="real" name="Radiality" value="6.37963"/>
    <att type="real" name="Stress" value="60.0"/>
    <att type="string" name="canonicalName" value="PRKG2"/>
    <graphics type="ELLIPSE" h="40.0" w="40.0" x="320.0" y="160.0" fill="#ff9999" width="1" outline="#666666" cy:nodeTransparency="1.0" cy:nodeLabelFont="SansSerif.bold-0-12" cy:nodeLabel="PRKG2" cy:borderLineType="solid"/>
  </node>
  <node label="RORC" id="-7">
    <att type="real" name="Betweenness" value="107.0"/>
    <att type="real" name="BottleNeck" value="2.0"/>
    <att type="real" name="CentiScaPe Betweenness" value="214.0"/>
    <att type="real" name="CentiScaPe Centroid" value="-105.0"/>
    <att type="real" name="CentiScaPe Closeness" value="0.0012004801920768306"/>
    <att type="real" name="CentiScaPe Eccentricity" value="0.09090909090909091"/>
    <att type="real" name="CentiScaPe Node Degree" value="2.0"/>
    <att type="real" name="CentiScaPe Radiality" value="7.287037037037037"/>
    <att type="real" name="CentiScaPe Stress" value="246.0"/>
    <att type="real" name="Closeness" value="17.70076"/>
    <att type="real" name="Clustering coefficient" value="0.0"/>
    <att type="real" name="DMNC" value="0.0"/>
    <att type="real" name="Degree" value="2.0"/>
    <att type="real" name="EPC" value="4.518"/>
    <att type="real" name="EcCentricity" value="0.09091"/>
    <att type="real" name="MCC" value="2.0"/>
    <att type="real" name="MNC" value="1.0"/>
    <att type="real" name="Radiality" value="7.42593"/>
    <att type="real" name="Stress" value="1650.0"/>
    <att type="string" name="canonicalName" value="RORC"/>
    <graphics type="ELLIPSE" h="40.0" w="40.0" x="400.0" y="160.0" fill="#ff9999" width="1" outline="#666666" cy:nodeTransparency="1.0" cy:nodeLabelFont="SansSerif.bold-0-12" cy:nodeLabel="RORC" cy:borderLineType="solid"/>
  </node>
  <node label="SLC9A2" id="-6">
    <att type="real" name="Betweenness" value="0.0"/>
    <att type="real" name="BottleNeck" value="1.0"/>
    <att type="real" name="CentiScaPe Betweenness" value="0.0"/>
    <att type="real" name="CentiScaPe Centroid" value="-107.0"/>
    <att type="real" name="CentiScaPe Closeness" value="0.0015220700152207"/>
    <att type="real" name="CentiScaPe Eccentricity" value="0.09090909090909091"/>
    <att type="real" name="CentiScaPe Node Degree" value="1.0"/>
    <att type="real" name="CentiScaPe Radiality" value="8.916666666666666"/>
    <att type="real" name="CentiScaPe Stress" value="0.0"/>
    <att type="real" name="Closeness" value="21.65332"/>
    <att type="real" name="Clustering coefficient" value="0.0"/>
    <att type="real" name="DMNC" value="0.0"/>
    <att type="real" name="Degree" value="1.0"/>
    <att type="real" name="EPC" value="10.945"/>
    <att type="real" name="EcCentricity" value="0.09091"/>
    <att type="real" name="MCC" value="1.0"/>
    <att type="real" name="MNC" value="1.0"/>
    <att type="real" name="Radiality" value="9.05556"/>
    <att type="real" name="Stress" value="0.0"/>
    <att type="string" name="canonicalName" value="SLC9A2"/>
    <graphics type="ELLIPSE" h="40.0" w="40.0" x="480.0" y="160.0" fill="#ff9999" width="1" outline="#666666" cy:nodeTransparency="1.0" cy:nodeLabelFont="SansSerif.bold-0-12" cy:nodeLabel="SLC9A2" cy:borderLineType="solid"/>
  </node>
  <node label="AP1G2" id="-5">
    <att type="real" name="Betweenness" value="0.0"/>
    <att type="real" name="BottleNeck" value="1.0"/>
    <att type="real" name="CentiScaPe Betweenness" value="0.0"/>
    <att type="real" name="CentiScaPe Centroid" value="-107.0"/>
    <att type="real" name="CentiScaPe Closeness" value="0.001366120218579235"/>
    <att type="real" name="CentiScaPe Eccentricity" value="0.1"/>
    <att type="real" name="CentiScaPe Node Degree" value="1.0"/>
    <att type="real" name="CentiScaPe Radiality" value="8.222222222222221"/>
    <att type="real" name="CentiScaPe Stress" value="0.0"/>
    <att type="real" name="Closeness" value="20.2623"/>
    <att type="real" name="Clustering coefficient" value="0.0"/>
    <att type="real" name="DMNC" value="0.0"/>
    <att type="real" name="Degree" value="1.0"/>
    <att type="real" name="EPC" value="7.217"/>
    <att type="real" name="EcCentricity" value="0.1"/>
    <att type="real" name="MCC" value="1.0"/>
    <att type="real" name="MNC" value="1.0"/>
    <att type="real" name="Radiality" value="8.36111"/>
    <att type="real" name="Stress" value="0.0"/>
    <att type="string" name="canonicalName" value="AP1G2"/>
    <graphics type="ELLIPSE" h="40.0" w="40.0" x="560.0" y="160.0" fill="#ff9999" width="1" outline="#666666" cy:nodeTransparency="1.0" cy:nodeLabelFont="SansSerif.bold-0-12" cy:nodeLabel="AP1G2" cy:borderLineType="solid"/>
  </node>
  <node label="PPP1R26" id="-4">
    <att type="real" name="Betweenness" value="0.0"/>
    <att type="real" name="BottleNeck" value="1.0"/>
    <att type="real" name="CentiScaPe Betweenness" value="0.0"/>
    <att type="real" name="CentiScaPe Centroid" value="-107.0"/>
    <att type="real" name="CentiScaPe Closeness" value="0.0014265335235378032"/>
    <att type="real" name="CentiScaPe Eccentricity" value="0.1"/>
    <att type="real" name="CentiScaPe Node Degree" value="1.0"/>
    <att type="real" name="CentiScaPe Radiality" value="8.50925925925926"/>
    <att type="real" name="CentiScaPe Stress" value="0.0"/>
    <att type="real" name="Closeness" value="19.59603"/>
    <att type="real" name="Clustering coefficient" value="0.0"/>
    <att type="real" name="DMNC" value="0.0"/>
    <att type="real" name="Degree" value="1.0"/>
    <att type="real" name="EPC" value="8.034"/>
    <att type="real" name="EcCentricity" value="0.1"/>
    <att type="real" name="MCC" value="1.0"/>
    <att type="real" name="MNC" value="1.0"/>
    <att type="real" name="Radiality" value="8.64815"/>
    <att type="real" name="Stress" value="0.0"/>
    <att type="string" name="canonicalName" value="PPP1R26"/>
    <graphics type="ELLIPSE" h="40.0" w="40.0" x="640.0" y="160.0" fill="#ff9999" width="1" outline="#666666" cy:nodeTransparency="1.0" cy:nodeLabelFont="SansSerif.bold-0-12" cy:nodeLabel="PPP1R26" cy:borderLineType="solid"/>
  </node>
  <node label="LTBP1" id="-3">
    <att type="real" name="Betweenness" value="0.0"/>
    <att type="real" name="BottleNeck" value="1.0"/>
    <att type="real" name="CentiScaPe Betweenness" value="0.0"/>
    <att type="real" name="CentiScaPe Centroid" value="-106.0"/>
    <att type="real" name="CentiScaPe Closeness" value="0.0010256410256410256"/>
    <att type="real" name="CentiScaPe Eccentricity" value="0.07692307692307693"/>
    <att type="real" name="CentiScaPe Node Degree" value="4.0"/>
    <att type="real" name="CentiScaPe Radiality" value="5.972222222222222"/>
    <att type="real" name="CentiScaPe Stress" value="0.0"/>
    <att type="real" name="Closeness" value="15.56499"/>
    <att type="real" name="Clustering coefficient" value="0.33333"/>
    <att type="real" name="DMNC" value="0.61557"/>
    <att type="real" name="Degree" value="4.0"/>
    <att type="real" name="EPC" value="7.311"/>
    <att type="real" name="EcCentricity" value="0.07692"/>
    <att type="real" name="MCC" value="2.0"/>
    <att type="real" name="MNC" value="2.0"/>
    <att type="real" name="Radiality" value="6.11111"/>
    <att type="real" name="Stress" value="0.0"/>
    <att type="string" name="canonicalName" value="LTBP1"/>
    <graphics type="ELLIPSE" h="40.0" w="40.0" x="720.0" y="160.0" fill="#ff9999" width="1" outline="#666666" cy:nodeTransparency="1.0" cy:nodeLabelFont="SansSerif.bold-0-12" cy:nodeLabel="LTBP1" cy:borderLineType="solid"/>
  </node>
  <node label="SPATA20" id="-2">
    <att type="real" name="Betweenness" value="0.0"/>
    <att type="real" name="BottleNeck" value="1.0"/>
    <att type="real" name="CentiScaPe Betweenness" value="0.0"/>
    <att type="real" name="CentiScaPe Centroid" value="-107.0"/>
    <att type="real" name="CentiScaPe Closeness" value="0.001366120218579235"/>
    <att type="real" name="CentiScaPe Eccentricity" value="0.1"/>
    <att type="real" name="CentiScaPe Node Degree" value="1.0"/>
    <att type="real" name="CentiScaPe Radiality" value="8.222222222222221"/>
    <att type="real" name="CentiScaPe Stress" value="0.0"/>
    <att type="real" name="Closeness" value="20.2623"/>
    <att type="real" name="Clustering coefficient" value="0.0"/>
    <att type="real" name="DMNC" value="0.0"/>
    <att type="real" name="Degree" value="1.0"/>
    <att type="real" name="EPC" value="6.26"/>
    <att type="real" name="EcCentricity" value="0.1"/>
    <att type="real" name="MCC" value="1.0"/>
    <att type="real" name="MNC" value="1.0"/>
    <att type="real" name="Radiality" value="8.36111"/>
    <att type="real" name="Stress" value="0.0"/>
    <att type="string" name="canonicalName" value="SPATA20"/>
    <graphics type="ELLIPSE" h="40.0" w="40.0" x="0.0" y="240.0" fill="#ff9999" width="1" outline="#666666" cy:nodeTransparency="1.0" cy:nodeLabelFont="SansSerif.bold-0-12" cy:nodeLabel="SPATA20" cy:borderLineType="solid"/>
  </node>
  <node label="GNA14" id="-1">
    <att type="real" name="Betweenness" value="107.0"/>
    <att type="real" name="BottleNeck" value="2.0"/>
    <att type="real" name="CentiScaPe Betweenness" value="214.0"/>
    <att type="real" name="CentiScaPe Centroid" value="-105.0"/>
    <att type="real" name="CentiScaPe Closeness" value="0.0013157894736842105"/>
    <att type="real" name="CentiScaPe Eccentricity" value="0.08333333333333333"/>
    <att type="real" name="CentiScaPe Node Degree" value="3.0"/>
    <att type="real" name="CentiScaPe Radiality" value="7.962962962962963"/>
    <att type="real" name="CentiScaPe Stress" value="274.0"/>
    <att type="real" name="Closeness" value="19.34502"/>
    <att type="real" name="Clustering coefficient" value="0.0"/>
    <att type="real" name="DMNC" value="0.0"/>
    <att type="real" name="Degree" value="3.0"/>
    <att type="real" name="EPC" value="10.11"/>
    <att type="real" name="EcCentricity" value="0.08333"/>
    <att type="real" name="MCC" value="2.0"/>
    <att type="real" name="MNC" value="1.0"/>
    <att type="real" name="Radiality" value="8.10185"/>
    <att type="real" name="Stress" value="2588.0"/>
    <att type="string" name="canonicalName" value="GNA14"/>
    <graphics type="ELLIPSE" h="40.0" w="40.0" x="80.0" y="240.0" fill="#ff9999" width="1" outline="#666666" cy:nodeTransparency="1.0" cy:nodeLabelFont="SansSerif.bold-0-12" cy:nodeLabel="GNA14" cy:borderLineType="solid"/>
  </node>
  <edge label="ARAF (Physical&amp;nbsp;interactions) CPS1" source="-109" target="-49">
    <att type="string" name="canonicalName" value="ARAF (Physical&amp;nbsp;interactions) CPS1"/>
    <att type="string" name="interaction" value="Physical&amp;nbsp;interactions" cy:editable="false"/>
    <graphics width="1" fill="#0000ff" cy:sourceArrow="0" cy:targetArrow="0" cy:sourceArrowColor="#000000" cy:targetArrowColor="#000000" cy:edgeLabelFont="Default-0-10" cy:edgeLabel="" cy:edgeLineType="SOLID" cy:curved="STRAIGHT_LINES"/>
  </edge>
  <edge label="ARAF (Predicted) MAPK6" source="-109" target="-23">
    <att type="string" name="canonicalName" value="ARAF (Predicted) MAPK6"/>
    <att type="string" name="interaction" value="Predicted" cy:editable="false"/>
    <graphics width="1" fill="#0000ff" cy:sourceArrow="0" cy:targetArrow="0" cy:sourceArrowColor="#000000" cy:targetArrowColor="#000000" cy:edgeLabelFont="Default-0-10" cy:edgeLabel="" cy:edgeLineType="SOLID" cy:curved="STRAIGHT_LINES"/>
  </edge>
  <edge label="ARAF (Predicted) MAPK9" source="-109" target="-24">
    <att type="string" name="canonicalName" value="ARAF (Predicted) MAPK9"/>
    <att type="string" name="interaction" value="Predicted" cy:editable="false"/>
    <graphics width="1" fill="#0000ff" cy:sourceArrow="0" cy:targetArrow="0" cy:sourceArrowColor="#000000" cy:targetArrowColor="#000000" cy:edgeLabelFont="Default-0-10" cy:edgeLabel="" cy:edgeLineType="SOLID" cy:curved="STRAIGHT_LINES"/>
  </edge>
  <edge label="ENDOG (Pathway) AIFM1" source="-108" target="-78">
    <att type="string" name="canonicalName" value="ENDOG (Pathway) AIFM1"/>
    <att type="string" name="interaction" value="Pathway" cy:editable="false"/>
    <graphics width="1" fill="#0000ff" cy:sourceArrow="0" cy:targetArrow="0" cy:sourceArrowColor="#000000" cy:targetArrowColor="#000000" cy:edgeLabelFont="Default-0-10" cy:edgeLabel="" cy:edgeLineType="SOLID" cy:curved="STRAIGHT_LINES"/>
  </edge>
  <edge label="ENDOG (Physical&amp;nbsp;interactions) AIFM1" source="-108" target="-78">
    <att type="string" name="canonicalName" value="ENDOG (Physical&amp;nbsp;interactions) AIFM1"/>
    <att type="string" name="interaction" value="Physical&amp;nbsp;interactions" cy:editable="false"/>
    <graphics width="1" fill="#0000ff" cy:sourceArrow="0" cy:targetArrow="0" cy:sourceArrowColor="#000000" cy:targetArrowColor="#000000" cy:edgeLabelFont="Default-0-10" cy:edgeLabel="" cy:edgeLineType="SOLID" cy:curved="STRAIGHT_LINES"/>
  </edge>
  <edge label="NLGN3 (Physical&amp;nbsp;interactions) NRXN3" source="-106" target="-77">
    <att type="string" name="canonicalName" value="NLGN3 (Physical&amp;nbsp;interactions) NRXN3"/>
    <att type="string" name="interaction" value="Physical&amp;nbsp;interactions" cy:editable="false"/>
    <graphics width="1" fill="#0000ff" cy:sourceArrow="0" cy:targetArrow="0" cy:sourceArrowColor="#000000" cy:targetArrowColor="#000000" cy:edgeLabelFont="Default-0-10" cy:edgeLabel="" cy:edgeLineType="SOLID" cy:curved="STRAIGHT_LINES"/>
  </edge>
  <edge label="NLGN3 (Predicted) NRXN3" source="-106" target="-77">
    <att type="string" name="canonicalName" value="NLGN3 (Predicted) NRXN3"/>
    <att type="string" name="interaction" value="Predicted" cy:editable="false"/>
    <graphics width="1" fill="#0000ff" cy:sourceArrow="0" cy:targetArrow="0" cy:sourceArrowColor="#000000" cy:targetArrowColor="#000000" cy:edgeLabelFont="Default-0-10" cy:edgeLabel="" cy:edgeLineType="SOLID" cy:curved="STRAIGHT_LINES"/>
  </edge>
  <edge label="IGF1 (Pathway) IGF1R" source="-105" target="-89">
    <att type="string" name="canonicalName" value="IGF1 (Pathway) IGF1R"/>
    <att type="string" name="interaction" value="Pathway" cy:editable="false"/>
    <graphics width="1" fill="#0000ff" cy:sourceArrow="0" cy:targetArrow="0" cy:sourceArrowColor="#000000" cy:targetArrowColor="#000000" cy:edgeLabelFont="Default-0-10" cy:edgeLabel="" cy:edgeLineType="SOLID" cy:curved="STRAIGHT_LINES"/>
  </edge>
  <edge label="IGF1 (Pathway) GRB10" source="-105" target="-22">
    <att type="string" name="canonicalName" value="IGF1 (Pathway) GRB10"/>
    <att type="string" name="interaction" value="Pathway" cy:editable="false"/>
    <graphics width="1" fill="#0000ff" cy:sourceArrow="0" cy:targetArrow="0" cy:sourceArrowColor="#000000" cy:targetArrowColor="#000000" cy:edgeLabelFont="Default-0-10" cy:edgeLabel="" cy:edgeLineType="SOLID" cy:curved="STRAIGHT_LINES"/>
  </edge>
  <edge label="IGF1 (Physical&amp;nbsp;interactions) IGF1R" source="-105" target="-89">
    <att type="string" name="canonicalName" value="IGF1 (Physical&amp;nbsp;interactions) IGF1R"/>
    <att type="string" name="interaction" value="Physical&amp;nbsp;interactions" cy:editable="false"/>
    <graphics width="1" fill="#0000ff" cy:sourceArrow="0" cy:targetArrow="0" cy:sourceArrowColor="#000000" cy:targetArrowColor="#000000" cy:edgeLabelFont="Default-0-10" cy:edgeLabel="" cy:edgeLineType="SOLID" cy:curved="STRAIGHT_LINES"/>
  </edge>
  <edge label="IGF1 (Predicted) IGF1R" source="-105" target="-89">
    <att type="string" name="canonicalName" value="IGF1 (Predicted) IGF1R"/>
    <att type="string" name="interaction" value="Predicted" cy:editable="false"/>
    <graphics width="1" fill="#0000ff" cy:sourceArrow="0" cy:targetArrow="0" cy:sourceArrowColor="#000000" cy:targetArrowColor="#000000" cy:edgeLabelFont="Default-0-10" cy:edgeLabel="" cy:edgeLineType="SOLID" cy:curved="STRAIGHT_LINES"/>
  </edge>
  <edge label="SIRT5 (Physical&amp;nbsp;interactions) CPS1" source="-104" target="-49">
    <att type="string" name="canonicalName" value="SIRT5 (Physical&amp;nbsp;interactions) CPS1"/>
    <att type="string" name="interaction" value="Physical&amp;nbsp;interactions" cy:editable="false"/>
    <graphics width="1" fill="#0000ff" cy:sourceArrow="0" cy:targetArrow="0" cy:sourceArrowColor="#000000" cy:targetArrowColor="#000000" cy:edgeLabelFont="Default-0-10" cy:edgeLabel="" cy:edgeLineType="SOLID" cy:curved="STRAIGHT_LINES"/>
  </edge>
  <edge label="SIRT5 (Predicted) CPS1" source="-104" target="-49">
    <att type="string" name="canonicalName" value="SIRT5 (Predicted) CPS1"/>
    <att type="string" name="interaction" value="Predicted" cy:editable="false"/>
    <graphics width="1" fill="#0000ff" cy:sourceArrow="0" cy:targetArrow="0" cy:sourceArrowColor="#000000" cy:targetArrowColor="#000000" cy:edgeLabelFont="Default-0-10" cy:edgeLabel="" cy:edgeLineType="SOLID" cy:curved="STRAIGHT_LINES"/>
  </edge>
  <edge label="NLGN2 (Physical&amp;nbsp;interactions) NRXN3" source="-103" target="-77">
    <att type="string" name="canonicalName" value="NLGN2 (Physical&amp;nbsp;interactions) NRXN3"/>
    <att type="string" name="interaction" value="Physical&amp;nbsp;interactions" cy:editable="false"/>
    <graphics width="1" fill="#0000ff" cy:sourceArrow="0" cy:targetArrow="0" cy:sourceArrowColor="#000000" cy:targetArrowColor="#000000" cy:edgeLabelFont="Default-0-10" cy:edgeLabel="" cy:edgeLineType="SOLID" cy:curved="STRAIGHT_LINES"/>
  </edge>
  <edge label="NLGN2 (Predicted) NRXN3" source="-103" target="-77">
    <att type="string" name="canonicalName" value="NLGN2 (Predicted) NRXN3"/>
    <att type="string" name="interaction" value="Predicted" cy:editable="false"/>
    <graphics width="1" fill="#0000ff" cy:sourceArrow="0" cy:targetArrow="0" cy:sourceArrowColor="#000000" cy:targetArrowColor="#000000" cy:edgeLabelFont="Default-0-10" cy:edgeLabel="" cy:edgeLineType="SOLID" cy:curved="STRAIGHT_LINES"/>
  </edge>
  <edge label="NLGN1 (Pathway) NRXN2" source="-102" target="-76">
    <att type="string" name="canonicalName" value="NLGN1 (Pathway) NRXN2"/>
    <att type="string" name="interaction" value="Pathway" cy:editable="false"/>
    <graphics width="1" fill="#0000ff" cy:sourceArrow="0" cy:targetArrow="0" cy:sourceArrowColor="#000000" cy:targetArrowColor="#000000" cy:edgeLabelFont="Default-0-10" cy:edgeLabel="" cy:edgeLineType="SOLID" cy:curved="STRAIGHT_LINES"/>
  </edge>
  <edge label="NLGN1 (Physical&amp;nbsp;interactions) NRXN2" source="-102" target="-76">
    <att type="string" name="canonicalName" value="NLGN1 (Physical&amp;nbsp;interactions) NRXN2"/>
    <att type="string" name="interaction" value="Physical&amp;nbsp;interactions" cy:editable="false"/>
    <graphics width="1" fill="#0000ff" cy:sourceArrow="0" cy:targetArrow="0" cy:sourceArrowColor="#000000" cy:targetArrowColor="#000000" cy:edgeLabelFont="Default-0-10" cy:edgeLabel="" cy:edgeLineType="SOLID" cy:curved="STRAIGHT_LINES"/>
  </edge>
  <edge label="NLGN1 (Physical&amp;nbsp;interactions) NRXN3" source="-102" target="-77">
    <att type="string" name="canonicalName" value="NLGN1 (Physical&amp;nbsp;interactions) NRXN3"/>
    <att type="string" name="interaction" value="Physical&amp;nbsp;interactions" cy:editable="false"/>
    <graphics width="1" fill="#0000ff" cy:sourceArrow="0" cy:targetArrow="0" cy:sourceArrowColor="#000000" cy:targetArrowColor="#000000" cy:edgeLabelFont="Default-0-10" cy:edgeLabel="" cy:edgeLineType="SOLID" cy:curved="STRAIGHT_LINES"/>
  </edge>
  <edge label="NLGN1 (Predicted) NRXN2" source="-102" target="-76">
    <att type="string" name="canonicalName" value="NLGN1 (Predicted) NRXN2"/>
    <att type="string" name="interaction" value="Predicted" cy:editable="false"/>
    <graphics width="1" fill="#0000ff" cy:sourceArrow="0" cy:targetArrow="0" cy:sourceArrowColor="#000000" cy:targetArrowColor="#000000" cy:edgeLabelFont="Default-0-10" cy:edgeLabel="" cy:edgeLineType="SOLID" cy:curved="STRAIGHT_LINES"/>
  </edge>
  <edge label="NLGN1 (Predicted) NRXN3" source="-102" target="-77">
    <att type="string" name="canonicalName" value="NLGN1 (Predicted) NRXN3"/>
    <att type="string" name="interaction" value="Predicted" cy:editable="false"/>
    <graphics width="1" fill="#0000ff" cy:sourceArrow="0" cy:targetArrow="0" cy:sourceArrowColor="#000000" cy:targetArrowColor="#000000" cy:edgeLabelFont="Default-0-10" cy:edgeLabel="" cy:edgeLineType="SOLID" cy:curved="STRAIGHT_LINES"/>
  </edge>
  <edge label="FBN1 (Physical&amp;nbsp;interactions) FBN2" source="-101" target="-95">
    <att type="string" name="canonicalName" value="FBN1 (Physical&amp;nbsp;interactions) FBN2"/>
    <att type="string" name="interaction" value="Physical&amp;nbsp;interactions" cy:editable="false"/>
    <graphics width="1" fill="#0000ff" cy:sourceArrow="0" cy:targetArrow="0" cy:sourceArrowColor="#000000" cy:targetArrowColor="#000000" cy:edgeLabelFont="Default-0-10" cy:edgeLabel="" cy:edgeLineType="SOLID" cy:curved="STRAIGHT_LINES"/>
  </edge>
  <edge label="FBN1 (Physical&amp;nbsp;interactions) RAPSN" source="-101" target="-53">
    <att type="string" name="canonicalName" value="FBN1 (Physical&amp;nbsp;interactions) RAPSN"/>
    <att type="string" name="interaction" value="Physical&amp;nbsp;interactions" cy:editable="false"/>
    <graphics width="1" fill="#0000ff" cy:sourceArrow="0" cy:targetArrow="0" cy:sourceArrowColor="#000000" cy:targetArrowColor="#000000" cy:edgeLabelFont="Default-0-10" cy:edgeLabel="" cy:edgeLineType="SOLID" cy:curved="STRAIGHT_LINES"/>
  </edge>
  <edge label="FBN1 (Predicted) RAPSN" source="-101" target="-53">
    <att type="string" name="canonicalName" value="FBN1 (Predicted) RAPSN"/>
    <att type="string" name="interaction" value="Predicted" cy:editable="false"/>
    <graphics width="1" fill="#0000ff" cy:sourceArrow="0" cy:targetArrow="0" cy:sourceArrowColor="#000000" cy:targetArrowColor="#000000" cy:edgeLabelFont="Default-0-10" cy:edgeLabel="" cy:edgeLineType="SOLID" cy:curved="STRAIGHT_LINES"/>
  </edge>
  <edge label="FBN1 (Predicted) FBN2" source="-101" target="-95">
    <att type="string" name="canonicalName" value="FBN1 (Predicted) FBN2"/>
    <att type="string" name="interaction" value="Predicted" cy:editable="false"/>
    <graphics width="1" fill="#0000ff" cy:sourceArrow="0" cy:targetArrow="0" cy:sourceArrowColor="#000000" cy:targetArrowColor="#000000" cy:edgeLabelFont="Default-0-10" cy:edgeLabel="" cy:edgeLineType="SOLID" cy:curved="STRAIGHT_LINES"/>
  </edge>
  <edge label="PLEC (Pathway) COL17A1" source="-100" target="-90">
    <att type="string" name="canonicalName" value="PLEC (Pathway) COL17A1"/>
    <att type="string" name="interaction" value="Pathway" cy:editable="false"/>
    <graphics width="1" fill="#0000ff" cy:sourceArrow="0" cy:targetArrow="0" cy:sourceArrowColor="#000000" cy:targetArrowColor="#000000" cy:edgeLabelFont="Default-0-10" cy:edgeLabel="" cy:edgeLineType="SOLID" cy:curved="STRAIGHT_LINES"/>
  </edge>
  <edge label="PLEC (Physical&amp;nbsp;interactions) SPTA1" source="-100" target="-56">
    <att type="string" name="canonicalName" value="PLEC (Physical&amp;nbsp;interactions) SPTA1"/>
    <att type="string" name="interaction" value="Physical&amp;nbsp;interactions" cy:editable="false"/>
    <graphics width="1" fill="#0000ff" cy:sourceArrow="0" cy:targetArrow="0" cy:sourceArrowColor="#000000" cy:targetArrowColor="#000000" cy:edgeLabelFont="Default-0-10" cy:edgeLabel="" cy:edgeLineType="SOLID" cy:curved="STRAIGHT_LINES"/>
  </edge>
  <edge label="PLEC (Physical&amp;nbsp;interactions) COL17A1" source="-100" target="-90">
    <att type="string" name="canonicalName" value="PLEC (Physical&amp;nbsp;interactions) COL17A1"/>
    <att type="string" name="interaction" value="Physical&amp;nbsp;interactions" cy:editable="false"/>
    <graphics width="1" fill="#0000ff" cy:sourceArrow="0" cy:targetArrow="0" cy:sourceArrowColor="#000000" cy:targetArrowColor="#000000" cy:edgeLabelFont="Default-0-10" cy:edgeLabel="" cy:edgeLineType="SOLID" cy:curved="STRAIGHT_LINES"/>
  </edge>
  <edge label="PLEC (Predicted) SPTA1" source="-100" target="-56">
    <att type="string" name="canonicalName" value="PLEC (Predicted) SPTA1"/>
    <att type="string" name="interaction" value="Predicted" cy:editable="false"/>
    <graphics width="1" fill="#0000ff" cy:sourceArrow="0" cy:targetArrow="0" cy:sourceArrowColor="#000000" cy:targetArrowColor="#000000" cy:edgeLabelFont="Default-0-10" cy:edgeLabel="" cy:edgeLineType="SOLID" cy:curved="STRAIGHT_LINES"/>
  </edge>
  <edge label="MLLT4 (Pathway) JUP" source="-99" target="-21">
    <att type="string" name="canonicalName" value="MLLT4 (Pathway) JUP"/>
    <att type="string" name="interaction" value="Pathway" cy:editable="false"/>
    <graphics width="1" fill="#0000ff" cy:sourceArrow="0" cy:targetArrow="0" cy:sourceArrowColor="#000000" cy:targetArrowColor="#000000" cy:edgeLabelFont="Default-0-10" cy:edgeLabel="" cy:edgeLineType="SOLID" cy:curved="STRAIGHT_LINES"/>
  </edge>
  <edge label="MLLT4 (Physical&amp;nbsp;interactions) NRXN3" source="-99" target="-77">
    <att type="string" name="canonicalName" value="MLLT4 (Physical&amp;nbsp;interactions) NRXN3"/>
    <att type="string" name="interaction" value="Physical&amp;nbsp;interactions" cy:editable="false"/>
    <graphics width="1" fill="#0000ff" cy:sourceArrow="0" cy:targetArrow="0" cy:sourceArrowColor="#000000" cy:targetArrowColor="#000000" cy:edgeLabelFont="Default-0-10" cy:edgeLabel="" cy:edgeLineType="SOLID" cy:curved="STRAIGHT_LINES"/>
  </edge>
  <edge label="MLLT4 (Physical&amp;nbsp;interactions) NRXN2" source="-99" target="-76">
    <att type="string" name="canonicalName" value="MLLT4 (Physical&amp;nbsp;interactions) NRXN2"/>
    <att type="string" name="interaction" value="Physical&amp;nbsp;interactions" cy:editable="false"/>
    <graphics width="1" fill="#0000ff" cy:sourceArrow="0" cy:targetArrow="0" cy:sourceArrowColor="#000000" cy:targetArrowColor="#000000" cy:edgeLabelFont="Default-0-10" cy:edgeLabel="" cy:edgeLineType="SOLID" cy:curved="STRAIGHT_LINES"/>
  </edge>
  <edge label="MLLT4 (Predicted) NRXN2" source="-99" target="-76">
    <att type="string" name="canonicalName" value="MLLT4 (Predicted) NRXN2"/>
    <att type="string" name="interaction" value="Predicted" cy:editable="false"/>
    <graphics width="1" fill="#0000ff" cy:sourceArrow="0" cy:targetArrow="0" cy:sourceArrowColor="#000000" cy:targetArrowColor="#000000" cy:edgeLabelFont="Default-0-10" cy:edgeLabel="" cy:edgeLineType="SOLID" cy:curved="STRAIGHT_LINES"/>
  </edge>
  <edge label="MLLT4 (Predicted) NRXN3" source="-99" target="-77">
    <att type="string" name="canonicalName" value="MLLT4 (Predicted) NRXN3"/>
    <att type="string" name="interaction" value="Predicted" cy:editable="false"/>
    <graphics width="1" fill="#0000ff" cy:sourceArrow="0" cy:targetArrow="0" cy:sourceArrowColor="#000000" cy:targetArrowColor="#000000" cy:edgeLabelFont="Default-0-10" cy:edgeLabel="" cy:edgeLineType="SOLID" cy:curved="STRAIGHT_LINES"/>
  </edge>
  <edge label="CHD4 (Physical&amp;nbsp;interactions) XRN1" source="-98" target="-26">
    <att type="string" name="canonicalName" value="CHD4 (Physical&amp;nbsp;interactions) XRN1"/>
    <att type="string" name="interaction" value="Physical&amp;nbsp;interactions" cy:editable="false"/>
    <graphics width="1" fill="#0000ff" cy:sourceArrow="0" cy:targetArrow="0" cy:sourceArrowColor="#000000" cy:targetArrowColor="#000000" cy:edgeLabelFont="Default-0-10" cy:edgeLabel="" cy:edgeLineType="SOLID" cy:curved="STRAIGHT_LINES"/>
  </edge>
  <edge label="CHD4 (Physical&amp;nbsp;interactions) RORC" source="-98" target="-7">
    <att type="string" name="canonicalName" value="CHD4 (Physical&amp;nbsp;interactions) RORC"/>
    <att type="string" name="interaction" value="Physical&amp;nbsp;interactions" cy:editable="false"/>
    <graphics width="1" fill="#0000ff" cy:sourceArrow="0" cy:targetArrow="0" cy:sourceArrowColor="#000000" cy:targetArrowColor="#000000" cy:edgeLabelFont="Default-0-10" cy:edgeLabel="" cy:edgeLineType="SOLID" cy:curved="STRAIGHT_LINES"/>
  </edge>
  <edge label="PIK3R3 (Pathway) MTOR" source="-97" target="-57">
    <att type="string" name="canonicalName" value="PIK3R3 (Pathway) MTOR"/>
    <att type="string" name="interaction" value="Pathway" cy:editable="false"/>
    <graphics width="1" fill="#0000ff" cy:sourceArrow="0" cy:targetArrow="0" cy:sourceArrowColor="#000000" cy:targetArrowColor="#000000" cy:edgeLabelFont="Default-0-10" cy:edgeLabel="" cy:edgeLineType="SOLID" cy:curved="STRAIGHT_LINES"/>
  </edge>
  <edge label="PIK3R3 (Pathway) IGF1R" source="-97" target="-89">
    <att type="string" name="canonicalName" value="PIK3R3 (Pathway) IGF1R"/>
    <att type="string" name="interaction" value="Pathway" cy:editable="false"/>
    <graphics width="1" fill="#0000ff" cy:sourceArrow="0" cy:targetArrow="0" cy:sourceArrowColor="#000000" cy:targetArrowColor="#000000" cy:edgeLabelFont="Default-0-10" cy:edgeLabel="" cy:edgeLineType="SOLID" cy:curved="STRAIGHT_LINES"/>
  </edge>
  <edge label="PIK3R3 (Physical&amp;nbsp;interactions) IGF1R" source="-97" target="-89">
    <att type="string" name="canonicalName" value="PIK3R3 (Physical&amp;nbsp;interactions) IGF1R"/>
    <att type="string" name="interaction" value="Physical&amp;nbsp;interactions" cy:editable="false"/>
    <graphics width="1" fill="#0000ff" cy:sourceArrow="0" cy:targetArrow="0" cy:sourceArrowColor="#000000" cy:targetArrowColor="#000000" cy:edgeLabelFont="Default-0-10" cy:edgeLabel="" cy:edgeLineType="SOLID" cy:curved="STRAIGHT_LINES"/>
  </edge>
  <edge label="EHD1 (Physical&amp;nbsp;interactions) IGF1R" source="-96" target="-89">
    <att type="string" name="canonicalName" value="EHD1 (Physical&amp;nbsp;interactions) IGF1R"/>
    <att type="string" name="interaction" value="Physical&amp;nbsp;interactions" cy:editable="false"/>
    <graphics width="1" fill="#0000ff" cy:sourceArrow="0" cy:targetArrow="0" cy:sourceArrowColor="#000000" cy:targetArrowColor="#000000" cy:edgeLabelFont="Default-0-10" cy:edgeLabel="" cy:edgeLineType="SOLID" cy:curved="STRAIGHT_LINES"/>
  </edge>
  <edge label="EHD1 (Predicted) IGF1R" source="-96" target="-89">
    <att type="string" name="canonicalName" value="EHD1 (Predicted) IGF1R"/>
    <att type="string" name="interaction" value="Predicted" cy:editable="false"/>
    <graphics width="1" fill="#0000ff" cy:sourceArrow="0" cy:targetArrow="0" cy:sourceArrowColor="#000000" cy:targetArrowColor="#000000" cy:edgeLabelFont="Default-0-10" cy:edgeLabel="" cy:edgeLineType="SOLID" cy:curved="STRAIGHT_LINES"/>
  </edge>
  <edge label="MRPL19 (Physical&amp;nbsp;interactions) MAGEC1" source="-94" target="-9">
    <att type="string" name="canonicalName" value="MRPL19 (Physical&amp;nbsp;interactions) MAGEC1"/>
    <att type="string" name="interaction" value="Physical&amp;nbsp;interactions" cy:editable="false"/>
    <graphics width="1" fill="#0000ff" cy:sourceArrow="0" cy:targetArrow="0" cy:sourceArrowColor="#000000" cy:targetArrowColor="#000000" cy:edgeLabelFont="Default-0-10" cy:edgeLabel="" cy:edgeLineType="SOLID" cy:curved="STRAIGHT_LINES"/>
  </edge>
  <edge label="TSC22D4 (Physical&amp;nbsp;interactions) AIFM1" source="-93" target="-78">
    <att type="string" name="canonicalName" value="TSC22D4 (Physical&amp;nbsp;interactions) AIFM1"/>
    <att type="string" name="interaction" value="Physical&amp;nbsp;interactions" cy:editable="false"/>
    <graphics width="1" fill="#0000ff" cy:sourceArrow="0" cy:targetArrow="0" cy:sourceArrowColor="#000000" cy:targetArrowColor="#000000" cy:edgeLabelFont="Default-0-10" cy:edgeLabel="" cy:edgeLineType="SOLID" cy:curved="STRAIGHT_LINES"/>
  </edge>
  <edge label="AP3M2 (Physical&amp;nbsp;interactions) UTP20" source="-92" target="-58">
    <att type="string" name="canonicalName" value="AP3M2 (Physical&amp;nbsp;interactions) UTP20"/>
    <att type="string" name="interaction" value="Physical&amp;nbsp;interactions" cy:editable="false"/>
    <graphics width="1" fill="#0000ff" cy:sourceArrow="0" cy:targetArrow="0" cy:sourceArrowColor="#000000" cy:targetArrowColor="#000000" cy:edgeLabelFont="Default-0-10" cy:edgeLabel="" cy:edgeLineType="SOLID" cy:curved="STRAIGHT_LINES"/>
  </edge>
  <edge label="AP3M2 (Predicted) UTP20" source="-92" target="-58">
    <att type="string" name="canonicalName" value="AP3M2 (Predicted) UTP20"/>
    <att type="string" name="interaction" value="Predicted" cy:editable="false"/>
    <graphics width="1" fill="#0000ff" cy:sourceArrow="0" cy:targetArrow="0" cy:sourceArrowColor="#000000" cy:targetArrowColor="#000000" cy:edgeLabelFont="Default-0-10" cy:edgeLabel="" cy:edgeLineType="SOLID" cy:curved="STRAIGHT_LINES"/>
  </edge>
  <edge label="ZNF600 (Physical&amp;nbsp;interactions) MAPK6" source="-91" target="-23">
    <att type="string" name="canonicalName" value="ZNF600 (Physical&amp;nbsp;interactions) MAPK6"/>
    <att type="string" name="interaction" value="Physical&amp;nbsp;interactions" cy:editable="false"/>
    <graphics width="1" fill="#0000ff" cy:sourceArrow="0" cy:targetArrow="0" cy:sourceArrowColor="#000000" cy:targetArrowColor="#000000" cy:edgeLabelFont="Default-0-10" cy:edgeLabel="" cy:edgeLineType="SOLID" cy:curved="STRAIGHT_LINES"/>
  </edge>
  <edge label="COL17A1 (Pathway) DSP" source="-90" target="-25">
    <att type="string" name="canonicalName" value="COL17A1 (Pathway) DSP"/>
    <att type="string" name="interaction" value="Pathway" cy:editable="false"/>
    <graphics width="1" fill="#0000ff" cy:sourceArrow="0" cy:targetArrow="0" cy:sourceArrowColor="#000000" cy:targetArrowColor="#000000" cy:edgeLabelFont="Default-0-10" cy:edgeLabel="" cy:edgeLineType="SOLID" cy:curved="STRAIGHT_LINES"/>
  </edge>
  <edge label="COL17A1 (Pathway) ITGA4" source="-90" target="-47">
    <att type="string" name="canonicalName" value="COL17A1 (Pathway) ITGA4"/>
    <att type="string" name="interaction" value="Pathway" cy:editable="false"/>
    <graphics width="1" fill="#0000ff" cy:sourceArrow="0" cy:targetArrow="0" cy:sourceArrowColor="#000000" cy:targetArrowColor="#000000" cy:edgeLabelFont="Default-0-10" cy:edgeLabel="" cy:edgeLineType="SOLID" cy:curved="STRAIGHT_LINES"/>
  </edge>
  <edge label="COL17A1 (Physical&amp;nbsp;interactions) DSP" source="-90" target="-25">
    <att type="string" name="canonicalName" value="COL17A1 (Physical&amp;nbsp;interactions) DSP"/>
    <att type="string" name="interaction" value="Physical&amp;nbsp;interactions" cy:editable="false"/>
    <graphics width="1" fill="#0000ff" cy:sourceArrow="0" cy:targetArrow="0" cy:sourceArrowColor="#000000" cy:targetArrowColor="#000000" cy:edgeLabelFont="Default-0-10" cy:edgeLabel="" cy:edgeLineType="SOLID" cy:curved="STRAIGHT_LINES"/>
  </edge>
  <edge label="COL17A1 (Predicted) DSP" source="-90" target="-25">
    <att type="string" name="canonicalName" value="COL17A1 (Predicted) DSP"/>
    <att type="string" name="interaction" value="Predicted" cy:editable="false"/>
    <graphics width="1" fill="#0000ff" cy:sourceArrow="0" cy:targetArrow="0" cy:sourceArrowColor="#000000" cy:targetArrowColor="#000000" cy:edgeLabelFont="Default-0-10" cy:edgeLabel="" cy:edgeLineType="SOLID" cy:curved="STRAIGHT_LINES"/>
  </edge>
  <edge label="PKD1L3 (Physical&amp;nbsp;interactions) PKD2L1" source="-88" target="-19">
    <att type="string" name="canonicalName" value="PKD1L3 (Physical&amp;nbsp;interactions) PKD2L1"/>
    <att type="string" name="interaction" value="Physical&amp;nbsp;interactions" cy:editable="false"/>
    <graphics width="1" fill="#0000ff" cy:sourceArrow="0" cy:targetArrow="0" cy:sourceArrowColor="#000000" cy:targetArrowColor="#000000" cy:edgeLabelFont="Default-0-10" cy:edgeLabel="" cy:edgeLineType="SOLID" cy:curved="STRAIGHT_LINES"/>
  </edge>
  <edge label="MLF2 (Physical&amp;nbsp;interactions) AIFM1" source="-87" target="-78">
    <att type="string" name="canonicalName" value="MLF2 (Physical&amp;nbsp;interactions) AIFM1"/>
    <att type="string" name="interaction" value="Physical&amp;nbsp;interactions" cy:editable="false"/>
    <graphics width="1" fill="#0000ff" cy:sourceArrow="0" cy:targetArrow="0" cy:sourceArrowColor="#000000" cy:targetArrowColor="#000000" cy:edgeLabelFont="Default-0-10" cy:edgeLabel="" cy:edgeLineType="SOLID" cy:curved="STRAIGHT_LINES"/>
  </edge>
  <edge label="CAMK2G (Physical&amp;nbsp;interactions) MYLK" source="-86" target="-60">
    <att type="string" name="canonicalName" value="CAMK2G (Physical&amp;nbsp;interactions) MYLK"/>
    <att type="string" name="interaction" value="Physical&amp;nbsp;interactions" cy:editable="false"/>
    <graphics width="1" fill="#0000ff" cy:sourceArrow="0" cy:targetArrow="0" cy:sourceArrowColor="#000000" cy:targetArrowColor="#000000" cy:edgeLabelFont="Default-0-10" cy:edgeLabel="" cy:edgeLineType="SOLID" cy:curved="STRAIGHT_LINES"/>
  </edge>
  <edge label="CAMK2G (Predicted) MYLK" source="-86" target="-60">
    <att type="string" name="canonicalName" value="CAMK2G (Predicted) MYLK"/>
    <att type="string" name="interaction" value="Predicted" cy:editable="false"/>
    <graphics width="1" fill="#0000ff" cy:sourceArrow="0" cy:targetArrow="0" cy:sourceArrowColor="#000000" cy:targetArrowColor="#000000" cy:edgeLabelFont="Default-0-10" cy:edgeLabel="" cy:edgeLineType="SOLID" cy:curved="STRAIGHT_LINES"/>
  </edge>
  <edge label="DOK4 (Physical&amp;nbsp;interactions) TEK" source="-83" target="-39">
    <att type="string" name="canonicalName" value="DOK4 (Physical&amp;nbsp;interactions) TEK"/>
    <att type="string" name="interaction" value="Physical&amp;nbsp;interactions" cy:editable="false"/>
    <graphics width="1" fill="#0000ff" cy:sourceArrow="0" cy:targetArrow="0" cy:sourceArrowColor="#000000" cy:targetArrowColor="#000000" cy:edgeLabelFont="Default-0-10" cy:edgeLabel="" cy:edgeLineType="SOLID" cy:curved="STRAIGHT_LINES"/>
  </edge>
  <edge label="DOK4 (Physical&amp;nbsp;interactions) IGF1R" source="-83" target="-89">
    <att type="string" name="canonicalName" value="DOK4 (Physical&amp;nbsp;interactions) IGF1R"/>
    <att type="string" name="interaction" value="Physical&amp;nbsp;interactions" cy:editable="false"/>
    <graphics width="1" fill="#0000ff" cy:sourceArrow="0" cy:targetArrow="0" cy:sourceArrowColor="#000000" cy:targetArrowColor="#000000" cy:edgeLabelFont="Default-0-10" cy:edgeLabel="" cy:edgeLineType="SOLID" cy:curved="STRAIGHT_LINES"/>
  </edge>
  <edge label="DOK4 (Predicted) TEK" source="-83" target="-39">
    <att type="string" name="canonicalName" value="DOK4 (Predicted) TEK"/>
    <att type="string" name="interaction" value="Predicted" cy:editable="false"/>
    <graphics width="1" fill="#0000ff" cy:sourceArrow="0" cy:targetArrow="0" cy:sourceArrowColor="#000000" cy:targetArrowColor="#000000" cy:edgeLabelFont="Default-0-10" cy:edgeLabel="" cy:edgeLineType="SOLID" cy:curved="STRAIGHT_LINES"/>
  </edge>
  <edge label="DOK2 (Pathway) ANGPT1" source="-82" target="-68">
    <att type="string" name="canonicalName" value="DOK2 (Pathway) ANGPT1"/>
    <att type="string" name="interaction" value="Pathway" cy:editable="false"/>
    <graphics width="1" fill="#0000ff" cy:sourceArrow="0" cy:targetArrow="0" cy:sourceArrowColor="#000000" cy:targetArrowColor="#000000" cy:edgeLabelFont="Default-0-10" cy:edgeLabel="" cy:edgeLineType="SOLID" cy:curved="STRAIGHT_LINES"/>
  </edge>
  <edge label="DOK2 (Pathway) TEK" source="-82" target="-39">
    <att type="string" name="canonicalName" value="DOK2 (Pathway) TEK"/>
    <att type="string" name="interaction" value="Pathway" cy:editable="false"/>
    <graphics width="1" fill="#0000ff" cy:sourceArrow="0" cy:targetArrow="0" cy:sourceArrowColor="#000000" cy:targetArrowColor="#000000" cy:edgeLabelFont="Default-0-10" cy:edgeLabel="" cy:edgeLineType="SOLID" cy:curved="STRAIGHT_LINES"/>
  </edge>
  <edge label="DOK2 (Physical&amp;nbsp;interactions) TEK" source="-82" target="-39">
    <att type="string" name="canonicalName" value="DOK2 (Physical&amp;nbsp;interactions) TEK"/>
    <att type="string" name="interaction" value="Physical&amp;nbsp;interactions" cy:editable="false"/>
    <graphics width="1" fill="#0000ff" cy:sourceArrow="0" cy:targetArrow="0" cy:sourceArrowColor="#000000" cy:targetArrowColor="#000000" cy:edgeLabelFont="Default-0-10" cy:edgeLabel="" cy:edgeLineType="SOLID" cy:curved="STRAIGHT_LINES"/>
  </edge>
  <edge label="DOK2 (Predicted) TEK" source="-82" target="-39">
    <att type="string" name="canonicalName" value="DOK2 (Predicted) TEK"/>
    <att type="string" name="interaction" value="Predicted" cy:editable="false"/>
    <graphics width="1" fill="#0000ff" cy:sourceArrow="0" cy:targetArrow="0" cy:sourceArrowColor="#000000" cy:targetArrowColor="#000000" cy:edgeLabelFont="Default-0-10" cy:edgeLabel="" cy:edgeLineType="SOLID" cy:curved="STRAIGHT_LINES"/>
  </edge>
  <edge label="ARHGEF12 (Pathway) IGF1R" source="-81" target="-89">
    <att type="string" name="canonicalName" value="ARHGEF12 (Pathway) IGF1R"/>
    <att type="string" name="interaction" value="Pathway" cy:editable="false"/>
    <graphics width="1" fill="#0000ff" cy:sourceArrow="0" cy:targetArrow="0" cy:sourceArrowColor="#000000" cy:targetArrowColor="#000000" cy:edgeLabelFont="Default-0-10" cy:edgeLabel="" cy:edgeLineType="SOLID" cy:curved="STRAIGHT_LINES"/>
  </edge>
  <edge label="ARHGEF12 (Physical&amp;nbsp;interactions) IGF1R" source="-81" target="-89">
    <att type="string" name="canonicalName" value="ARHGEF12 (Physical&amp;nbsp;interactions) IGF1R"/>
    <att type="string" name="interaction" value="Physical&amp;nbsp;interactions" cy:editable="false"/>
    <graphics width="1" fill="#0000ff" cy:sourceArrow="0" cy:targetArrow="0" cy:sourceArrowColor="#000000" cy:targetArrowColor="#000000" cy:edgeLabelFont="Default-0-10" cy:edgeLabel="" cy:edgeLineType="SOLID" cy:curved="STRAIGHT_LINES"/>
  </edge>
  <edge label="PRKCE (Pathway) CHRM2" source="-80" target="-84">
    <att type="string" name="canonicalName" value="PRKCE (Pathway) CHRM2"/>
    <att type="string" name="interaction" value="Pathway" cy:editable="false"/>
    <graphics width="1" fill="#0000ff" cy:sourceArrow="0" cy:targetArrow="0" cy:sourceArrowColor="#000000" cy:targetArrowColor="#000000" cy:edgeLabelFont="Default-0-10" cy:edgeLabel="" cy:edgeLineType="SOLID" cy:curved="STRAIGHT_LINES"/>
  </edge>
  <edge label="PRKCE (Physical&amp;nbsp;interactions) DSP" source="-80" target="-25">
    <att type="string" name="canonicalName" value="PRKCE (Physical&amp;nbsp;interactions) DSP"/>
    <att type="string" name="interaction" value="Physical&amp;nbsp;interactions" cy:editable="false"/>
    <graphics width="1" fill="#0000ff" cy:sourceArrow="0" cy:targetArrow="0" cy:sourceArrowColor="#000000" cy:targetArrowColor="#000000" cy:edgeLabelFont="Default-0-10" cy:edgeLabel="" cy:edgeLineType="SOLID" cy:curved="STRAIGHT_LINES"/>
  </edge>
  <edge label="PRKCE (Predicted) TNNI3" source="-80" target="-48">
    <att type="string" name="canonicalName" value="PRKCE (Predicted) TNNI3"/>
    <att type="string" name="interaction" value="Predicted" cy:editable="false"/>
    <graphics width="1" fill="#0000ff" cy:sourceArrow="0" cy:targetArrow="0" cy:sourceArrowColor="#000000" cy:targetArrowColor="#000000" cy:edgeLabelFont="Default-0-10" cy:edgeLabel="" cy:edgeLineType="SOLID" cy:curved="STRAIGHT_LINES"/>
  </edge>
  <edge label="PRKCE (Predicted) MAPK9" source="-80" target="-24">
    <att type="string" name="canonicalName" value="PRKCE (Predicted) MAPK9"/>
    <att type="string" name="interaction" value="Predicted" cy:editable="false"/>
    <graphics width="1" fill="#0000ff" cy:sourceArrow="0" cy:targetArrow="0" cy:sourceArrowColor="#000000" cy:targetArrowColor="#000000" cy:edgeLabelFont="Default-0-10" cy:edgeLabel="" cy:edgeLineType="SOLID" cy:curved="STRAIGHT_LINES"/>
  </edge>
  <edge label="NDUFA13 (Physical&amp;nbsp;interactions) XRN1" source="-79" target="-26">
    <att type="string" name="canonicalName" value="NDUFA13 (Physical&amp;nbsp;interactions) XRN1"/>
    <att type="string" name="interaction" value="Physical&amp;nbsp;interactions" cy:editable="false"/>
    <graphics width="1" fill="#0000ff" cy:sourceArrow="0" cy:targetArrow="0" cy:sourceArrowColor="#000000" cy:targetArrowColor="#000000" cy:edgeLabelFont="Default-0-10" cy:edgeLabel="" cy:edgeLineType="SOLID" cy:curved="STRAIGHT_LINES"/>
  </edge>
  <edge label="NDUFA13 (Predicted) ATP5L" source="-79" target="-67">
    <att type="string" name="canonicalName" value="NDUFA13 (Predicted) ATP5L"/>
    <att type="string" name="interaction" value="Predicted" cy:editable="false"/>
    <graphics width="1" fill="#0000ff" cy:sourceArrow="0" cy:targetArrow="0" cy:sourceArrowColor="#000000" cy:targetArrowColor="#000000" cy:edgeLabelFont="Default-0-10" cy:edgeLabel="" cy:edgeLineType="SOLID" cy:curved="STRAIGHT_LINES"/>
  </edge>
  <edge label="NRXN2 (Pathway) NLGN2" source="-76" target="-103">
    <att type="string" name="canonicalName" value="NRXN2 (Pathway) NLGN2"/>
    <att type="string" name="interaction" value="Pathway" cy:editable="false"/>
    <graphics width="1" fill="#0000ff" cy:sourceArrow="0" cy:targetArrow="0" cy:sourceArrowColor="#000000" cy:targetArrowColor="#000000" cy:edgeLabelFont="Default-0-10" cy:edgeLabel="" cy:edgeLineType="SOLID" cy:curved="STRAIGHT_LINES"/>
  </edge>
  <edge label="NRXN2 (Physical&amp;nbsp;interactions) MACF1" source="-76" target="-38">
    <att type="string" name="canonicalName" value="NRXN2 (Physical&amp;nbsp;interactions) MACF1"/>
    <att type="string" name="interaction" value="Physical&amp;nbsp;interactions" cy:editable="false"/>
    <graphics width="1" fill="#0000ff" cy:sourceArrow="0" cy:targetArrow="0" cy:sourceArrowColor="#000000" cy:targetArrowColor="#000000" cy:edgeLabelFont="Default-0-10" cy:edgeLabel="" cy:edgeLineType="SOLID" cy:curved="STRAIGHT_LINES"/>
  </edge>
  <edge label="NRXN2 (Physical&amp;nbsp;interactions) NLGN2" source="-76" target="-103">
    <att type="string" name="canonicalName" value="NRXN2 (Physical&amp;nbsp;interactions) NLGN2"/>
    <att type="string" name="interaction" value="Physical&amp;nbsp;interactions" cy:editable="false"/>
    <graphics width="1" fill="#0000ff" cy:sourceArrow="0" cy:targetArrow="0" cy:sourceArrowColor="#000000" cy:targetArrowColor="#000000" cy:edgeLabelFont="Default-0-10" cy:edgeLabel="" cy:edgeLineType="SOLID" cy:curved="STRAIGHT_LINES"/>
  </edge>
  <edge label="NRXN2 (Physical&amp;nbsp;interactions) NLGN3" source="-76" target="-106">
    <att type="string" name="canonicalName" value="NRXN2 (Physical&amp;nbsp;interactions) NLGN3"/>
    <att type="string" name="interaction" value="Physical&amp;nbsp;interactions" cy:editable="false"/>
    <graphics width="1" fill="#0000ff" cy:sourceArrow="0" cy:targetArrow="0" cy:sourceArrowColor="#000000" cy:targetArrowColor="#000000" cy:edgeLabelFont="Default-0-10" cy:edgeLabel="" cy:edgeLineType="SOLID" cy:curved="STRAIGHT_LINES"/>
  </edge>
  <edge label="NRXN2 (Predicted) NLGN3" source="-76" target="-106">
    <att type="string" name="canonicalName" value="NRXN2 (Predicted) NLGN3"/>
    <att type="string" name="interaction" value="Predicted" cy:editable="false"/>
    <graphics width="1" fill="#0000ff" cy:sourceArrow="0" cy:targetArrow="0" cy:sourceArrowColor="#000000" cy:targetArrowColor="#000000" cy:edgeLabelFont="Default-0-10" cy:edgeLabel="" cy:edgeLineType="SOLID" cy:curved="STRAIGHT_LINES"/>
  </edge>
  <edge label="NRXN2 (Predicted) NLGN2" source="-76" target="-103">
    <att type="string" name="canonicalName" value="NRXN2 (Predicted) NLGN2"/>
    <att type="string" name="interaction" value="Predicted" cy:editable="false"/>
    <graphics width="1" fill="#0000ff" cy:sourceArrow="0" cy:targetArrow="0" cy:sourceArrowColor="#000000" cy:targetArrowColor="#000000" cy:edgeLabelFont="Default-0-10" cy:edgeLabel="" cy:edgeLineType="SOLID" cy:curved="STRAIGHT_LINES"/>
  </edge>
  <edge label="TMCO7 (Physical&amp;nbsp;interactions) MACF1" source="-75" target="-38">
    <att type="string" name="canonicalName" value="TMCO7 (Physical&amp;nbsp;interactions) MACF1"/>
    <att type="string" name="interaction" value="Physical&amp;nbsp;interactions" cy:editable="false"/>
    <graphics width="1" fill="#0000ff" cy:sourceArrow="0" cy:targetArrow="0" cy:sourceArrowColor="#000000" cy:targetArrowColor="#000000" cy:edgeLabelFont="Default-0-10" cy:edgeLabel="" cy:edgeLineType="SOLID" cy:curved="STRAIGHT_LINES"/>
  </edge>
  <edge label="ANGPT4 (Pathway) TEK" source="-74" target="-39">
    <att type="string" name="canonicalName" value="ANGPT4 (Pathway) TEK"/>
    <att type="string" name="interaction" value="Pathway" cy:editable="false"/>
    <graphics width="1" fill="#0000ff" cy:sourceArrow="0" cy:targetArrow="0" cy:sourceArrowColor="#000000" cy:targetArrowColor="#000000" cy:edgeLabelFont="Default-0-10" cy:edgeLabel="" cy:edgeLineType="SOLID" cy:curved="STRAIGHT_LINES"/>
  </edge>
  <edge label="ANGPT4 (Physical&amp;nbsp;interactions) TEK" source="-74" target="-39">
    <att type="string" name="canonicalName" value="ANGPT4 (Physical&amp;nbsp;interactions) TEK"/>
    <att type="string" name="interaction" value="Physical&amp;nbsp;interactions" cy:editable="false"/>
    <graphics width="1" fill="#0000ff" cy:sourceArrow="0" cy:targetArrow="0" cy:sourceArrowColor="#000000" cy:targetArrowColor="#000000" cy:edgeLabelFont="Default-0-10" cy:edgeLabel="" cy:edgeLineType="SOLID" cy:curved="STRAIGHT_LINES"/>
  </edge>
  <edge label="DPP7 (Physical&amp;nbsp;interactions) XRN1" source="-73" target="-26">
    <att type="string" name="canonicalName" value="DPP7 (Physical&amp;nbsp;interactions) XRN1"/>
    <att type="string" name="interaction" value="Physical&amp;nbsp;interactions" cy:editable="false"/>
    <graphics width="1" fill="#0000ff" cy:sourceArrow="0" cy:targetArrow="0" cy:sourceArrowColor="#000000" cy:targetArrowColor="#000000" cy:edgeLabelFont="Default-0-10" cy:edgeLabel="" cy:edgeLineType="SOLID" cy:curved="STRAIGHT_LINES"/>
  </edge>
  <edge label="ANGPT2 (Pathway) TEK" source="-72" target="-39">
    <att type="string" name="canonicalName" value="ANGPT2 (Pathway) TEK"/>
    <att type="string" name="interaction" value="Pathway" cy:editable="false"/>
    <graphics width="1" fill="#0000ff" cy:sourceArrow="0" cy:targetArrow="0" cy:sourceArrowColor="#000000" cy:targetArrowColor="#000000" cy:edgeLabelFont="Default-0-10" cy:edgeLabel="" cy:edgeLineType="SOLID" cy:curved="STRAIGHT_LINES"/>
  </edge>
  <edge label="ANGPT2 (Physical&amp;nbsp;interactions) TEK" source="-72" target="-39">
    <att type="string" name="canonicalName" value="ANGPT2 (Physical&amp;nbsp;interactions) TEK"/>
    <att type="string" name="interaction" value="Physical&amp;nbsp;interactions" cy:editable="false"/>
    <graphics width="1" fill="#0000ff" cy:sourceArrow="0" cy:targetArrow="0" cy:sourceArrowColor="#000000" cy:targetArrowColor="#000000" cy:edgeLabelFont="Default-0-10" cy:edgeLabel="" cy:edgeLineType="SOLID" cy:curved="STRAIGHT_LINES"/>
  </edge>
  <edge label="GOLGA4 (Physical&amp;nbsp;interactions) MACF1" source="-71" target="-38">
    <att type="string" name="canonicalName" value="GOLGA4 (Physical&amp;nbsp;interactions) MACF1"/>
    <att type="string" name="interaction" value="Physical&amp;nbsp;interactions" cy:editable="false"/>
    <graphics width="1" fill="#0000ff" cy:sourceArrow="0" cy:targetArrow="0" cy:sourceArrowColor="#000000" cy:targetArrowColor="#000000" cy:edgeLabelFont="Default-0-10" cy:edgeLabel="" cy:edgeLineType="SOLID" cy:curved="STRAIGHT_LINES"/>
  </edge>
  <edge label="TIE1 (Physical&amp;nbsp;interactions) ANGPT4" source="-70" target="-74">
    <att type="string" name="canonicalName" value="TIE1 (Physical&amp;nbsp;interactions) ANGPT4"/>
    <att type="string" name="interaction" value="Physical&amp;nbsp;interactions" cy:editable="false"/>
    <graphics width="1" fill="#0000ff" cy:sourceArrow="0" cy:targetArrow="0" cy:sourceArrowColor="#000000" cy:targetArrowColor="#000000" cy:edgeLabelFont="Default-0-10" cy:edgeLabel="" cy:edgeLineType="SOLID" cy:curved="STRAIGHT_LINES"/>
  </edge>
  <edge label="TIE1 (Physical&amp;nbsp;interactions) TEK" source="-70" target="-39">
    <att type="string" name="canonicalName" value="TIE1 (Physical&amp;nbsp;interactions) TEK"/>
    <att type="string" name="interaction" value="Physical&amp;nbsp;interactions" cy:editable="false"/>
    <graphics width="1" fill="#0000ff" cy:sourceArrow="0" cy:targetArrow="0" cy:sourceArrowColor="#000000" cy:targetArrowColor="#000000" cy:edgeLabelFont="Default-0-10" cy:edgeLabel="" cy:edgeLineType="SOLID" cy:curved="STRAIGHT_LINES"/>
  </edge>
  <edge label="TIE1 (Predicted) ANGPT4" source="-70" target="-74">
    <att type="string" name="canonicalName" value="TIE1 (Predicted) ANGPT4"/>
    <att type="string" name="interaction" value="Predicted" cy:editable="false"/>
    <graphics width="1" fill="#0000ff" cy:sourceArrow="0" cy:targetArrow="0" cy:sourceArrowColor="#000000" cy:targetArrowColor="#000000" cy:edgeLabelFont="Default-0-10" cy:edgeLabel="" cy:edgeLineType="SOLID" cy:curved="STRAIGHT_LINES"/>
  </edge>
  <edge label="TIE1 (Predicted) TEK" source="-70" target="-39">
    <att type="string" name="canonicalName" value="TIE1 (Predicted) TEK"/>
    <att type="string" name="interaction" value="Predicted" cy:editable="false"/>
    <graphics width="1" fill="#0000ff" cy:sourceArrow="0" cy:targetArrow="0" cy:sourceArrowColor="#000000" cy:targetArrowColor="#000000" cy:edgeLabelFont="Default-0-10" cy:edgeLabel="" cy:edgeLineType="SOLID" cy:curved="STRAIGHT_LINES"/>
  </edge>
  <edge label="MSN (Physical&amp;nbsp;interactions) PLEC" source="-69" target="-100">
    <att type="string" name="canonicalName" value="MSN (Physical&amp;nbsp;interactions) PLEC"/>
    <att type="string" name="interaction" value="Physical&amp;nbsp;interactions" cy:editable="false"/>
    <graphics width="1" fill="#0000ff" cy:sourceArrow="0" cy:targetArrow="0" cy:sourceArrowColor="#000000" cy:targetArrowColor="#000000" cy:edgeLabelFont="Default-0-10" cy:edgeLabel="" cy:edgeLineType="SOLID" cy:curved="STRAIGHT_LINES"/>
  </edge>
  <edge label="MSN (Predicted) IGF1R" source="-69" target="-89">
    <att type="string" name="canonicalName" value="MSN (Predicted) IGF1R"/>
    <att type="string" name="interaction" value="Predicted" cy:editable="false"/>
    <graphics width="1" fill="#0000ff" cy:sourceArrow="0" cy:targetArrow="0" cy:sourceArrowColor="#000000" cy:targetArrowColor="#000000" cy:edgeLabelFont="Default-0-10" cy:edgeLabel="" cy:edgeLineType="SOLID" cy:curved="STRAIGHT_LINES"/>
  </edge>
  <edge label="ANGPT1 (Pathway) ANGPT2" source="-68" target="-72">
    <att type="string" name="canonicalName" value="ANGPT1 (Pathway) ANGPT2"/>
    <att type="string" name="interaction" value="Pathway" cy:editable="false"/>
    <graphics width="1" fill="#0000ff" cy:sourceArrow="0" cy:targetArrow="0" cy:sourceArrowColor="#000000" cy:targetArrowColor="#000000" cy:edgeLabelFont="Default-0-10" cy:edgeLabel="" cy:edgeLineType="SOLID" cy:curved="STRAIGHT_LINES"/>
  </edge>
  <edge label="ANGPT1 (Pathway) TEK" source="-68" target="-39">
    <att type="string" name="canonicalName" value="ANGPT1 (Pathway) TEK"/>
    <att type="string" name="interaction" value="Pathway" cy:editable="false"/>
    <graphics width="1" fill="#0000ff" cy:sourceArrow="0" cy:targetArrow="0" cy:sourceArrowColor="#000000" cy:targetArrowColor="#000000" cy:edgeLabelFont="Default-0-10" cy:edgeLabel="" cy:edgeLineType="SOLID" cy:curved="STRAIGHT_LINES"/>
  </edge>
  <edge label="ANGPT1 (Physical&amp;nbsp;interactions) TEK" source="-68" target="-39">
    <att type="string" name="canonicalName" value="ANGPT1 (Physical&amp;nbsp;interactions) TEK"/>
    <att type="string" name="interaction" value="Physical&amp;nbsp;interactions" cy:editable="false"/>
    <graphics width="1" fill="#0000ff" cy:sourceArrow="0" cy:targetArrow="0" cy:sourceArrowColor="#000000" cy:targetArrowColor="#000000" cy:edgeLabelFont="Default-0-10" cy:edgeLabel="" cy:edgeLineType="SOLID" cy:curved="STRAIGHT_LINES"/>
  </edge>
  <edge label="ANGPT1 (Physical&amp;nbsp;interactions) ANGPT2" source="-68" target="-72">
    <att type="string" name="canonicalName" value="ANGPT1 (Physical&amp;nbsp;interactions) ANGPT2"/>
    <att type="string" name="interaction" value="Physical&amp;nbsp;interactions" cy:editable="false"/>
    <graphics width="1" fill="#0000ff" cy:sourceArrow="0" cy:targetArrow="0" cy:sourceArrowColor="#000000" cy:targetArrowColor="#000000" cy:edgeLabelFont="Default-0-10" cy:edgeLabel="" cy:edgeLineType="SOLID" cy:curved="STRAIGHT_LINES"/>
  </edge>
  <edge label="ATP5L (Physical&amp;nbsp;interactions) MAGEC1" source="-67" target="-9">
    <att type="string" name="canonicalName" value="ATP5L (Physical&amp;nbsp;interactions) MAGEC1"/>
    <att type="string" name="interaction" value="Physical&amp;nbsp;interactions" cy:editable="false"/>
    <graphics width="1" fill="#0000ff" cy:sourceArrow="0" cy:targetArrow="0" cy:sourceArrowColor="#000000" cy:targetArrowColor="#000000" cy:edgeLabelFont="Default-0-10" cy:edgeLabel="" cy:edgeLineType="SOLID" cy:curved="STRAIGHT_LINES"/>
  </edge>
  <edge label="CNTNAP2 (Physical&amp;nbsp;interactions) MACF1" source="-66" target="-38">
    <att type="string" name="canonicalName" value="CNTNAP2 (Physical&amp;nbsp;interactions) MACF1"/>
    <att type="string" name="interaction" value="Physical&amp;nbsp;interactions" cy:editable="false"/>
    <graphics width="1" fill="#0000ff" cy:sourceArrow="0" cy:targetArrow="0" cy:sourceArrowColor="#000000" cy:targetArrowColor="#000000" cy:edgeLabelFont="Default-0-10" cy:edgeLabel="" cy:edgeLineType="SOLID" cy:curved="STRAIGHT_LINES"/>
  </edge>
  <edge label="CNTNAP2 (Predicted) MLLT4" source="-66" target="-99">
    <att type="string" name="canonicalName" value="CNTNAP2 (Predicted) MLLT4"/>
    <att type="string" name="interaction" value="Predicted" cy:editable="false"/>
    <graphics width="1" fill="#0000ff" cy:sourceArrow="0" cy:targetArrow="0" cy:sourceArrowColor="#000000" cy:targetArrowColor="#000000" cy:edgeLabelFont="Default-0-10" cy:edgeLabel="" cy:edgeLineType="SOLID" cy:curved="STRAIGHT_LINES"/>
  </edge>
  <edge label="MAPKAP1 (Pathway) RICTOR" source="-65" target="-107">
    <att type="string" name="canonicalName" value="MAPKAP1 (Pathway) RICTOR"/>
    <att type="string" name="interaction" value="Pathway" cy:editable="false"/>
    <graphics width="1" fill="#0000ff" cy:sourceArrow="0" cy:targetArrow="0" cy:sourceArrowColor="#000000" cy:targetArrowColor="#000000" cy:edgeLabelFont="Default-0-10" cy:edgeLabel="" cy:edgeLineType="SOLID" cy:curved="STRAIGHT_LINES"/>
  </edge>
  <edge label="MAPKAP1 (Pathway) MTOR" source="-65" target="-57">
    <att type="string" name="canonicalName" value="MAPKAP1 (Pathway) MTOR"/>
    <att type="string" name="interaction" value="Pathway" cy:editable="false"/>
    <graphics width="1" fill="#0000ff" cy:sourceArrow="0" cy:targetArrow="0" cy:sourceArrowColor="#000000" cy:targetArrowColor="#000000" cy:edgeLabelFont="Default-0-10" cy:edgeLabel="" cy:edgeLineType="SOLID" cy:curved="STRAIGHT_LINES"/>
  </edge>
  <edge label="MAPKAP1 (Physical&amp;nbsp;interactions) RICTOR" source="-65" target="-107">
    <att type="string" name="canonicalName" value="MAPKAP1 (Physical&amp;nbsp;interactions) RICTOR"/>
    <att type="string" name="interaction" value="Physical&amp;nbsp;interactions" cy:editable="false"/>
    <graphics width="1" fill="#0000ff" cy:sourceArrow="0" cy:targetArrow="0" cy:sourceArrowColor="#000000" cy:targetArrowColor="#000000" cy:edgeLabelFont="Default-0-10" cy:edgeLabel="" cy:edgeLineType="SOLID" cy:curved="STRAIGHT_LINES"/>
  </edge>
  <edge label="MAPKAP1 (Physical&amp;nbsp;interactions) MTOR" source="-65" target="-57">
    <att type="string" name="canonicalName" value="MAPKAP1 (Physical&amp;nbsp;interactions) MTOR"/>
    <att type="string" name="interaction" value="Physical&amp;nbsp;interactions" cy:editable="false"/>
    <graphics width="1" fill="#0000ff" cy:sourceArrow="0" cy:targetArrow="0" cy:sourceArrowColor="#000000" cy:targetArrowColor="#000000" cy:edgeLabelFont="Default-0-10" cy:edgeLabel="" cy:edgeLineType="SOLID" cy:curved="STRAIGHT_LINES"/>
  </edge>
  <edge label="MAPKAP1 (Predicted) RICTOR" source="-65" target="-107">
    <att type="string" name="canonicalName" value="MAPKAP1 (Predicted) RICTOR"/>
    <att type="string" name="interaction" value="Predicted" cy:editable="false"/>
    <graphics width="1" fill="#0000ff" cy:sourceArrow="0" cy:targetArrow="0" cy:sourceArrowColor="#000000" cy:targetArrowColor="#000000" cy:edgeLabelFont="Default-0-10" cy:edgeLabel="" cy:edgeLineType="SOLID" cy:curved="STRAIGHT_LINES"/>
  </edge>
  <edge label="MAPKAP1 (Predicted) MTOR" source="-65" target="-57">
    <att type="string" name="canonicalName" value="MAPKAP1 (Predicted) MTOR"/>
    <att type="string" name="interaction" value="Predicted" cy:editable="false"/>
    <graphics width="1" fill="#0000ff" cy:sourceArrow="0" cy:targetArrow="0" cy:sourceArrowColor="#000000" cy:targetArrowColor="#000000" cy:edgeLabelFont="Default-0-10" cy:edgeLabel="" cy:edgeLineType="SOLID" cy:curved="STRAIGHT_LINES"/>
  </edge>
  <edge label="SLC23A3 (Physical&amp;nbsp;interactions) IGF1R" source="-64" target="-89">
    <att type="string" name="canonicalName" value="SLC23A3 (Physical&amp;nbsp;interactions) IGF1R"/>
    <att type="string" name="interaction" value="Physical&amp;nbsp;interactions" cy:editable="false"/>
    <graphics width="1" fill="#0000ff" cy:sourceArrow="0" cy:targetArrow="0" cy:sourceArrowColor="#000000" cy:targetArrowColor="#000000" cy:edgeLabelFont="Default-0-10" cy:edgeLabel="" cy:edgeLineType="SOLID" cy:curved="STRAIGHT_LINES"/>
  </edge>
  <edge label="KRTAP5-1 (Physical&amp;nbsp;interactions) DSP" source="-63" target="-25">
    <att type="string" name="canonicalName" value="KRTAP5-1 (Physical&amp;nbsp;interactions) DSP"/>
    <att type="string" name="interaction" value="Physical&amp;nbsp;interactions" cy:editable="false"/>
    <graphics width="1" fill="#0000ff" cy:sourceArrow="0" cy:targetArrow="0" cy:sourceArrowColor="#000000" cy:targetArrowColor="#000000" cy:edgeLabelFont="Default-0-10" cy:edgeLabel="" cy:edgeLineType="SOLID" cy:curved="STRAIGHT_LINES"/>
  </edge>
  <edge label="ECHDC2 (Physical&amp;nbsp;interactions) MAGEC1" source="-62" target="-9">
    <att type="string" name="canonicalName" value="ECHDC2 (Physical&amp;nbsp;interactions) MAGEC1"/>
    <att type="string" name="interaction" value="Physical&amp;nbsp;interactions" cy:editable="false"/>
    <graphics width="1" fill="#0000ff" cy:sourceArrow="0" cy:targetArrow="0" cy:sourceArrowColor="#000000" cy:targetArrowColor="#000000" cy:edgeLabelFont="Default-0-10" cy:edgeLabel="" cy:edgeLineType="SOLID" cy:curved="STRAIGHT_LINES"/>
  </edge>
  <edge label="WWC1 (Physical&amp;nbsp;interactions) AIFM1" source="-61" target="-78">
    <att type="string" name="canonicalName" value="WWC1 (Physical&amp;nbsp;interactions) AIFM1"/>
    <att type="string" name="interaction" value="Physical&amp;nbsp;interactions" cy:editable="false"/>
    <graphics width="1" fill="#0000ff" cy:sourceArrow="0" cy:targetArrow="0" cy:sourceArrowColor="#000000" cy:targetArrowColor="#000000" cy:edgeLabelFont="Default-0-10" cy:edgeLabel="" cy:edgeLineType="SOLID" cy:curved="STRAIGHT_LINES"/>
  </edge>
  <edge label="GRB7 (Pathway) GRB10" source="-59" target="-22">
    <att type="string" name="canonicalName" value="GRB7 (Pathway) GRB10"/>
    <att type="string" name="interaction" value="Pathway" cy:editable="false"/>
    <graphics width="1" fill="#0000ff" cy:sourceArrow="0" cy:targetArrow="0" cy:sourceArrowColor="#000000" cy:targetArrowColor="#000000" cy:edgeLabelFont="Default-0-10" cy:edgeLabel="" cy:edgeLineType="SOLID" cy:curved="STRAIGHT_LINES"/>
  </edge>
  <edge label="GRB7 (Pathway) ANGPT1" source="-59" target="-68">
    <att type="string" name="canonicalName" value="GRB7 (Pathway) ANGPT1"/>
    <att type="string" name="interaction" value="Pathway" cy:editable="false"/>
    <graphics width="1" fill="#0000ff" cy:sourceArrow="0" cy:targetArrow="0" cy:sourceArrowColor="#000000" cy:targetArrowColor="#000000" cy:edgeLabelFont="Default-0-10" cy:edgeLabel="" cy:edgeLineType="SOLID" cy:curved="STRAIGHT_LINES"/>
  </edge>
  <edge label="GRB7 (Pathway) TEK" source="-59" target="-39">
    <att type="string" name="canonicalName" value="GRB7 (Pathway) TEK"/>
    <att type="string" name="interaction" value="Pathway" cy:editable="false"/>
    <graphics width="1" fill="#0000ff" cy:sourceArrow="0" cy:targetArrow="0" cy:sourceArrowColor="#000000" cy:targetArrowColor="#000000" cy:edgeLabelFont="Default-0-10" cy:edgeLabel="" cy:edgeLineType="SOLID" cy:curved="STRAIGHT_LINES"/>
  </edge>
  <edge label="GRB7 (Physical&amp;nbsp;interactions) TEK" source="-59" target="-39">
    <att type="string" name="canonicalName" value="GRB7 (Physical&amp;nbsp;interactions) TEK"/>
    <att type="string" name="interaction" value="Physical&amp;nbsp;interactions" cy:editable="false"/>
    <graphics width="1" fill="#0000ff" cy:sourceArrow="0" cy:targetArrow="0" cy:sourceArrowColor="#000000" cy:targetArrowColor="#000000" cy:edgeLabelFont="Default-0-10" cy:edgeLabel="" cy:edgeLineType="SOLID" cy:curved="STRAIGHT_LINES"/>
  </edge>
  <edge label="GRB7 (Predicted) TEK" source="-59" target="-39">
    <att type="string" name="canonicalName" value="GRB7 (Predicted) TEK"/>
    <att type="string" name="interaction" value="Predicted" cy:editable="false"/>
    <graphics width="1" fill="#0000ff" cy:sourceArrow="0" cy:targetArrow="0" cy:sourceArrowColor="#000000" cy:targetArrowColor="#000000" cy:edgeLabelFont="Default-0-10" cy:edgeLabel="" cy:edgeLineType="SOLID" cy:curved="STRAIGHT_LINES"/>
  </edge>
  <edge label="UTP20 (Physical&amp;nbsp;interactions) RICTOR" source="-58" target="-107">
    <att type="string" name="canonicalName" value="UTP20 (Physical&amp;nbsp;interactions) RICTOR"/>
    <att type="string" name="interaction" value="Physical&amp;nbsp;interactions" cy:editable="false"/>
    <graphics width="1" fill="#0000ff" cy:sourceArrow="0" cy:targetArrow="0" cy:sourceArrowColor="#000000" cy:targetArrowColor="#000000" cy:edgeLabelFont="Default-0-10" cy:edgeLabel="" cy:edgeLineType="SOLID" cy:curved="STRAIGHT_LINES"/>
  </edge>
  <edge label="UTP20 (Predicted) RICTOR" source="-58" target="-107">
    <att type="string" name="canonicalName" value="UTP20 (Predicted) RICTOR"/>
    <att type="string" name="interaction" value="Predicted" cy:editable="false"/>
    <graphics width="1" fill="#0000ff" cy:sourceArrow="0" cy:targetArrow="0" cy:sourceArrowColor="#000000" cy:targetArrowColor="#000000" cy:edgeLabelFont="Default-0-10" cy:edgeLabel="" cy:edgeLineType="SOLID" cy:curved="STRAIGHT_LINES"/>
  </edge>
  <edge label="MTOR (Pathway) RICTOR" source="-57" target="-107">
    <att type="string" name="canonicalName" value="MTOR (Pathway) RICTOR"/>
    <att type="string" name="interaction" value="Pathway" cy:editable="false"/>
    <graphics width="1" fill="#0000ff" cy:sourceArrow="0" cy:targetArrow="0" cy:sourceArrowColor="#000000" cy:targetArrowColor="#000000" cy:edgeLabelFont="Default-0-10" cy:edgeLabel="" cy:edgeLineType="SOLID" cy:curved="STRAIGHT_LINES"/>
  </edge>
  <edge label="MTOR (Physical&amp;nbsp;interactions) RICTOR" source="-57" target="-107">
    <att type="string" name="canonicalName" value="MTOR (Physical&amp;nbsp;interactions) RICTOR"/>
    <att type="string" name="interaction" value="Physical&amp;nbsp;interactions" cy:editable="false"/>
    <graphics width="1" fill="#0000ff" cy:sourceArrow="0" cy:targetArrow="0" cy:sourceArrowColor="#000000" cy:targetArrowColor="#000000" cy:edgeLabelFont="Default-0-10" cy:edgeLabel="" cy:edgeLineType="SOLID" cy:curved="STRAIGHT_LINES"/>
  </edge>
  <edge label="MTOR (Predicted) RICTOR" source="-57" target="-107">
    <att type="string" name="canonicalName" value="MTOR (Predicted) RICTOR"/>
    <att type="string" name="interaction" value="Predicted" cy:editable="false"/>
    <graphics width="1" fill="#0000ff" cy:sourceArrow="0" cy:targetArrow="0" cy:sourceArrowColor="#000000" cy:targetArrowColor="#000000" cy:edgeLabelFont="Default-0-10" cy:edgeLabel="" cy:edgeLineType="SOLID" cy:curved="STRAIGHT_LINES"/>
  </edge>
  <edge label="PKP4 (Physical&amp;nbsp;interactions) DSP" source="-55" target="-25">
    <att type="string" name="canonicalName" value="PKP4 (Physical&amp;nbsp;interactions) DSP"/>
    <att type="string" name="interaction" value="Physical&amp;nbsp;interactions" cy:editable="false"/>
    <graphics width="1" fill="#0000ff" cy:sourceArrow="0" cy:targetArrow="0" cy:sourceArrowColor="#000000" cy:targetArrowColor="#000000" cy:edgeLabelFont="Default-0-10" cy:edgeLabel="" cy:edgeLineType="SOLID" cy:curved="STRAIGHT_LINES"/>
  </edge>
  <edge label="PKP4 (Predicted) DSP" source="-55" target="-25">
    <att type="string" name="canonicalName" value="PKP4 (Predicted) DSP"/>
    <att type="string" name="interaction" value="Predicted" cy:editable="false"/>
    <graphics width="1" fill="#0000ff" cy:sourceArrow="0" cy:targetArrow="0" cy:sourceArrowColor="#000000" cy:targetArrowColor="#000000" cy:edgeLabelFont="Default-0-10" cy:edgeLabel="" cy:edgeLineType="SOLID" cy:curved="STRAIGHT_LINES"/>
  </edge>
  <edge label="PPIA (Pathway) MTOR" source="-54" target="-57">
    <att type="string" name="canonicalName" value="PPIA (Pathway) MTOR"/>
    <att type="string" name="interaction" value="Pathway" cy:editable="false"/>
    <graphics width="1" fill="#0000ff" cy:sourceArrow="0" cy:targetArrow="0" cy:sourceArrowColor="#000000" cy:targetArrowColor="#000000" cy:edgeLabelFont="Default-0-10" cy:edgeLabel="" cy:edgeLineType="SOLID" cy:curved="STRAIGHT_LINES"/>
  </edge>
  <edge label="PPIA (Physical&amp;nbsp;interactions) AIFM1" source="-54" target="-78">
    <att type="string" name="canonicalName" value="PPIA (Physical&amp;nbsp;interactions) AIFM1"/>
    <att type="string" name="interaction" value="Physical&amp;nbsp;interactions" cy:editable="false"/>
    <graphics width="1" fill="#0000ff" cy:sourceArrow="0" cy:targetArrow="0" cy:sourceArrowColor="#000000" cy:targetArrowColor="#000000" cy:edgeLabelFont="Default-0-10" cy:edgeLabel="" cy:edgeLineType="SOLID" cy:curved="STRAIGHT_LINES"/>
  </edge>
  <edge label="RAPSN (Predicted) FBN2" source="-53" target="-95">
    <att type="string" name="canonicalName" value="RAPSN (Predicted) FBN2"/>
    <att type="string" name="interaction" value="Predicted" cy:editable="false"/>
    <graphics width="1" fill="#0000ff" cy:sourceArrow="0" cy:targetArrow="0" cy:sourceArrowColor="#000000" cy:targetArrowColor="#000000" cy:edgeLabelFont="Default-0-10" cy:edgeLabel="" cy:edgeLineType="SOLID" cy:curved="STRAIGHT_LINES"/>
  </edge>
  <edge label="LAMP1 (Physical&amp;nbsp;interactions) CHRM2" source="-52" target="-84">
    <att type="string" name="canonicalName" value="LAMP1 (Physical&amp;nbsp;interactions) CHRM2"/>
    <att type="string" name="interaction" value="Physical&amp;nbsp;interactions" cy:editable="false"/>
    <graphics width="1" fill="#0000ff" cy:sourceArrow="0" cy:targetArrow="0" cy:sourceArrowColor="#000000" cy:targetArrowColor="#000000" cy:edgeLabelFont="Default-0-10" cy:edgeLabel="" cy:edgeLineType="SOLID" cy:curved="STRAIGHT_LINES"/>
  </edge>
  <edge label="TNNI1 (Pathway) MYL3" source="-51" target="-33">
    <att type="string" name="canonicalName" value="TNNI1 (Pathway) MYL3"/>
    <att type="string" name="interaction" value="Pathway" cy:editable="false"/>
    <graphics width="1" fill="#0000ff" cy:sourceArrow="0" cy:targetArrow="0" cy:sourceArrowColor="#000000" cy:targetArrowColor="#000000" cy:edgeLabelFont="Default-0-10" cy:edgeLabel="" cy:edgeLineType="SOLID" cy:curved="STRAIGHT_LINES"/>
  </edge>
  <edge label="TNNI1 (Pathway) PRKG2" source="-51" target="-8">
    <att type="string" name="canonicalName" value="TNNI1 (Pathway) PRKG2"/>
    <att type="string" name="interaction" value="Pathway" cy:editable="false"/>
    <graphics width="1" fill="#0000ff" cy:sourceArrow="0" cy:targetArrow="0" cy:sourceArrowColor="#000000" cy:targetArrowColor="#000000" cy:edgeLabelFont="Default-0-10" cy:edgeLabel="" cy:edgeLineType="SOLID" cy:curved="STRAIGHT_LINES"/>
  </edge>
  <edge label="TNNI1 (Physical&amp;nbsp;interactions) PKD2L1" source="-51" target="-19">
    <att type="string" name="canonicalName" value="TNNI1 (Physical&amp;nbsp;interactions) PKD2L1"/>
    <att type="string" name="interaction" value="Physical&amp;nbsp;interactions" cy:editable="false"/>
    <graphics width="1" fill="#0000ff" cy:sourceArrow="0" cy:targetArrow="0" cy:sourceArrowColor="#000000" cy:targetArrowColor="#000000" cy:edgeLabelFont="Default-0-10" cy:edgeLabel="" cy:edgeLineType="SOLID" cy:curved="STRAIGHT_LINES"/>
  </edge>
  <edge label="KRT34 (Physical&amp;nbsp;interactions) DSP" source="-50" target="-25">
    <att type="string" name="canonicalName" value="KRT34 (Physical&amp;nbsp;interactions) DSP"/>
    <att type="string" name="interaction" value="Physical&amp;nbsp;interactions" cy:editable="false"/>
    <graphics width="1" fill="#0000ff" cy:sourceArrow="0" cy:targetArrow="0" cy:sourceArrowColor="#000000" cy:targetArrowColor="#000000" cy:edgeLabelFont="Default-0-10" cy:edgeLabel="" cy:edgeLineType="SOLID" cy:curved="STRAIGHT_LINES"/>
  </edge>
  <edge label="TNNI3 (Pathway) MYL3" source="-48" target="-33">
    <att type="string" name="canonicalName" value="TNNI3 (Pathway) MYL3"/>
    <att type="string" name="interaction" value="Pathway" cy:editable="false"/>
    <graphics width="1" fill="#0000ff" cy:sourceArrow="0" cy:targetArrow="0" cy:sourceArrowColor="#000000" cy:targetArrowColor="#000000" cy:edgeLabelFont="Default-0-10" cy:edgeLabel="" cy:edgeLineType="SOLID" cy:curved="STRAIGHT_LINES"/>
  </edge>
  <edge label="TNNI3 (Physical&amp;nbsp;interactions) PKD2L1" source="-48" target="-19">
    <att type="string" name="canonicalName" value="TNNI3 (Physical&amp;nbsp;interactions) PKD2L1"/>
    <att type="string" name="interaction" value="Physical&amp;nbsp;interactions" cy:editable="false"/>
    <graphics width="1" fill="#0000ff" cy:sourceArrow="0" cy:targetArrow="0" cy:sourceArrowColor="#000000" cy:targetArrowColor="#000000" cy:edgeLabelFont="Default-0-10" cy:edgeLabel="" cy:edgeLineType="SOLID" cy:curved="STRAIGHT_LINES"/>
  </edge>
  <edge label="ITGA4 (Pathway) ADAM28" source="-47" target="-42">
    <att type="string" name="canonicalName" value="ITGA4 (Pathway) ADAM28"/>
    <att type="string" name="interaction" value="Pathway" cy:editable="false"/>
    <graphics width="1" fill="#0000ff" cy:sourceArrow="0" cy:targetArrow="0" cy:sourceArrowColor="#000000" cy:targetArrowColor="#000000" cy:edgeLabelFont="Default-0-10" cy:edgeLabel="" cy:edgeLineType="SOLID" cy:curved="STRAIGHT_LINES"/>
  </edge>
  <edge label="ITGA4 (Physical&amp;nbsp;interactions) ADAM28" source="-47" target="-42">
    <att type="string" name="canonicalName" value="ITGA4 (Physical&amp;nbsp;interactions) ADAM28"/>
    <att type="string" name="interaction" value="Physical&amp;nbsp;interactions" cy:editable="false"/>
    <graphics width="1" fill="#0000ff" cy:sourceArrow="0" cy:targetArrow="0" cy:sourceArrowColor="#000000" cy:targetArrowColor="#000000" cy:edgeLabelFont="Default-0-10" cy:edgeLabel="" cy:edgeLineType="SOLID" cy:curved="STRAIGHT_LINES"/>
  </edge>
  <edge label="HEATR1 (Physical&amp;nbsp;interactions) XRN1" source="-46" target="-26">
    <att type="string" name="canonicalName" value="HEATR1 (Physical&amp;nbsp;interactions) XRN1"/>
    <att type="string" name="interaction" value="Physical&amp;nbsp;interactions" cy:editable="false"/>
    <graphics width="1" fill="#0000ff" cy:sourceArrow="0" cy:targetArrow="0" cy:sourceArrowColor="#000000" cy:targetArrowColor="#000000" cy:edgeLabelFont="Default-0-10" cy:edgeLabel="" cy:edgeLineType="SOLID" cy:curved="STRAIGHT_LINES"/>
  </edge>
  <edge label="HEATR1 (Predicted) CPS1" source="-46" target="-49">
    <att type="string" name="canonicalName" value="HEATR1 (Predicted) CPS1"/>
    <att type="string" name="interaction" value="Predicted" cy:editable="false"/>
    <graphics width="1" fill="#0000ff" cy:sourceArrow="0" cy:targetArrow="0" cy:sourceArrowColor="#000000" cy:targetArrowColor="#000000" cy:edgeLabelFont="Default-0-10" cy:edgeLabel="" cy:edgeLineType="SOLID" cy:curved="STRAIGHT_LINES"/>
  </edge>
  <edge label="HEATR1 (Predicted) UTP20" source="-46" target="-58">
    <att type="string" name="canonicalName" value="HEATR1 (Predicted) UTP20"/>
    <att type="string" name="interaction" value="Predicted" cy:editable="false"/>
    <graphics width="1" fill="#0000ff" cy:sourceArrow="0" cy:targetArrow="0" cy:sourceArrowColor="#000000" cy:targetArrowColor="#000000" cy:edgeLabelFont="Default-0-10" cy:edgeLabel="" cy:edgeLineType="SOLID" cy:curved="STRAIGHT_LINES"/>
  </edge>
  <edge label="WAPAL (Physical&amp;nbsp;interactions) XRN1" source="-45" target="-26">
    <att type="string" name="canonicalName" value="WAPAL (Physical&amp;nbsp;interactions) XRN1"/>
    <att type="string" name="interaction" value="Physical&amp;nbsp;interactions" cy:editable="false"/>
    <graphics width="1" fill="#0000ff" cy:sourceArrow="0" cy:targetArrow="0" cy:sourceArrowColor="#000000" cy:targetArrowColor="#000000" cy:edgeLabelFont="Default-0-10" cy:edgeLabel="" cy:edgeLineType="SOLID" cy:curved="STRAIGHT_LINES"/>
  </edge>
  <edge label="SPTBN4 (Physical&amp;nbsp;interactions) ANK3" source="-44" target="-11">
    <att type="string" name="canonicalName" value="SPTBN4 (Physical&amp;nbsp;interactions) ANK3"/>
    <att type="string" name="interaction" value="Physical&amp;nbsp;interactions" cy:editable="false"/>
    <graphics width="1" fill="#0000ff" cy:sourceArrow="0" cy:targetArrow="0" cy:sourceArrowColor="#000000" cy:targetArrowColor="#000000" cy:edgeLabelFont="Default-0-10" cy:edgeLabel="" cy:edgeLineType="SOLID" cy:curved="STRAIGHT_LINES"/>
  </edge>
  <edge label="SPTBN4 (Predicted) SPTA1" source="-44" target="-56">
    <att type="string" name="canonicalName" value="SPTBN4 (Predicted) SPTA1"/>
    <att type="string" name="interaction" value="Predicted" cy:editable="false"/>
    <graphics width="1" fill="#0000ff" cy:sourceArrow="0" cy:targetArrow="0" cy:sourceArrowColor="#000000" cy:targetArrowColor="#000000" cy:edgeLabelFont="Default-0-10" cy:edgeLabel="" cy:edgeLineType="SOLID" cy:curved="STRAIGHT_LINES"/>
  </edge>
  <edge label="MLC1 (Pathway) MYLK" source="-43" target="-60">
    <att type="string" name="canonicalName" value="MLC1 (Pathway) MYLK"/>
    <att type="string" name="interaction" value="Pathway" cy:editable="false"/>
    <graphics width="1" fill="#0000ff" cy:sourceArrow="0" cy:targetArrow="0" cy:sourceArrowColor="#000000" cy:targetArrowColor="#000000" cy:edgeLabelFont="Default-0-10" cy:edgeLabel="" cy:edgeLineType="SOLID" cy:curved="STRAIGHT_LINES"/>
  </edge>
  <edge label="MLC1 (Physical&amp;nbsp;interactions) MYLK" source="-43" target="-60">
    <att type="string" name="canonicalName" value="MLC1 (Physical&amp;nbsp;interactions) MYLK"/>
    <att type="string" name="interaction" value="Physical&amp;nbsp;interactions" cy:editable="false"/>
    <graphics width="1" fill="#0000ff" cy:sourceArrow="0" cy:targetArrow="0" cy:sourceArrowColor="#000000" cy:targetArrowColor="#000000" cy:edgeLabelFont="Default-0-10" cy:edgeLabel="" cy:edgeLineType="SOLID" cy:curved="STRAIGHT_LINES"/>
  </edge>
  <edge label="PLXND1 (Physical&amp;nbsp;interactions) MACF1" source="-41" target="-38">
    <att type="string" name="canonicalName" value="PLXND1 (Physical&amp;nbsp;interactions) MACF1"/>
    <att type="string" name="interaction" value="Physical&amp;nbsp;interactions" cy:editable="false"/>
    <graphics width="1" fill="#0000ff" cy:sourceArrow="0" cy:targetArrow="0" cy:sourceArrowColor="#000000" cy:targetArrowColor="#000000" cy:edgeLabelFont="Default-0-10" cy:edgeLabel="" cy:edgeLineType="SOLID" cy:curved="STRAIGHT_LINES"/>
  </edge>
  <edge label="ANGPTL1 (Physical&amp;nbsp;interactions) TEK" source="-40" target="-39">
    <att type="string" name="canonicalName" value="ANGPTL1 (Physical&amp;nbsp;interactions) TEK"/>
    <att type="string" name="interaction" value="Physical&amp;nbsp;interactions" cy:editable="false"/>
    <graphics width="1" fill="#0000ff" cy:sourceArrow="0" cy:targetArrow="0" cy:sourceArrowColor="#000000" cy:targetArrowColor="#000000" cy:edgeLabelFont="Default-0-10" cy:edgeLabel="" cy:edgeLineType="SOLID" cy:curved="STRAIGHT_LINES"/>
  </edge>
  <edge label="ANGPTL1 (Predicted) TEK" source="-40" target="-39">
    <att type="string" name="canonicalName" value="ANGPTL1 (Predicted) TEK"/>
    <att type="string" name="interaction" value="Predicted" cy:editable="false"/>
    <graphics width="1" fill="#0000ff" cy:sourceArrow="0" cy:targetArrow="0" cy:sourceArrowColor="#000000" cy:targetArrowColor="#000000" cy:edgeLabelFont="Default-0-10" cy:edgeLabel="" cy:edgeLineType="SOLID" cy:curved="STRAIGHT_LINES"/>
  </edge>
  <edge label="MACF1 (Predicted) SPTA1" source="-38" target="-56">
    <att type="string" name="canonicalName" value="MACF1 (Predicted) SPTA1"/>
    <att type="string" name="interaction" value="Predicted" cy:editable="false"/>
    <graphics width="1" fill="#0000ff" cy:sourceArrow="0" cy:targetArrow="0" cy:sourceArrowColor="#000000" cy:targetArrowColor="#000000" cy:edgeLabelFont="Default-0-10" cy:edgeLabel="" cy:edgeLineType="SOLID" cy:curved="STRAIGHT_LINES"/>
  </edge>
  <edge label="PABPC4 (Physical&amp;nbsp;interactions) XRN1" source="-37" target="-26">
    <att type="string" name="canonicalName" value="PABPC4 (Physical&amp;nbsp;interactions) XRN1"/>
    <att type="string" name="interaction" value="Physical&amp;nbsp;interactions" cy:editable="false"/>
    <graphics width="1" fill="#0000ff" cy:sourceArrow="0" cy:targetArrow="0" cy:sourceArrowColor="#000000" cy:targetArrowColor="#000000" cy:edgeLabelFont="Default-0-10" cy:edgeLabel="" cy:edgeLineType="SOLID" cy:curved="STRAIGHT_LINES"/>
  </edge>
  <edge label="ADCYAP1R1 (Predicted) IGF1R" source="-36" target="-89">
    <att type="string" name="canonicalName" value="ADCYAP1R1 (Predicted) IGF1R"/>
    <att type="string" name="interaction" value="Predicted" cy:editable="false"/>
    <graphics width="1" fill="#0000ff" cy:sourceArrow="0" cy:targetArrow="0" cy:sourceArrowColor="#000000" cy:targetArrowColor="#000000" cy:edgeLabelFont="Default-0-10" cy:edgeLabel="" cy:edgeLineType="SOLID" cy:curved="STRAIGHT_LINES"/>
  </edge>
  <edge label="MAPKAPK5 (Physical&amp;nbsp;interactions) MAPK6" source="-35" target="-23">
    <att type="string" name="canonicalName" value="MAPKAPK5 (Physical&amp;nbsp;interactions) MAPK6"/>
    <att type="string" name="interaction" value="Physical&amp;nbsp;interactions" cy:editable="false"/>
    <graphics width="1" fill="#0000ff" cy:sourceArrow="0" cy:targetArrow="0" cy:sourceArrowColor="#000000" cy:targetArrowColor="#000000" cy:edgeLabelFont="Default-0-10" cy:edgeLabel="" cy:edgeLineType="SOLID" cy:curved="STRAIGHT_LINES"/>
  </edge>
  <edge label="MYL3 (Physical&amp;nbsp;interactions) MYLK" source="-33" target="-60">
    <att type="string" name="canonicalName" value="MYL3 (Physical&amp;nbsp;interactions) MYLK"/>
    <att type="string" name="interaction" value="Physical&amp;nbsp;interactions" cy:editable="false"/>
    <graphics width="1" fill="#0000ff" cy:sourceArrow="0" cy:targetArrow="0" cy:sourceArrowColor="#000000" cy:targetArrowColor="#000000" cy:edgeLabelFont="Default-0-10" cy:edgeLabel="" cy:edgeLineType="SOLID" cy:curved="STRAIGHT_LINES"/>
  </edge>
  <edge label="CTAG1B (Physical&amp;nbsp;interactions) MAGEC1" source="-32" target="-9">
    <att type="string" name="canonicalName" value="CTAG1B (Physical&amp;nbsp;interactions) MAGEC1"/>
    <att type="string" name="interaction" value="Physical&amp;nbsp;interactions" cy:editable="false"/>
    <graphics width="1" fill="#0000ff" cy:sourceArrow="0" cy:targetArrow="0" cy:sourceArrowColor="#000000" cy:targetArrowColor="#000000" cy:edgeLabelFont="Default-0-10" cy:edgeLabel="" cy:edgeLineType="SOLID" cy:curved="STRAIGHT_LINES"/>
  </edge>
  <edge label="SCN1B (Physical&amp;nbsp;interactions) ANK3" source="-31" target="-11">
    <att type="string" name="canonicalName" value="SCN1B (Physical&amp;nbsp;interactions) ANK3"/>
    <att type="string" name="interaction" value="Physical&amp;nbsp;interactions" cy:editable="false"/>
    <graphics width="1" fill="#0000ff" cy:sourceArrow="0" cy:targetArrow="0" cy:sourceArrowColor="#000000" cy:targetArrowColor="#000000" cy:edgeLabelFont="Default-0-10" cy:edgeLabel="" cy:edgeLineType="SOLID" cy:curved="STRAIGHT_LINES"/>
  </edge>
  <edge label="ALDOA (Physical&amp;nbsp;interactions) XRN1" source="-30" target="-26">
    <att type="string" name="canonicalName" value="ALDOA (Physical&amp;nbsp;interactions) XRN1"/>
    <att type="string" name="interaction" value="Physical&amp;nbsp;interactions" cy:editable="false"/>
    <graphics width="1" fill="#0000ff" cy:sourceArrow="0" cy:targetArrow="0" cy:sourceArrowColor="#000000" cy:targetArrowColor="#000000" cy:edgeLabelFont="Default-0-10" cy:edgeLabel="" cy:edgeLineType="SOLID" cy:curved="STRAIGHT_LINES"/>
  </edge>
  <edge label="ALDOA (Predicted) ATP5L" source="-30" target="-67">
    <att type="string" name="canonicalName" value="ALDOA (Predicted) ATP5L"/>
    <att type="string" name="interaction" value="Predicted" cy:editable="false"/>
    <graphics width="1" fill="#0000ff" cy:sourceArrow="0" cy:targetArrow="0" cy:sourceArrowColor="#000000" cy:targetArrowColor="#000000" cy:edgeLabelFont="Default-0-10" cy:edgeLabel="" cy:edgeLineType="SOLID" cy:curved="STRAIGHT_LINES"/>
  </edge>
  <edge label="SPTB (Physical&amp;nbsp;interactions) SPTA1" source="-29" target="-56">
    <att type="string" name="canonicalName" value="SPTB (Physical&amp;nbsp;interactions) SPTA1"/>
    <att type="string" name="interaction" value="Physical&amp;nbsp;interactions" cy:editable="false"/>
    <graphics width="1" fill="#0000ff" cy:sourceArrow="0" cy:targetArrow="0" cy:sourceArrowColor="#000000" cy:targetArrowColor="#000000" cy:edgeLabelFont="Default-0-10" cy:edgeLabel="" cy:edgeLineType="SOLID" cy:curved="STRAIGHT_LINES"/>
  </edge>
  <edge label="SPTB (Predicted) SPTA1" source="-29" target="-56">
    <att type="string" name="canonicalName" value="SPTB (Predicted) SPTA1"/>
    <att type="string" name="interaction" value="Predicted" cy:editable="false"/>
    <graphics width="1" fill="#0000ff" cy:sourceArrow="0" cy:targetArrow="0" cy:sourceArrowColor="#000000" cy:targetArrowColor="#000000" cy:edgeLabelFont="Default-0-10" cy:edgeLabel="" cy:edgeLineType="SOLID" cy:curved="STRAIGHT_LINES"/>
  </edge>
  <edge label="ADD1 (Physical&amp;nbsp;interactions) SPTB" source="-28" target="-29">
    <att type="string" name="canonicalName" value="ADD1 (Physical&amp;nbsp;interactions) SPTB"/>
    <att type="string" name="interaction" value="Physical&amp;nbsp;interactions" cy:editable="false"/>
    <graphics width="1" fill="#0000ff" cy:sourceArrow="0" cy:targetArrow="0" cy:sourceArrowColor="#000000" cy:targetArrowColor="#000000" cy:edgeLabelFont="Default-0-10" cy:edgeLabel="" cy:edgeLineType="SOLID" cy:curved="STRAIGHT_LINES"/>
  </edge>
  <edge label="ADD1 (Physical&amp;nbsp;interactions) SPTA1" source="-28" target="-56">
    <att type="string" name="canonicalName" value="ADD1 (Physical&amp;nbsp;interactions) SPTA1"/>
    <att type="string" name="interaction" value="Physical&amp;nbsp;interactions" cy:editable="false"/>
    <graphics width="1" fill="#0000ff" cy:sourceArrow="0" cy:targetArrow="0" cy:sourceArrowColor="#000000" cy:targetArrowColor="#000000" cy:edgeLabelFont="Default-0-10" cy:edgeLabel="" cy:edgeLineType="SOLID" cy:curved="STRAIGHT_LINES"/>
  </edge>
  <edge label="ADD1 (Predicted) SPTB" source="-28" target="-29">
    <att type="string" name="canonicalName" value="ADD1 (Predicted) SPTB"/>
    <att type="string" name="interaction" value="Predicted" cy:editable="false"/>
    <graphics width="1" fill="#0000ff" cy:sourceArrow="0" cy:targetArrow="0" cy:sourceArrowColor="#000000" cy:targetArrowColor="#000000" cy:edgeLabelFont="Default-0-10" cy:edgeLabel="" cy:edgeLineType="SOLID" cy:curved="STRAIGHT_LINES"/>
  </edge>
  <edge label="ADD1 (Predicted) SPTA1" source="-28" target="-56">
    <att type="string" name="canonicalName" value="ADD1 (Predicted) SPTA1"/>
    <att type="string" name="interaction" value="Predicted" cy:editable="false"/>
    <graphics width="1" fill="#0000ff" cy:sourceArrow="0" cy:targetArrow="0" cy:sourceArrowColor="#000000" cy:targetArrowColor="#000000" cy:edgeLabelFont="Default-0-10" cy:edgeLabel="" cy:edgeLineType="SOLID" cy:curved="STRAIGHT_LINES"/>
  </edge>
  <edge label="MFAP5 (Physical&amp;nbsp;interactions) FBN2" source="-27" target="-95">
    <att type="string" name="canonicalName" value="MFAP5 (Physical&amp;nbsp;interactions) FBN2"/>
    <att type="string" name="interaction" value="Physical&amp;nbsp;interactions" cy:editable="false"/>
    <graphics width="1" fill="#0000ff" cy:sourceArrow="0" cy:targetArrow="0" cy:sourceArrowColor="#000000" cy:targetArrowColor="#000000" cy:edgeLabelFont="Default-0-10" cy:edgeLabel="" cy:edgeLineType="SOLID" cy:curved="STRAIGHT_LINES"/>
  </edge>
  <edge label="MFAP5 (Physical&amp;nbsp;interactions) FBN1" source="-27" target="-101">
    <att type="string" name="canonicalName" value="MFAP5 (Physical&amp;nbsp;interactions) FBN1"/>
    <att type="string" name="interaction" value="Physical&amp;nbsp;interactions" cy:editable="false"/>
    <graphics width="1" fill="#0000ff" cy:sourceArrow="0" cy:targetArrow="0" cy:sourceArrowColor="#000000" cy:targetArrowColor="#000000" cy:edgeLabelFont="Default-0-10" cy:edgeLabel="" cy:edgeLineType="SOLID" cy:curved="STRAIGHT_LINES"/>
  </edge>
  <edge label="MFAP5 (Predicted) FBN1" source="-27" target="-101">
    <att type="string" name="canonicalName" value="MFAP5 (Predicted) FBN1"/>
    <att type="string" name="interaction" value="Predicted" cy:editable="false"/>
    <graphics width="1" fill="#0000ff" cy:sourceArrow="0" cy:targetArrow="0" cy:sourceArrowColor="#000000" cy:targetArrowColor="#000000" cy:edgeLabelFont="Default-0-10" cy:edgeLabel="" cy:edgeLineType="SOLID" cy:curved="STRAIGHT_LINES"/>
  </edge>
  <edge label="MFAP5 (Predicted) FBN2" source="-27" target="-95">
    <att type="string" name="canonicalName" value="MFAP5 (Predicted) FBN2"/>
    <att type="string" name="interaction" value="Predicted" cy:editable="false"/>
    <graphics width="1" fill="#0000ff" cy:sourceArrow="0" cy:targetArrow="0" cy:sourceArrowColor="#000000" cy:targetArrowColor="#000000" cy:edgeLabelFont="Default-0-10" cy:edgeLabel="" cy:edgeLineType="SOLID" cy:curved="STRAIGHT_LINES"/>
  </edge>
  <edge label="MAPK9 (Physical&amp;nbsp;interactions) MACF1" source="-24" target="-38">
    <att type="string" name="canonicalName" value="MAPK9 (Physical&amp;nbsp;interactions) MACF1"/>
    <att type="string" name="interaction" value="Physical&amp;nbsp;interactions" cy:editable="false"/>
    <graphics width="1" fill="#0000ff" cy:sourceArrow="0" cy:targetArrow="0" cy:sourceArrowColor="#000000" cy:targetArrowColor="#000000" cy:edgeLabelFont="Default-0-10" cy:edgeLabel="" cy:edgeLineType="SOLID" cy:curved="STRAIGHT_LINES"/>
  </edge>
  <edge label="MAPK9 (Physical&amp;nbsp;interactions) MAPKAPK5" source="-24" target="-35">
    <att type="string" name="canonicalName" value="MAPK9 (Physical&amp;nbsp;interactions) MAPKAPK5"/>
    <att type="string" name="interaction" value="Physical&amp;nbsp;interactions" cy:editable="false"/>
    <graphics width="1" fill="#0000ff" cy:sourceArrow="0" cy:targetArrow="0" cy:sourceArrowColor="#000000" cy:targetArrowColor="#000000" cy:edgeLabelFont="Default-0-10" cy:edgeLabel="" cy:edgeLineType="SOLID" cy:curved="STRAIGHT_LINES"/>
  </edge>
  <edge label="MAPK9 (Predicted) MAPKAPK5" source="-24" target="-35">
    <att type="string" name="canonicalName" value="MAPK9 (Predicted) MAPKAPK5"/>
    <att type="string" name="interaction" value="Predicted" cy:editable="false"/>
    <graphics width="1" fill="#0000ff" cy:sourceArrow="0" cy:targetArrow="0" cy:sourceArrowColor="#000000" cy:targetArrowColor="#000000" cy:edgeLabelFont="Default-0-10" cy:edgeLabel="" cy:edgeLineType="SOLID" cy:curved="STRAIGHT_LINES"/>
  </edge>
  <edge label="MAPK6 (Physical&amp;nbsp;interactions) ANK3" source="-23" target="-11">
    <att type="string" name="canonicalName" value="MAPK6 (Physical&amp;nbsp;interactions) ANK3"/>
    <att type="string" name="interaction" value="Physical&amp;nbsp;interactions" cy:editable="false"/>
    <graphics width="1" fill="#0000ff" cy:sourceArrow="0" cy:targetArrow="0" cy:sourceArrowColor="#000000" cy:targetArrowColor="#000000" cy:edgeLabelFont="Default-0-10" cy:edgeLabel="" cy:edgeLineType="SOLID" cy:curved="STRAIGHT_LINES"/>
  </edge>
  <edge label="GRB10 (Pathway) IGF1R" source="-22" target="-89">
    <att type="string" name="canonicalName" value="GRB10 (Pathway) IGF1R"/>
    <att type="string" name="interaction" value="Pathway" cy:editable="false"/>
    <graphics width="1" fill="#0000ff" cy:sourceArrow="0" cy:targetArrow="0" cy:sourceArrowColor="#000000" cy:targetArrowColor="#000000" cy:edgeLabelFont="Default-0-10" cy:edgeLabel="" cy:edgeLineType="SOLID" cy:curved="STRAIGHT_LINES"/>
  </edge>
  <edge label="GRB10 (Physical&amp;nbsp;interactions) IGF1R" source="-22" target="-89">
    <att type="string" name="canonicalName" value="GRB10 (Physical&amp;nbsp;interactions) IGF1R"/>
    <att type="string" name="interaction" value="Physical&amp;nbsp;interactions" cy:editable="false"/>
    <graphics width="1" fill="#0000ff" cy:sourceArrow="0" cy:targetArrow="0" cy:sourceArrowColor="#000000" cy:targetArrowColor="#000000" cy:edgeLabelFont="Default-0-10" cy:edgeLabel="" cy:edgeLineType="SOLID" cy:curved="STRAIGHT_LINES"/>
  </edge>
  <edge label="GRB10 (Predicted) IGF1R" source="-22" target="-89">
    <att type="string" name="canonicalName" value="GRB10 (Predicted) IGF1R"/>
    <att type="string" name="interaction" value="Predicted" cy:editable="false"/>
    <graphics width="1" fill="#0000ff" cy:sourceArrow="0" cy:targetArrow="0" cy:sourceArrowColor="#000000" cy:targetArrowColor="#000000" cy:edgeLabelFont="Default-0-10" cy:edgeLabel="" cy:edgeLineType="SOLID" cy:curved="STRAIGHT_LINES"/>
  </edge>
  <edge label="JUP (Pathway) DSP" source="-21" target="-25">
    <att type="string" name="canonicalName" value="JUP (Pathway) DSP"/>
    <att type="string" name="interaction" value="Pathway" cy:editable="false"/>
    <graphics width="1" fill="#0000ff" cy:sourceArrow="0" cy:targetArrow="0" cy:sourceArrowColor="#000000" cy:targetArrowColor="#000000" cy:edgeLabelFont="Default-0-10" cy:edgeLabel="" cy:edgeLineType="SOLID" cy:curved="STRAIGHT_LINES"/>
  </edge>
  <edge label="JUP (Physical&amp;nbsp;interactions) DSP" source="-21" target="-25">
    <att type="string" name="canonicalName" value="JUP (Physical&amp;nbsp;interactions) DSP"/>
    <att type="string" name="interaction" value="Physical&amp;nbsp;interactions" cy:editable="false"/>
    <graphics width="1" fill="#0000ff" cy:sourceArrow="0" cy:targetArrow="0" cy:sourceArrowColor="#000000" cy:targetArrowColor="#000000" cy:edgeLabelFont="Default-0-10" cy:edgeLabel="" cy:edgeLineType="SOLID" cy:curved="STRAIGHT_LINES"/>
  </edge>
  <edge label="SAG (Physical&amp;nbsp;interactions) CHRM2" source="-20" target="-84">
    <att type="string" name="canonicalName" value="SAG (Physical&amp;nbsp;interactions) CHRM2"/>
    <att type="string" name="interaction" value="Physical&amp;nbsp;interactions" cy:editable="false"/>
    <graphics width="1" fill="#0000ff" cy:sourceArrow="0" cy:targetArrow="0" cy:sourceArrowColor="#000000" cy:targetArrowColor="#000000" cy:edgeLabelFont="Default-0-10" cy:edgeLabel="" cy:edgeLineType="SOLID" cy:curved="STRAIGHT_LINES"/>
  </edge>
  <edge label="ZNF8 (Physical&amp;nbsp;interactions) FBN2" source="-18" target="-95">
    <att type="string" name="canonicalName" value="ZNF8 (Physical&amp;nbsp;interactions) FBN2"/>
    <att type="string" name="interaction" value="Physical&amp;nbsp;interactions" cy:editable="false"/>
    <graphics width="1" fill="#0000ff" cy:sourceArrow="0" cy:targetArrow="0" cy:sourceArrowColor="#000000" cy:targetArrowColor="#000000" cy:edgeLabelFont="Default-0-10" cy:edgeLabel="" cy:edgeLineType="SOLID" cy:curved="STRAIGHT_LINES"/>
  </edge>
  <edge label="ZNF8 (Predicted) ZNF600" source="-18" target="-91">
    <att type="string" name="canonicalName" value="ZNF8 (Predicted) ZNF600"/>
    <att type="string" name="interaction" value="Predicted" cy:editable="false"/>
    <graphics width="1" fill="#0000ff" cy:sourceArrow="0" cy:targetArrow="0" cy:sourceArrowColor="#000000" cy:targetArrowColor="#000000" cy:edgeLabelFont="Default-0-10" cy:edgeLabel="" cy:edgeLineType="SOLID" cy:curved="STRAIGHT_LINES"/>
  </edge>
  <edge label="SCN2A (Physical&amp;nbsp;interactions) ANK3" source="-17" target="-11">
    <att type="string" name="canonicalName" value="SCN2A (Physical&amp;nbsp;interactions) ANK3"/>
    <att type="string" name="interaction" value="Physical&amp;nbsp;interactions" cy:editable="false"/>
    <graphics width="1" fill="#0000ff" cy:sourceArrow="0" cy:targetArrow="0" cy:sourceArrowColor="#000000" cy:targetArrowColor="#000000" cy:edgeLabelFont="Default-0-10" cy:edgeLabel="" cy:edgeLineType="SOLID" cy:curved="STRAIGHT_LINES"/>
  </edge>
  <edge label="SOCS2 (Physical&amp;nbsp;interactions) IGF1R" source="-16" target="-89">
    <att type="string" name="canonicalName" value="SOCS2 (Physical&amp;nbsp;interactions) IGF1R"/>
    <att type="string" name="interaction" value="Physical&amp;nbsp;interactions" cy:editable="false"/>
    <graphics width="1" fill="#0000ff" cy:sourceArrow="0" cy:targetArrow="0" cy:sourceArrowColor="#000000" cy:targetArrowColor="#000000" cy:edgeLabelFont="Default-0-10" cy:edgeLabel="" cy:edgeLineType="SOLID" cy:curved="STRAIGHT_LINES"/>
  </edge>
  <edge label="SOCS2 (Predicted) IGF1R" source="-16" target="-89">
    <att type="string" name="canonicalName" value="SOCS2 (Predicted) IGF1R"/>
    <att type="string" name="interaction" value="Predicted" cy:editable="false"/>
    <graphics width="1" fill="#0000ff" cy:sourceArrow="0" cy:targetArrow="0" cy:sourceArrowColor="#000000" cy:targetArrowColor="#000000" cy:edgeLabelFont="Default-0-10" cy:edgeLabel="" cy:edgeLineType="SOLID" cy:curved="STRAIGHT_LINES"/>
  </edge>
  <edge label="STC2 (Physical&amp;nbsp;interactions) AIFM1" source="-15" target="-78">
    <att type="string" name="canonicalName" value="STC2 (Physical&amp;nbsp;interactions) AIFM1"/>
    <att type="string" name="interaction" value="Physical&amp;nbsp;interactions" cy:editable="false"/>
    <graphics width="1" fill="#0000ff" cy:sourceArrow="0" cy:targetArrow="0" cy:sourceArrowColor="#000000" cy:targetArrowColor="#000000" cy:edgeLabelFont="Default-0-10" cy:edgeLabel="" cy:edgeLineType="SOLID" cy:curved="STRAIGHT_LINES"/>
  </edge>
  <edge label="MATN2 (Physical&amp;nbsp;interactions) FBN2" source="-14" target="-95">
    <att type="string" name="canonicalName" value="MATN2 (Physical&amp;nbsp;interactions) FBN2"/>
    <att type="string" name="interaction" value="Physical&amp;nbsp;interactions" cy:editable="false"/>
    <graphics width="1" fill="#0000ff" cy:sourceArrow="0" cy:targetArrow="0" cy:sourceArrowColor="#000000" cy:targetArrowColor="#000000" cy:edgeLabelFont="Default-0-10" cy:edgeLabel="" cy:edgeLineType="SOLID" cy:curved="STRAIGHT_LINES"/>
  </edge>
  <edge label="MATN2 (Predicted) FBN2" source="-14" target="-95">
    <att type="string" name="canonicalName" value="MATN2 (Predicted) FBN2"/>
    <att type="string" name="interaction" value="Predicted" cy:editable="false"/>
    <graphics width="1" fill="#0000ff" cy:sourceArrow="0" cy:targetArrow="0" cy:sourceArrowColor="#000000" cy:targetArrowColor="#000000" cy:edgeLabelFont="Default-0-10" cy:edgeLabel="" cy:edgeLineType="SOLID" cy:curved="STRAIGHT_LINES"/>
  </edge>
  <edge label="MLST8 (Pathway) RICTOR" source="-13" target="-107">
    <att type="string" name="canonicalName" value="MLST8 (Pathway) RICTOR"/>
    <att type="string" name="interaction" value="Pathway" cy:editable="false"/>
    <graphics width="1" fill="#0000ff" cy:sourceArrow="0" cy:targetArrow="0" cy:sourceArrowColor="#000000" cy:targetArrowColor="#000000" cy:edgeLabelFont="Default-0-10" cy:edgeLabel="" cy:edgeLineType="SOLID" cy:curved="STRAIGHT_LINES"/>
  </edge>
  <edge label="MLST8 (Pathway) MAPKAP1" source="-13" target="-65">
    <att type="string" name="canonicalName" value="MLST8 (Pathway) MAPKAP1"/>
    <att type="string" name="interaction" value="Pathway" cy:editable="false"/>
    <graphics width="1" fill="#0000ff" cy:sourceArrow="0" cy:targetArrow="0" cy:sourceArrowColor="#000000" cy:targetArrowColor="#000000" cy:edgeLabelFont="Default-0-10" cy:edgeLabel="" cy:edgeLineType="SOLID" cy:curved="STRAIGHT_LINES"/>
  </edge>
  <edge label="MLST8 (Pathway) MTOR" source="-13" target="-57">
    <att type="string" name="canonicalName" value="MLST8 (Pathway) MTOR"/>
    <att type="string" name="interaction" value="Pathway" cy:editable="false"/>
    <graphics width="1" fill="#0000ff" cy:sourceArrow="0" cy:targetArrow="0" cy:sourceArrowColor="#000000" cy:targetArrowColor="#000000" cy:edgeLabelFont="Default-0-10" cy:edgeLabel="" cy:edgeLineType="SOLID" cy:curved="STRAIGHT_LINES"/>
  </edge>
  <edge label="MLST8 (Physical&amp;nbsp;interactions) MTOR" source="-13" target="-57">
    <att type="string" name="canonicalName" value="MLST8 (Physical&amp;nbsp;interactions) MTOR"/>
    <att type="string" name="interaction" value="Physical&amp;nbsp;interactions" cy:editable="false"/>
    <graphics width="1" fill="#0000ff" cy:sourceArrow="0" cy:targetArrow="0" cy:sourceArrowColor="#000000" cy:targetArrowColor="#000000" cy:edgeLabelFont="Default-0-10" cy:edgeLabel="" cy:edgeLineType="SOLID" cy:curved="STRAIGHT_LINES"/>
  </edge>
  <edge label="MLST8 (Predicted) MTOR" source="-13" target="-57">
    <att type="string" name="canonicalName" value="MLST8 (Predicted) MTOR"/>
    <att type="string" name="interaction" value="Predicted" cy:editable="false"/>
    <graphics width="1" fill="#0000ff" cy:sourceArrow="0" cy:targetArrow="0" cy:sourceArrowColor="#000000" cy:targetArrowColor="#000000" cy:edgeLabelFont="Default-0-10" cy:edgeLabel="" cy:edgeLineType="SOLID" cy:curved="STRAIGHT_LINES"/>
  </edge>
  <edge label="MLST8 (Predicted) RICTOR" source="-13" target="-107">
    <att type="string" name="canonicalName" value="MLST8 (Predicted) RICTOR"/>
    <att type="string" name="interaction" value="Predicted" cy:editable="false"/>
    <graphics width="1" fill="#0000ff" cy:sourceArrow="0" cy:targetArrow="0" cy:sourceArrowColor="#000000" cy:targetArrowColor="#000000" cy:edgeLabelFont="Default-0-10" cy:edgeLabel="" cy:edgeLineType="SOLID" cy:curved="STRAIGHT_LINES"/>
  </edge>
  <edge label="MLST8 (Predicted) MAPKAP1" source="-13" target="-65">
    <att type="string" name="canonicalName" value="MLST8 (Predicted) MAPKAP1"/>
    <att type="string" name="interaction" value="Predicted" cy:editable="false"/>
    <graphics width="1" fill="#0000ff" cy:sourceArrow="0" cy:targetArrow="0" cy:sourceArrowColor="#000000" cy:targetArrowColor="#000000" cy:edgeLabelFont="Default-0-10" cy:edgeLabel="" cy:edgeLineType="SOLID" cy:curved="STRAIGHT_LINES"/>
  </edge>
  <edge label="H2AFZ (Physical&amp;nbsp;interactions) MAGEC1" source="-12" target="-9">
    <att type="string" name="canonicalName" value="H2AFZ (Physical&amp;nbsp;interactions) MAGEC1"/>
    <att type="string" name="interaction" value="Physical&amp;nbsp;interactions" cy:editable="false"/>
    <graphics width="1" fill="#0000ff" cy:sourceArrow="0" cy:targetArrow="0" cy:sourceArrowColor="#000000" cy:targetArrowColor="#000000" cy:edgeLabelFont="Default-0-10" cy:edgeLabel="" cy:edgeLineType="SOLID" cy:curved="STRAIGHT_LINES"/>
  </edge>
  <edge label="SMARCD2 (Physical&amp;nbsp;interactions) XRN1" source="-10" target="-26">
    <att type="string" name="canonicalName" value="SMARCD2 (Physical&amp;nbsp;interactions) XRN1"/>
    <att type="string" name="interaction" value="Physical&amp;nbsp;interactions" cy:editable="false"/>
    <graphics width="1" fill="#0000ff" cy:sourceArrow="0" cy:targetArrow="0" cy:sourceArrowColor="#000000" cy:targetArrowColor="#000000" cy:edgeLabelFont="Default-0-10" cy:edgeLabel="" cy:edgeLineType="SOLID" cy:curved="STRAIGHT_LINES"/>
  </edge>
  <edge label="PRKG2 (Physical&amp;nbsp;interactions) MYLK" source="-8" target="-60">
    <att type="string" name="canonicalName" value="PRKG2 (Physical&amp;nbsp;interactions) MYLK"/>
    <att type="string" name="interaction" value="Physical&amp;nbsp;interactions" cy:editable="false"/>
    <graphics width="1" fill="#0000ff" cy:sourceArrow="0" cy:targetArrow="0" cy:sourceArrowColor="#000000" cy:targetArrowColor="#000000" cy:edgeLabelFont="Default-0-10" cy:edgeLabel="" cy:edgeLineType="SOLID" cy:curved="STRAIGHT_LINES"/>
  </edge>
  <edge label="PRKG2 (Predicted) MYLK" source="-8" target="-60">
    <att type="string" name="canonicalName" value="PRKG2 (Predicted) MYLK"/>
    <att type="string" name="interaction" value="Predicted" cy:editable="false"/>
    <graphics width="1" fill="#0000ff" cy:sourceArrow="0" cy:targetArrow="0" cy:sourceArrowColor="#000000" cy:targetArrowColor="#000000" cy:edgeLabelFont="Default-0-10" cy:edgeLabel="" cy:edgeLineType="SOLID" cy:curved="STRAIGHT_LINES"/>
  </edge>
  <edge label="RORC (Physical&amp;nbsp;interactions) NCOA6" source="-7" target="-85">
    <att type="string" name="canonicalName" value="RORC (Physical&amp;nbsp;interactions) NCOA6"/>
    <att type="string" name="interaction" value="Physical&amp;nbsp;interactions" cy:editable="false"/>
    <graphics width="1" fill="#0000ff" cy:sourceArrow="0" cy:targetArrow="0" cy:sourceArrowColor="#000000" cy:targetArrowColor="#000000" cy:edgeLabelFont="Default-0-10" cy:edgeLabel="" cy:edgeLineType="SOLID" cy:curved="STRAIGHT_LINES"/>
  </edge>
  <edge label="SLC9A2 (Physical&amp;nbsp;interactions) SPTA1" source="-6" target="-56">
    <att type="string" name="canonicalName" value="SLC9A2 (Physical&amp;nbsp;interactions) SPTA1"/>
    <att type="string" name="interaction" value="Physical&amp;nbsp;interactions" cy:editable="false"/>
    <graphics width="1" fill="#0000ff" cy:sourceArrow="0" cy:targetArrow="0" cy:sourceArrowColor="#000000" cy:targetArrowColor="#000000" cy:edgeLabelFont="Default-0-10" cy:edgeLabel="" cy:edgeLineType="SOLID" cy:curved="STRAIGHT_LINES"/>
  </edge>
  <edge label="AP1G2 (Physical&amp;nbsp;interactions) XRN1" source="-5" target="-26">
    <att type="string" name="canonicalName" value="AP1G2 (Physical&amp;nbsp;interactions) XRN1"/>
    <att type="string" name="interaction" value="Physical&amp;nbsp;interactions" cy:editable="false"/>
    <graphics width="1" fill="#0000ff" cy:sourceArrow="0" cy:targetArrow="0" cy:sourceArrowColor="#000000" cy:targetArrowColor="#000000" cy:edgeLabelFont="Default-0-10" cy:edgeLabel="" cy:edgeLineType="SOLID" cy:curved="STRAIGHT_LINES"/>
  </edge>
  <edge label="PPP1R26 (Physical&amp;nbsp;interactions) UTP20" source="-4" target="-58">
    <att type="string" name="canonicalName" value="PPP1R26 (Physical&amp;nbsp;interactions) UTP20"/>
    <att type="string" name="interaction" value="Physical&amp;nbsp;interactions" cy:editable="false"/>
    <graphics width="1" fill="#0000ff" cy:sourceArrow="0" cy:targetArrow="0" cy:sourceArrowColor="#000000" cy:targetArrowColor="#000000" cy:edgeLabelFont="Default-0-10" cy:edgeLabel="" cy:edgeLineType="SOLID" cy:curved="STRAIGHT_LINES"/>
  </edge>
  <edge label="LTBP1 (Physical&amp;nbsp;interactions) FBN2" source="-3" target="-95">
    <att type="string" name="canonicalName" value="LTBP1 (Physical&amp;nbsp;interactions) FBN2"/>
    <att type="string" name="interaction" value="Physical&amp;nbsp;interactions" cy:editable="false"/>
    <graphics width="1" fill="#0000ff" cy:sourceArrow="0" cy:targetArrow="0" cy:sourceArrowColor="#000000" cy:targetArrowColor="#000000" cy:edgeLabelFont="Default-0-10" cy:edgeLabel="" cy:edgeLineType="SOLID" cy:curved="STRAIGHT_LINES"/>
  </edge>
  <edge label="LTBP1 (Physical&amp;nbsp;interactions) FBN1" source="-3" target="-101">
    <att type="string" name="canonicalName" value="LTBP1 (Physical&amp;nbsp;interactions) FBN1"/>
    <att type="string" name="interaction" value="Physical&amp;nbsp;interactions" cy:editable="false"/>
    <graphics width="1" fill="#0000ff" cy:sourceArrow="0" cy:targetArrow="0" cy:sourceArrowColor="#000000" cy:targetArrowColor="#000000" cy:edgeLabelFont="Default-0-10" cy:edgeLabel="" cy:edgeLineType="SOLID" cy:curved="STRAIGHT_LINES"/>
  </edge>
  <edge label="LTBP1 (Predicted) FBN2" source="-3" target="-95">
    <att type="string" name="canonicalName" value="LTBP1 (Predicted) FBN2"/>
    <att type="string" name="interaction" value="Predicted" cy:editable="false"/>
    <graphics width="1" fill="#0000ff" cy:sourceArrow="0" cy:targetArrow="0" cy:sourceArrowColor="#000000" cy:targetArrowColor="#000000" cy:edgeLabelFont="Default-0-10" cy:edgeLabel="" cy:edgeLineType="SOLID" cy:curved="STRAIGHT_LINES"/>
  </edge>
  <edge label="LTBP1 (Predicted) FBN1" source="-3" target="-101">
    <att type="string" name="canonicalName" value="LTBP1 (Predicted) FBN1"/>
    <att type="string" name="interaction" value="Predicted" cy:editable="false"/>
    <graphics width="1" fill="#0000ff" cy:sourceArrow="0" cy:targetArrow="0" cy:sourceArrowColor="#000000" cy:targetArrowColor="#000000" cy:edgeLabelFont="Default-0-10" cy:edgeLabel="" cy:edgeLineType="SOLID" cy:curved="STRAIGHT_LINES"/>
  </edge>
  <edge label="SPATA20 (Physical&amp;nbsp;interactions) XRN1" source="-2" target="-26">
    <att type="string" name="canonicalName" value="SPATA20 (Physical&amp;nbsp;interactions) XRN1"/>
    <att type="string" name="interaction" value="Physical&amp;nbsp;interactions" cy:editable="false"/>
    <graphics width="1" fill="#0000ff" cy:sourceArrow="0" cy:targetArrow="0" cy:sourceArrowColor="#000000" cy:targetArrowColor="#000000" cy:edgeLabelFont="Default-0-10" cy:edgeLabel="" cy:edgeLineType="SOLID" cy:curved="STRAIGHT_LINES"/>
  </edge>
  <edge label="GNA14 (Pathway) CYSLTR2" source="-1" target="-34">
    <att type="string" name="canonicalName" value="GNA14 (Pathway) CYSLTR2"/>
    <att type="string" name="interaction" value="Pathway" cy:editable="false"/>
    <graphics width="1" fill="#0000ff" cy:sourceArrow="0" cy:targetArrow="0" cy:sourceArrowColor="#000000" cy:targetArrowColor="#000000" cy:edgeLabelFont="Default-0-10" cy:edgeLabel="" cy:edgeLineType="SOLID" cy:curved="STRAIGHT_LINES"/>
  </edge>
  <edge label="GNA14 (Physical&amp;nbsp;interactions) CHRM2" source="-1" target="-84">
    <att type="string" name="canonicalName" value="GNA14 (Physical&amp;nbsp;interactions) CHRM2"/>
    <att type="string" name="interaction" value="Physical&amp;nbsp;interactions" cy:editable="false"/>
    <graphics width="1" fill="#0000ff" cy:sourceArrow="0" cy:targetArrow="0" cy:sourceArrowColor="#000000" cy:targetArrowColor="#000000" cy:edgeLabelFont="Default-0-10" cy:edgeLabel="" cy:edgeLineType="SOLID" cy:curved="STRAIGHT_LINES"/>
  </edge>
  <edge label="GNA14 (Predicted) CHRM2" source="-1" target="-84">
    <att type="string" name="canonicalName" value="GNA14 (Predicted) CHRM2"/>
    <att type="string" name="interaction" value="Predicted" cy:editable="false"/>
    <graphics width="1" fill="#0000ff" cy:sourceArrow="0" cy:targetArrow="0" cy:sourceArrowColor="#000000" cy:targetArrowColor="#000000" cy:edgeLabelFont="Default-0-10" cy:edgeLabel="" cy:edgeLineType="SOLID" cy:curved="STRAIGHT_LINES"/>
  </edge>
</graph>
