# Supplementary material for: Computational Identification of Novel Stage-Specific Biomarkers in Colorectal Cancer Progression
Source: PLoS One. 2016 May 31;11(5):e0156665. doi: 10.1371/journal.pone.0156665 (PMC4887059; doi:10.1371/journal.pone.0156665)
Supplement: S3 File — (XGMML) [file pone.0156665.s003.xgmml]

<?xml version="1.0" encoding="UTF-8" standalone="yes"?>
<graph label="stageIV-connected component" xmlns:dc="http://purl.org/dc/elements/1.1/" xmlns:xlink="http://www.w3.org/1999/xlink" xmlns:rdf="http://www.w3.org/1999/02/22-rdf-syntax-ns#" xmlns:cy="http://www.cytoscape.org" xmlns="http://www.cs.rpi.edu/XGMML"  directed="1">
  <att name="documentVersion" value="1.1"/>
  <att name="networkMetadata">
    <rdf:RDF>
      <rdf:Description rdf:about="http://www.cytoscape.org/">
        <dc:type>Protein-Protein Interaction</dc:type>
        <dc:description>N/A</dc:description>
        <dc:identifier>N/A</dc:identifier>
        <dc:date>2014-03-12 13:02:23</dc:date>
        <dc:title>stageIV-connected component</dc:title>
        <dc:source>http://www.cytoscape.org/</dc:source>
        <dc:format>Cytoscape-XGMML</dc:format>
      </rdf:Description>
    </rdf:RDF>
  </att>
  <att type="string" name="backgroundColor" value="#000000"/>
  <att type="real" name="GRAPH_VIEW_ZOOM" value="0.2058911320946491"/>
  <att type="real" name="GRAPH_VIEW_CENTER_X" value="360.0"/>
  <att type="real" name="GRAPH_VIEW_CENTER_Y" value="440.0"/>
  <att type="real" name="CentiScaPe Average Distance" value="4.851563691838291"/>
  <att type="real" name="CentiScaPe Betweenness Max value" value="6786.448637636909"/>
  <att type="real" name="CentiScaPe Betweenness mean value" value="439.0782608695657"/>
  <att type="real" name="CentiScaPe Betweenness min value" value="0.0"/>
  <att type="real" name="CentiScaPe Centroid Max value" value="25.0"/>
  <att type="real" name="CentiScaPe Centroid mean value" value="-95.62608695652175"/>
  <att type="real" name="CentiScaPe Centroid min value" value="-113.0"/>
  <att type="real" name="CentiScaPe Closeness Max value" value="0.0029239766081871343"/>
  <att type="real" name="CentiScaPe Closeness mean value" value="0.0018757907768872145"/>
  <att type="real" name="CentiScaPe Closeness min value" value="0.001091703056768559"/>
  <att type="real" name="CentiScaPe Degree Max value" value="28.0"/>
  <att type="real" name="CentiScaPe Degree mean value" value="5.165217391304348"/>
  <att type="real" name="CentiScaPe Degree min value" value="1.0"/>
  <att type="real" name="CentiScaPe Diameter" value="12.0"/>
  <att type="real" name="CentiScaPe Eccentricity Max value" value="0.16666666666666666"/>
  <att type="real" name="CentiScaPe Eccentricity mean value" value="0.11338226990400893"/>
  <att type="real" name="CentiScaPe Eccentricity min value" value="0.08333333333333333"/>
  <att type="real" name="CentiScaPe Radiality Max value" value="10.0"/>
  <att type="real" name="CentiScaPe Radiality mean value" value="8.1484363081617"/>
  <att type="real" name="CentiScaPe Radiality min value" value="4.964912280701754"/>
  <att type="real" name="CentiScaPe Stress Max value" value="14158.0"/>
  <att type="real" name="CentiScaPe Stress mean value" value="1048.0347826086957"/>
  <att type="real" name="CentiScaPe Stress min value" value="0.0"/>
  <att type="string" name="__layoutAlgorithm" value="grid" cy:hidden="true"/>
  <node label="SSR4" id="-224">
    <att type="real" name="Betweenness" value="306.57524"/>
    <att type="real" name="BottleNeck" value="9.0"/>
    <att type="real" name="CentiScaPe Betweenness" value="667.2052104757993"/>
    <att type="real" name="CentiScaPe Centroid" value="-76.0"/>
    <att type="real" name="CentiScaPe Closeness" value="0.001890359168241966"/>
    <att type="real" name="CentiScaPe Eccentricity" value="0.14285714285714285"/>
    <att type="real" name="CentiScaPe Node Degree" value="3.0"/>
    <att type="real" name="CentiScaPe Radiality" value="8.359649122807017"/>
    <att type="real" name="CentiScaPe Stress" value="1382.0"/>
    <att type="real" name="Closeness" value="28.72619"/>
    <att type="real" name="Clustering coefficient" value="0.0"/>
    <att type="real" name="DMNC" value="0.0"/>
    <att type="real" name="Degree" value="3.0"/>
    <att type="real" name="EPC" value="50.635"/>
    <att type="real" name="EcCentricity" value="0.14286"/>
    <att type="real" name="MCC" value="3.0"/>
    <att type="real" name="MNC" value="1.0"/>
    <att type="real" name="Radiality" value="8.47368"/>
    <att type="real" name="Stress" value="9012.0"/>
    <att type="string" name="canonicalName" value="SSR4"/>
    <graphics type="ELLIPSE" h="30.0" w="60.0" x="480.0" y="560.0" fill="#ffafaf" width="1" outline="#808080" cy:nodeTransparency="0.6274509803921569" cy:nodeLabelFont="SansSerif-1-12" cy:nodeLabel="" cy:borderLineType="solid"/>
  </node>
  <node label="GSK3B" id="-223">
    <att type="real" name="Betweenness" value="3450.9069"/>
    <att type="real" name="BottleNeck" value="97.0"/>
    <att type="real" name="CentiScaPe Betweenness" value="6786.448637636909"/>
    <att type="real" name="CentiScaPe Centroid" value="25.0"/>
    <att type="real" name="CentiScaPe Closeness" value="0.0029239766081871343"/>
    <att type="real" name="CentiScaPe Eccentricity" value="0.14285714285714285"/>
    <att type="real" name="CentiScaPe Node Degree" value="28.0"/>
    <att type="real" name="CentiScaPe Radiality" value="10.0"/>
    <att type="real" name="CentiScaPe Stress" value="14158.0"/>
    <att type="real" name="Closeness" value="49.49524"/>
    <att type="real" name="Clustering coefficient" value="0.01058"/>
    <att type="real" name="DMNC" value="0.61795"/>
    <att type="real" name="Degree" value="28.0"/>
    <att type="real" name="EPC" value="72.325"/>
    <att type="real" name="EcCentricity" value="0.14286"/>
    <att type="real" name="MCC" value="19.0"/>
    <att type="real" name="MNC" value="3.0"/>
    <att type="real" name="Radiality" value="10.11404"/>
    <att type="real" name="Stress" value="178138.0"/>
    <att type="string" name="canonicalName" value="GSK3B"/>
    <graphics type="ELLIPSE" h="30.0" w="60.0" x="560.0" y="560.0" fill="#ffafaf" width="1" outline="#808080" cy:nodeTransparency="0.6274509803921569" cy:nodeLabelFont="SansSerif-1-12" cy:nodeLabel="" cy:borderLineType="solid"/>
  </node>
  <node label="GABARAP" id="-222">
    <att type="real" name="Betweenness" value="0.0"/>
    <att type="real" name="BottleNeck" value="1.0"/>
    <att type="real" name="CentiScaPe Betweenness" value="0.0"/>
    <att type="real" name="CentiScaPe Centroid" value="-113.0"/>
    <att type="real" name="CentiScaPe Closeness" value="0.001314060446780552"/>
    <att type="real" name="CentiScaPe Eccentricity" value="0.08333333333333333"/>
    <att type="real" name="CentiScaPe Node Degree" value="2.0"/>
    <att type="real" name="CentiScaPe Radiality" value="6.324561403508772"/>
    <att type="real" name="CentiScaPe Stress" value="0.0"/>
    <att type="real" name="Closeness" value="19.40083"/>
    <att type="real" name="Clustering coefficient" value="0.0"/>
    <att type="real" name="DMNC" value="0.0"/>
    <att type="real" name="Degree" value="2.0"/>
    <att type="real" name="EPC" value="21.943"/>
    <att type="real" name="EcCentricity" value="0.08333"/>
    <att type="real" name="MCC" value="1.0"/>
    <att type="real" name="MNC" value="1.0"/>
    <att type="real" name="Radiality" value="6.4386"/>
    <att type="real" name="Stress" value="0.0"/>
    <att type="string" name="canonicalName" value="GABARAP"/>
    <graphics type="ELLIPSE" h="30.0" w="60.0" x="640.0" y="560.0" fill="#ffafaf" width="1" outline="#808080" cy:nodeTransparency="0.6274509803921569" cy:nodeLabelFont="SansSerif-1-12" cy:nodeLabel="" cy:borderLineType="solid"/>
  </node>
  <node label="SNAI1" id="-221">
    <att type="real" name="Betweenness" value="0.0"/>
    <att type="real" name="BottleNeck" value="1.0"/>
    <att type="real" name="CentiScaPe Betweenness" value="0.0"/>
    <att type="real" name="CentiScaPe Centroid" value="-113.0"/>
    <att type="real" name="CentiScaPe Closeness" value="0.002197802197802198"/>
    <att type="real" name="CentiScaPe Eccentricity" value="0.125"/>
    <att type="real" name="CentiScaPe Node Degree" value="1.0"/>
    <att type="real" name="CentiScaPe Radiality" value="9.008771929824562"/>
    <att type="real" name="CentiScaPe Stress" value="0.0"/>
    <att type="real" name="Closeness" value="32.78452"/>
    <att type="real" name="Clustering coefficient" value="0.0"/>
    <att type="real" name="DMNC" value="0.0"/>
    <att type="real" name="Degree" value="1.0"/>
    <att type="real" name="EPC" value="37.076"/>
    <att type="real" name="EcCentricity" value="0.125"/>
    <att type="real" name="MCC" value="1.0"/>
    <att type="real" name="MNC" value="1.0"/>
    <att type="real" name="Radiality" value="9.12281"/>
    <att type="real" name="Stress" value="0.0"/>
    <att type="string" name="canonicalName" value="SNAI1"/>
    <graphics type="ELLIPSE" h="30.0" w="60.0" x="720.0" y="560.0" fill="#ffafaf" width="1" outline="#808080" cy:nodeTransparency="0.6274509803921569" cy:nodeLabelFont="SansSerif-1-12" cy:nodeLabel="" cy:borderLineType="solid"/>
  </node>
  <node label="EIF2B1" id="-220">
    <att type="real" name="Betweenness" value="226.75649"/>
    <att type="real" name="BottleNeck" value="5.0"/>
    <att type="real" name="CentiScaPe Betweenness" value="413.9880952380948"/>
    <att type="real" name="CentiScaPe Centroid" value="-83.0"/>
    <att type="real" name="CentiScaPe Closeness" value="0.002044989775051125"/>
    <att type="real" name="CentiScaPe Eccentricity" value="0.14285714285714285"/>
    <att type="real" name="CentiScaPe Node Degree" value="17.0"/>
    <att type="real" name="CentiScaPe Radiality" value="8.710526315789474"/>
    <att type="real" name="CentiScaPe Stress" value="870.0"/>
    <att type="real" name="Closeness" value="33.02857"/>
    <att type="real" name="Clustering coefficient" value="0.25735"/>
    <att type="real" name="DMNC" value="1.66422"/>
    <att type="real" name="Degree" value="17.0"/>
    <att type="real" name="EPC" value="70.244"/>
    <att type="real" name="EcCentricity" value="0.14286"/>
    <att type="real" name="MCC" value="241.0"/>
    <att type="real" name="MNC" value="6.0"/>
    <att type="real" name="Radiality" value="8.82456"/>
    <att type="real" name="Stress" value="9222.0"/>
    <att type="string" name="canonicalName" value="EIF2B1"/>
    <graphics type="ELLIPSE" h="30.0" w="60.0" x="160.0" y="560.0" fill="#ffafaf" width="1" outline="#808080" cy:nodeTransparency="0.6274509803921569" cy:nodeLabelFont="SansSerif-1-12" cy:nodeLabel="" cy:borderLineType="solid"/>
  </node>
  <node label="FZD2" id="-219">
    <att type="real" name="Betweenness" value="0.0"/>
    <att type="real" name="BottleNeck" value="1.0"/>
    <att type="real" name="CentiScaPe Betweenness" value="0.0"/>
    <att type="real" name="CentiScaPe Centroid" value="-112.0"/>
    <att type="real" name="CentiScaPe Closeness" value="0.001092896174863388"/>
    <att type="real" name="CentiScaPe Eccentricity" value="0.08333333333333333"/>
    <att type="real" name="CentiScaPe Node Degree" value="4.0"/>
    <att type="real" name="CentiScaPe Radiality" value="4.973684210526316"/>
    <att type="real" name="CentiScaPe Stress" value="0.0"/>
    <att type="real" name="Closeness" value="17.49964"/>
    <att type="real" name="Clustering coefficient" value="0.5"/>
    <att type="real" name="DMNC" value="0.92336"/>
    <att type="real" name="Degree" value="4.0"/>
    <att type="real" name="EPC" value="16.871"/>
    <att type="real" name="EcCentricity" value="0.08333"/>
    <att type="real" name="MCC" value="2.0"/>
    <att type="real" name="MNC" value="2.0"/>
    <att type="real" name="Radiality" value="5.08772"/>
    <att type="real" name="Stress" value="0.0"/>
    <att type="string" name="canonicalName" value="FZD2"/>
    <graphics type="ELLIPSE" h="30.0" w="60.0" x="240.0" y="560.0" fill="#ffafaf" width="1" outline="#808080" cy:nodeTransparency="0.6274509803921569" cy:nodeLabelFont="SansSerif-1-12" cy:nodeLabel="" cy:borderLineType="solid"/>
  </node>
  <node label="NF1" id="-218">
    <att type="real" name="Betweenness" value="0.0"/>
    <att type="real" name="BottleNeck" value="1.0"/>
    <att type="real" name="CentiScaPe Betweenness" value="0.0"/>
    <att type="real" name="CentiScaPe Centroid" value="-89.0"/>
    <att type="real" name="CentiScaPe Closeness" value="0.002320185614849188"/>
    <att type="real" name="CentiScaPe Eccentricity" value="0.14285714285714285"/>
    <att type="real" name="CentiScaPe Node Degree" value="4.0"/>
    <att type="real" name="CentiScaPe Radiality" value="9.219298245614034"/>
    <att type="real" name="CentiScaPe Stress" value="0.0"/>
    <att type="real" name="Closeness" value="34.7119"/>
    <att type="real" name="Clustering coefficient" value="0.33333"/>
    <att type="real" name="DMNC" value="0.61557"/>
    <att type="real" name="Degree" value="4.0"/>
    <att type="real" name="EPC" value="68.557"/>
    <att type="real" name="EcCentricity" value="0.14286"/>
    <att type="real" name="MCC" value="2.0"/>
    <att type="real" name="MNC" value="2.0"/>
    <att type="real" name="Radiality" value="9.33333"/>
    <att type="real" name="Stress" value="0.0"/>
    <att type="string" name="canonicalName" value="NF1"/>
    <graphics type="ELLIPSE" h="30.0" w="60.0" x="320.0" y="560.0" fill="#ffafaf" width="1" outline="#808080" cy:nodeTransparency="0.6274509803921569" cy:nodeLabelFont="SansSerif-1-12" cy:nodeLabel="" cy:borderLineType="solid"/>
  </node>
  <node label="PTPRZ1" id="-217">
    <att type="real" name="Betweenness" value="186.31229"/>
    <att type="real" name="BottleNeck" value="2.0"/>
    <att type="real" name="CentiScaPe Betweenness" value="401.3071190247658"/>
    <att type="real" name="CentiScaPe Centroid" value="-100.0"/>
    <att type="real" name="CentiScaPe Closeness" value="0.0021231422505307855"/>
    <att type="real" name="CentiScaPe Eccentricity" value="0.1111111111111111"/>
    <att type="real" name="CentiScaPe Node Degree" value="6.0"/>
    <att type="real" name="CentiScaPe Radiality" value="8.868421052631579"/>
    <att type="real" name="CentiScaPe Stress" value="1144.0"/>
    <att type="real" name="Closeness" value="33.2131"/>
    <att type="real" name="Clustering coefficient" value="0.13333"/>
    <att type="real" name="DMNC" value="0.61557"/>
    <att type="real" name="Degree" value="6.0"/>
    <att type="real" name="EPC" value="66.558"/>
    <att type="real" name="EcCentricity" value="0.11111"/>
    <att type="real" name="MCC" value="4.0"/>
    <att type="real" name="MNC" value="2.0"/>
    <att type="real" name="Radiality" value="8.98246"/>
    <att type="real" name="Stress" value="5298.0"/>
    <att type="string" name="canonicalName" value="PTPRZ1"/>
    <graphics type="ELLIPSE" h="30.0" w="60.0" x="400.0" y="560.0" fill="#ffafaf" width="1" outline="#808080" cy:nodeTransparency="0.6274509803921569" cy:nodeLabelFont="SansSerif-1-12" cy:nodeLabel="" cy:borderLineType="solid"/>
  </node>
  <node label="AIMP2" id="-216">
    <att type="real" name="Betweenness" value="0.0"/>
    <att type="real" name="BottleNeck" value="1.0"/>
    <att type="real" name="CentiScaPe Betweenness" value="0.0"/>
    <att type="real" name="CentiScaPe Centroid" value="-95.0"/>
    <att type="real" name="CentiScaPe Closeness" value="0.0016181229773462784"/>
    <att type="real" name="CentiScaPe Eccentricity" value="0.1111111111111111"/>
    <att type="real" name="CentiScaPe Node Degree" value="8.0"/>
    <att type="real" name="CentiScaPe Radiality" value="7.578947368421052"/>
    <att type="real" name="CentiScaPe Stress" value="0.0"/>
    <att type="real" name="Closeness" value="26.75317"/>
    <att type="real" name="Clustering coefficient" value="0.35714"/>
    <att type="real" name="DMNC" value="0.94732"/>
    <att type="real" name="Degree" value="8.0"/>
    <att type="real" name="EPC" value="56.608"/>
    <att type="real" name="EcCentricity" value="0.11111"/>
    <att type="real" name="MCC" value="24.0"/>
    <att type="real" name="MNC" value="4.0"/>
    <att type="real" name="Radiality" value="7.69298"/>
    <att type="real" name="Stress" value="0.0"/>
    <att type="string" name="canonicalName" value="AIMP2"/>
    <graphics type="ELLIPSE" h="30.0" w="60.0" x="640.0" y="480.0" fill="#ffafaf" width="1" outline="#808080" cy:nodeTransparency="0.6274509803921569" cy:nodeLabelFont="SansSerif-1-12" cy:nodeLabel="" cy:borderLineType="solid"/>
  </node>
  <node label="FLT1" id="-215">
    <att type="real" name="Betweenness" value="266.23929"/>
    <att type="real" name="BottleNeck" value="3.0"/>
    <att type="real" name="CentiScaPe Betweenness" value="483.2725748108086"/>
    <att type="real" name="CentiScaPe Centroid" value="-61.0"/>
    <att type="real" name="CentiScaPe Closeness" value="0.0023148148148148147"/>
    <att type="real" name="CentiScaPe Eccentricity" value="0.1111111111111111"/>
    <att type="real" name="CentiScaPe Node Degree" value="16.0"/>
    <att type="real" name="CentiScaPe Radiality" value="9.210526315789474"/>
    <att type="real" name="CentiScaPe Stress" value="2198.0"/>
    <att type="real" name="Closeness" value="38.62976"/>
    <att type="real" name="Clustering coefficient" value="0.08333"/>
    <att type="real" name="DMNC" value="0.36588"/>
    <att type="real" name="Degree" value="16.0"/>
    <att type="real" name="EPC" value="72.391"/>
    <att type="real" name="EcCentricity" value="0.11111"/>
    <att type="real" name="MCC" value="19.0"/>
    <att type="real" name="MNC" value="7.0"/>
    <att type="real" name="Radiality" value="9.32456"/>
    <att type="real" name="Stress" value="27276.0"/>
    <att type="string" name="canonicalName" value="FLT1"/>
    <graphics type="ELLIPSE" h="30.0" w="60.0" x="720.0" y="480.0" fill="#ffafaf" width="1" outline="#808080" cy:nodeTransparency="0.6274509803921569" cy:nodeLabelFont="SansSerif-1-12" cy:nodeLabel="" cy:borderLineType="solid"/>
  </node>
  <node label="SYNPO" id="-214">
    <att type="real" name="Betweenness" value="0.0"/>
    <att type="real" name="BottleNeck" value="1.0"/>
    <att type="real" name="CentiScaPe Betweenness" value="0.0"/>
    <att type="real" name="CentiScaPe Centroid" value="-113.0"/>
    <att type="real" name="CentiScaPe Closeness" value="0.0015384615384615385"/>
    <att type="real" name="CentiScaPe Eccentricity" value="0.09090909090909091"/>
    <att type="real" name="CentiScaPe Node Degree" value="1.0"/>
    <att type="real" name="CentiScaPe Radiality" value="7.298245614035087"/>
    <att type="real" name="CentiScaPe Stress" value="0.0"/>
    <att type="real" name="Closeness" value="23.13027"/>
    <att type="real" name="Clustering coefficient" value="0.0"/>
    <att type="real" name="DMNC" value="0.0"/>
    <att type="real" name="Degree" value="1.0"/>
    <att type="real" name="EPC" value="18.625"/>
    <att type="real" name="EcCentricity" value="0.09091"/>
    <att type="real" name="MCC" value="1.0"/>
    <att type="real" name="MNC" value="1.0"/>
    <att type="real" name="Radiality" value="7.41228"/>
    <att type="real" name="Stress" value="0.0"/>
    <att type="string" name="canonicalName" value="SYNPO"/>
    <graphics type="ELLIPSE" h="30.0" w="60.0" x="0.0" y="560.0" fill="#ffafaf" width="1" outline="#808080" cy:nodeTransparency="0.6274509803921569" cy:nodeLabelFont="SansSerif-1-12" cy:nodeLabel="" cy:borderLineType="solid"/>
  </node>
  <node label="SCNN1B" id="-213">
    <att type="real" name="Betweenness" value="46.08038"/>
    <att type="real" name="BottleNeck" value="2.0"/>
    <att type="real" name="CentiScaPe Betweenness" value="107.88503392032814"/>
    <att type="real" name="CentiScaPe Centroid" value="-94.0"/>
    <att type="real" name="CentiScaPe Closeness" value="0.0016778523489932886"/>
    <att type="real" name="CentiScaPe Eccentricity" value="0.1111111111111111"/>
    <att type="real" name="CentiScaPe Node Degree" value="2.0"/>
    <att type="real" name="CentiScaPe Radiality" value="7.771929824561403"/>
    <att type="real" name="CentiScaPe Stress" value="318.0"/>
    <att type="real" name="Closeness" value="25.40833"/>
    <att type="real" name="Clustering coefficient" value="0.0"/>
    <att type="real" name="DMNC" value="0.0"/>
    <att type="real" name="Degree" value="2.0"/>
    <att type="real" name="EPC" value="44.023"/>
    <att type="real" name="EcCentricity" value="0.11111"/>
    <att type="real" name="MCC" value="2.0"/>
    <att type="real" name="MNC" value="1.0"/>
    <att type="real" name="Radiality" value="7.88596"/>
    <att type="real" name="Stress" value="1046.0"/>
    <att type="string" name="canonicalName" value="SCNN1B"/>
    <graphics type="ELLIPSE" h="30.0" w="60.0" x="80.0" y="560.0" fill="#ffafaf" width="1" outline="#808080" cy:nodeTransparency="0.6274509803921569" cy:nodeLabelFont="SansSerif-1-12" cy:nodeLabel="" cy:borderLineType="solid"/>
  </node>
  <node label="HSPA5" id="-212">
    <att type="real" name="Betweenness" value="809.13628"/>
    <att type="real" name="BottleNeck" value="23.0"/>
    <att type="real" name="CentiScaPe Betweenness" value="1703.513636363639"/>
    <att type="real" name="CentiScaPe Centroid" value="-56.0"/>
    <att type="real" name="CentiScaPe Closeness" value="0.00234192037470726"/>
    <att type="real" name="CentiScaPe Eccentricity" value="0.125"/>
    <att type="real" name="CentiScaPe Node Degree" value="8.0"/>
    <att type="real" name="CentiScaPe Radiality" value="9.25438596491228"/>
    <att type="real" name="CentiScaPe Stress" value="4060.0"/>
    <att type="real" name="Closeness" value="37.95357"/>
    <att type="real" name="Clustering coefficient" value="0.0"/>
    <att type="real" name="DMNC" value="0.0"/>
    <att type="real" name="Degree" value="8.0"/>
    <att type="real" name="EPC" value="68.785"/>
    <att type="real" name="EcCentricity" value="0.125"/>
    <att type="real" name="MCC" value="6.0"/>
    <att type="real" name="MNC" value="1.0"/>
    <att type="real" name="Radiality" value="9.36842"/>
    <att type="real" name="Stress" value="32850.0"/>
    <att type="string" name="canonicalName" value="HSPA5"/>
    <graphics type="ELLIPSE" h="30.0" w="60.0" x="320.0" y="480.0" fill="#ffafaf" width="1" outline="#808080" cy:nodeTransparency="0.6274509803921569" cy:nodeLabelFont="SansSerif-1-12" cy:nodeLabel="" cy:borderLineType="solid"/>
  </node>
  <node label="TNR" id="-211">
    <att type="real" name="Betweenness" value="31.09352"/>
    <att type="real" name="BottleNeck" value="2.0"/>
    <att type="real" name="CentiScaPe Betweenness" value="80.11328148975207"/>
    <att type="real" name="CentiScaPe Centroid" value="-96.0"/>
    <att type="real" name="CentiScaPe Closeness" value="0.0018587360594795538"/>
    <att type="real" name="CentiScaPe Eccentricity" value="0.1"/>
    <att type="real" name="CentiScaPe Node Degree" value="8.0"/>
    <att type="real" name="CentiScaPe Radiality" value="8.280701754385966"/>
    <att type="real" name="CentiScaPe Stress" value="438.0"/>
    <att type="real" name="Closeness" value="30.24206"/>
    <att type="real" name="Clustering coefficient" value="0.07143"/>
    <att type="real" name="DMNC" value="0.61557"/>
    <att type="real" name="Degree" value="8.0"/>
    <att type="real" name="EPC" value="68.707"/>
    <att type="real" name="EcCentricity" value="0.1"/>
    <att type="real" name="MCC" value="5.0"/>
    <att type="real" name="MNC" value="2.0"/>
    <att type="real" name="Radiality" value="8.39474"/>
    <att type="real" name="Stress" value="1666.0"/>
    <att type="string" name="canonicalName" value="TNR"/>
    <graphics type="ELLIPSE" h="30.0" w="60.0" x="400.0" y="480.0" fill="#ffafaf" width="1" outline="#808080" cy:nodeTransparency="0.6274509803921569" cy:nodeLabelFont="SansSerif-1-12" cy:nodeLabel="" cy:borderLineType="solid"/>
  </node>
  <node label="SF3B1" id="-210">
    <att type="real" name="Betweenness" value="484.31418"/>
    <att type="real" name="BottleNeck" value="7.0"/>
    <att type="real" name="CentiScaPe Betweenness" value="735.7673160173181"/>
    <att type="real" name="CentiScaPe Centroid" value="-78.0"/>
    <att type="real" name="CentiScaPe Closeness" value="0.002380952380952381"/>
    <att type="real" name="CentiScaPe Eccentricity" value="0.16666666666666666"/>
    <att type="real" name="CentiScaPe Node Degree" value="5.0"/>
    <att type="real" name="CentiScaPe Radiality" value="9.31578947368421"/>
    <att type="real" name="CentiScaPe Stress" value="1996.0"/>
    <att type="real" name="Closeness" value="35.93333"/>
    <att type="real" name="Clustering coefficient" value="0.1"/>
    <att type="real" name="DMNC" value="0.30779"/>
    <att type="real" name="Degree" value="5.0"/>
    <att type="real" name="EPC" value="62.261"/>
    <att type="real" name="EcCentricity" value="0.16667"/>
    <att type="real" name="MCC" value="3.0"/>
    <att type="real" name="MNC" value="2.0"/>
    <att type="real" name="Radiality" value="9.42982"/>
    <att type="real" name="Stress" value="51100.0"/>
    <att type="string" name="canonicalName" value="SF3B1"/>
    <graphics type="ELLIPSE" h="30.0" w="60.0" x="480.0" y="480.0" fill="#ffafaf" width="1" outline="#808080" cy:nodeTransparency="0.6274509803921569" cy:nodeLabelFont="SansSerif-1-12" cy:nodeLabel="" cy:borderLineType="solid"/>
  </node>
  <node label="IARS" id="-209">
    <att type="real" name="Betweenness" value="632.49706"/>
    <att type="real" name="BottleNeck" value="6.0"/>
    <att type="real" name="CentiScaPe Betweenness" value="1257.790476190476"/>
    <att type="real" name="CentiScaPe Centroid" value="-89.0"/>
    <att type="real" name="CentiScaPe Closeness" value="0.001692047377326565"/>
    <att type="real" name="CentiScaPe Eccentricity" value="0.1111111111111111"/>
    <att type="real" name="CentiScaPe Node Degree" value="9.0"/>
    <att type="real" name="CentiScaPe Radiality" value="7.815789473684211"/>
    <att type="real" name="CentiScaPe Stress" value="4238.0"/>
    <att type="real" name="Closeness" value="29.68651"/>
    <att type="real" name="Clustering coefficient" value="0.30556"/>
    <att type="real" name="DMNC" value="1.04206"/>
    <att type="real" name="Degree" value="9.0"/>
    <att type="real" name="EPC" value="57.176"/>
    <att type="real" name="EcCentricity" value="0.11111"/>
    <att type="real" name="MCC" value="26.0"/>
    <att type="real" name="MNC" value="4.0"/>
    <att type="real" name="Radiality" value="7.92982"/>
    <att type="real" name="Stress" value="75008.0"/>
    <att type="string" name="canonicalName" value="IARS"/>
    <graphics type="ELLIPSE" h="30.0" w="60.0" x="560.0" y="480.0" fill="#ffafaf" width="1" outline="#808080" cy:nodeTransparency="0.6274509803921569" cy:nodeLabelFont="SansSerif-1-12" cy:nodeLabel="" cy:borderLineType="solid"/>
  </node>
  <node label="SF3B3" id="-208">
    <att type="real" name="Betweenness" value="636.20724"/>
    <att type="real" name="BottleNeck" value="8.0"/>
    <att type="real" name="CentiScaPe Betweenness" value="1073.291125541125"/>
    <att type="real" name="CentiScaPe Centroid" value="-68.0"/>
    <att type="real" name="CentiScaPe Closeness" value="0.0021598272138228943"/>
    <att type="real" name="CentiScaPe Eccentricity" value="0.14285714285714285"/>
    <att type="real" name="CentiScaPe Node Degree" value="9.0"/>
    <att type="real" name="CentiScaPe Radiality" value="8.93859649122807"/>
    <att type="real" name="CentiScaPe Stress" value="2540.0"/>
    <att type="real" name="Closeness" value="33.64524"/>
    <att type="real" name="Clustering coefficient" value="0.02778"/>
    <att type="real" name="DMNC" value="0.30779"/>
    <att type="real" name="Degree" value="9.0"/>
    <att type="real" name="EPC" value="63.059"/>
    <att type="real" name="EcCentricity" value="0.14286"/>
    <att type="real" name="MCC" value="5.0"/>
    <att type="real" name="MNC" value="2.0"/>
    <att type="real" name="Radiality" value="9.05263"/>
    <att type="real" name="Stress" value="57308.0"/>
    <att type="string" name="canonicalName" value="SF3B3"/>
    <graphics type="ELLIPSE" h="30.0" w="60.0" x="240.0" y="720.0" fill="#ffafaf" width="1" outline="#808080" cy:nodeTransparency="0.6274509803921569" cy:nodeLabelFont="SansSerif-1-12" cy:nodeLabel="" cy:borderLineType="solid"/>
  </node>
  <node label="SFN" id="-207">
    <att type="real" name="Betweenness" value="1063.63321"/>
    <att type="real" name="BottleNeck" value="11.0"/>
    <att type="real" name="CentiScaPe Betweenness" value="2110.052062643238"/>
    <att type="real" name="CentiScaPe Centroid" value="-64.0"/>
    <att type="real" name="CentiScaPe Closeness" value="0.002304147465437788"/>
    <att type="real" name="CentiScaPe Eccentricity" value="0.1111111111111111"/>
    <att type="real" name="CentiScaPe Node Degree" value="7.0"/>
    <att type="real" name="CentiScaPe Radiality" value="9.192982456140351"/>
    <att type="real" name="CentiScaPe Stress" value="3502.0"/>
    <att type="real" name="Closeness" value="37.04643"/>
    <att type="real" name="Clustering coefficient" value="0.0"/>
    <att type="real" name="DMNC" value="0.0"/>
    <att type="real" name="Degree" value="7.0"/>
    <att type="real" name="EPC" value="65.96"/>
    <att type="real" name="EcCentricity" value="0.11111"/>
    <att type="real" name="MCC" value="5.0"/>
    <att type="real" name="MNC" value="1.0"/>
    <att type="real" name="Radiality" value="9.30702"/>
    <att type="real" name="Stress" value="56492.0"/>
    <att type="string" name="canonicalName" value="SFN"/>
    <graphics type="ELLIPSE" h="30.0" w="60.0" x="160.0" y="720.0" fill="#ffafaf" width="1" outline="#808080" cy:nodeTransparency="0.6274509803921569" cy:nodeLabelFont="SansSerif-1-12" cy:nodeLabel="" cy:borderLineType="solid"/>
  </node>
  <node label="TNC" id="-206">
    <att type="real" name="Betweenness" value="213.35975"/>
    <att type="real" name="BottleNeck" value="3.0"/>
    <att type="real" name="CentiScaPe Betweenness" value="360.2061148002322"/>
    <att type="real" name="CentiScaPe Centroid" value="-97.0"/>
    <att type="real" name="CentiScaPe Closeness" value="0.002136752136752137"/>
    <att type="real" name="CentiScaPe Eccentricity" value="0.1111111111111111"/>
    <att type="real" name="CentiScaPe Node Degree" value="9.0"/>
    <att type="real" name="CentiScaPe Radiality" value="8.894736842105264"/>
    <att type="real" name="CentiScaPe Stress" value="1294.0"/>
    <att type="real" name="Closeness" value="33.9631"/>
    <att type="real" name="Clustering coefficient" value="0.08333"/>
    <att type="real" name="DMNC" value="0.46346"/>
    <att type="real" name="Degree" value="9.0"/>
    <att type="real" name="EPC" value="70.394"/>
    <att type="real" name="EcCentricity" value="0.11111"/>
    <att type="real" name="MCC" value="6.0"/>
    <att type="real" name="MNC" value="3.0"/>
    <att type="real" name="Radiality" value="9.00877"/>
    <att type="real" name="Stress" value="12404.0"/>
    <att type="string" name="canonicalName" value="TNC"/>
    <graphics type="ELLIPSE" h="30.0" w="60.0" x="400.0" y="720.0" fill="#ffafaf" width="1" outline="#808080" cy:nodeTransparency="0.6274509803921569" cy:nodeLabelFont="SansSerif-1-12" cy:nodeLabel="" cy:borderLineType="solid"/>
  </node>
  <node label="USP7" id="-205">
    <att type="real" name="Betweenness" value="402.07696"/>
    <att type="real" name="BottleNeck" value="5.0"/>
    <att type="real" name="CentiScaPe Betweenness" value="812.8233002291829"/>
    <att type="real" name="CentiScaPe Centroid" value="-93.0"/>
    <att type="real" name="CentiScaPe Closeness" value="0.0019120458891013384"/>
    <att type="real" name="CentiScaPe Eccentricity" value="0.1111111111111111"/>
    <att type="real" name="CentiScaPe Node Degree" value="4.0"/>
    <att type="real" name="CentiScaPe Radiality" value="8.412280701754385"/>
    <att type="real" name="CentiScaPe Stress" value="1450.0"/>
    <att type="real" name="Closeness" value="29.54881"/>
    <att type="real" name="Clustering coefficient" value="0.0"/>
    <att type="real" name="DMNC" value="0.0"/>
    <att type="real" name="Degree" value="4.0"/>
    <att type="real" name="EPC" value="44.473"/>
    <att type="real" name="EcCentricity" value="0.11111"/>
    <att type="real" name="MCC" value="3.0"/>
    <att type="real" name="MNC" value="1.0"/>
    <att type="real" name="Radiality" value="8.52632"/>
    <att type="real" name="Stress" value="8868.0"/>
    <att type="string" name="canonicalName" value="USP7"/>
    <graphics type="ELLIPSE" h="30.0" w="60.0" x="320.0" y="720.0" fill="#ffafaf" width="1" outline="#808080" cy:nodeTransparency="0.6274509803921569" cy:nodeLabelFont="SansSerif-1-12" cy:nodeLabel="" cy:borderLineType="solid"/>
  </node>
  <node label="LCT" id="-204">
    <att type="real" name="Betweenness" value="240.98947"/>
    <att type="real" name="BottleNeck" value="4.0"/>
    <att type="real" name="CentiScaPe Betweenness" value="493.2776037687791"/>
    <att type="real" name="CentiScaPe Centroid" value="-85.0"/>
    <att type="real" name="CentiScaPe Closeness" value="0.001976284584980237"/>
    <att type="real" name="CentiScaPe Eccentricity" value="0.1111111111111111"/>
    <att type="real" name="CentiScaPe Node Degree" value="5.0"/>
    <att type="real" name="CentiScaPe Radiality" value="8.56140350877193"/>
    <att type="real" name="CentiScaPe Stress" value="940.0"/>
    <att type="real" name="Closeness" value="31.025"/>
    <att type="real" name="Clustering coefficient" value="0.0"/>
    <att type="real" name="DMNC" value="0.0"/>
    <att type="real" name="Degree" value="5.0"/>
    <att type="real" name="EPC" value="56.816"/>
    <att type="real" name="EcCentricity" value="0.11111"/>
    <att type="real" name="MCC" value="4.0"/>
    <att type="real" name="MNC" value="1.0"/>
    <att type="real" name="Radiality" value="8.67544"/>
    <att type="real" name="Stress" value="5814.0"/>
    <att type="string" name="canonicalName" value="LCT"/>
    <graphics type="ELLIPSE" h="30.0" w="60.0" x="720.0" y="640.0" fill="#ffafaf" width="1" outline="#808080" cy:nodeTransparency="0.6274509803921569" cy:nodeLabelFont="SansSerif-1-12" cy:nodeLabel="" cy:borderLineType="solid"/>
  </node>
  <node label="FHOD1" id="-203">
    <att type="real" name="Betweenness" value="0.0"/>
    <att type="real" name="BottleNeck" value="1.0"/>
    <att type="real" name="CentiScaPe Betweenness" value="0.0"/>
    <att type="real" name="CentiScaPe Centroid" value="-113.0"/>
    <att type="real" name="CentiScaPe Closeness" value="0.0013422818791946308"/>
    <att type="real" name="CentiScaPe Eccentricity" value="0.09090909090909091"/>
    <att type="real" name="CentiScaPe Node Degree" value="1.0"/>
    <att type="real" name="CentiScaPe Radiality" value="6.464912280701754"/>
    <att type="real" name="CentiScaPe Stress" value="0.0"/>
    <att type="real" name="Closeness" value="19.64416"/>
    <att type="real" name="Clustering coefficient" value="0.0"/>
    <att type="real" name="DMNC" value="0.0"/>
    <att type="real" name="Degree" value="1.0"/>
    <att type="real" name="EPC" value="12.331"/>
    <att type="real" name="EcCentricity" value="0.09091"/>
    <att type="real" name="MCC" value="1.0"/>
    <att type="real" name="MNC" value="1.0"/>
    <att type="real" name="Radiality" value="6.57895"/>
    <att type="real" name="Stress" value="0.0"/>
    <att type="string" name="canonicalName" value="FHOD1"/>
    <graphics type="ELLIPSE" h="30.0" w="60.0" x="640.0" y="640.0" fill="#ffafaf" width="1" outline="#808080" cy:nodeTransparency="0.6274509803921569" cy:nodeLabelFont="SansSerif-1-12" cy:nodeLabel="" cy:borderLineType="solid"/>
  </node>
  <node label="DUS2L" id="-202">
    <att type="real" name="Betweenness" value="0.0"/>
    <att type="real" name="BottleNeck" value="1.0"/>
    <att type="real" name="CentiScaPe Betweenness" value="0.0"/>
    <att type="real" name="CentiScaPe Centroid" value="-113.0"/>
    <att type="real" name="CentiScaPe Closeness" value="0.0013850415512465374"/>
    <att type="real" name="CentiScaPe Eccentricity" value="0.1"/>
    <att type="real" name="CentiScaPe Node Degree" value="1.0"/>
    <att type="real" name="CentiScaPe Radiality" value="6.666666666666667"/>
    <att type="real" name="CentiScaPe Stress" value="0.0"/>
    <att type="real" name="Closeness" value="21.69365"/>
    <att type="real" name="Clustering coefficient" value="0.0"/>
    <att type="real" name="DMNC" value="0.0"/>
    <att type="real" name="Degree" value="1.0"/>
    <att type="real" name="EPC" value="30.081"/>
    <att type="real" name="EcCentricity" value="0.1"/>
    <att type="real" name="MCC" value="1.0"/>
    <att type="real" name="MNC" value="1.0"/>
    <att type="real" name="Radiality" value="6.7807"/>
    <att type="real" name="Stress" value="0.0"/>
    <att type="string" name="canonicalName" value="DUS2L"/>
    <graphics type="ELLIPSE" h="30.0" w="60.0" x="80.0" y="720.0" fill="#ffafaf" width="1" outline="#808080" cy:nodeTransparency="0.6274509803921569" cy:nodeLabelFont="SansSerif-1-12" cy:nodeLabel="" cy:borderLineType="solid"/>
  </node>
  <node label="NOL12" id="-201">
    <att type="real" name="Betweenness" value="0.0"/>
    <att type="real" name="BottleNeck" value="1.0"/>
    <att type="real" name="CentiScaPe Betweenness" value="0.0"/>
    <att type="real" name="CentiScaPe Centroid" value="-113.0"/>
    <att type="real" name="CentiScaPe Closeness" value="0.001736111111111111"/>
    <att type="real" name="CentiScaPe Eccentricity" value="0.125"/>
    <att type="real" name="CentiScaPe Node Degree" value="1.0"/>
    <att type="real" name="CentiScaPe Radiality" value="7.947368421052632"/>
    <att type="real" name="CentiScaPe Stress" value="0.0"/>
    <att type="real" name="Closeness" value="25.29405"/>
    <att type="real" name="Clustering coefficient" value="0.0"/>
    <att type="real" name="DMNC" value="0.0"/>
    <att type="real" name="Degree" value="1.0"/>
    <att type="real" name="EPC" value="31.665"/>
    <att type="real" name="EcCentricity" value="0.125"/>
    <att type="real" name="MCC" value="1.0"/>
    <att type="real" name="MNC" value="1.0"/>
    <att type="real" name="Radiality" value="8.0614"/>
    <att type="real" name="Stress" value="0.0"/>
    <att type="string" name="canonicalName" value="NOL12"/>
    <graphics type="ELLIPSE" h="30.0" w="60.0" x="0.0" y="720.0" fill="#ffafaf" width="1" outline="#808080" cy:nodeTransparency="0.6274509803921569" cy:nodeLabelFont="SansSerif-1-12" cy:nodeLabel="" cy:borderLineType="solid"/>
  </node>
  <node label="ARL4D" id="-200">
    <att type="real" name="Betweenness" value="143.56943"/>
    <att type="real" name="BottleNeck" value="4.0"/>
    <att type="real" name="CentiScaPe Betweenness" value="251.95476190476202"/>
    <att type="real" name="CentiScaPe Centroid" value="-93.0"/>
    <att type="real" name="CentiScaPe Closeness" value="0.0017543859649122807"/>
    <att type="real" name="CentiScaPe Eccentricity" value="0.125"/>
    <att type="real" name="CentiScaPe Node Degree" value="2.0"/>
    <att type="real" name="CentiScaPe Radiality" value="8.0"/>
    <att type="real" name="CentiScaPe Stress" value="608.0"/>
    <att type="real" name="Closeness" value="27.54167"/>
    <att type="real" name="Clustering coefficient" value="0.0"/>
    <att type="real" name="DMNC" value="0.0"/>
    <att type="real" name="Degree" value="2.0"/>
    <att type="real" name="EPC" value="49.167"/>
    <att type="real" name="EcCentricity" value="0.125"/>
    <att type="real" name="MCC" value="2.0"/>
    <att type="real" name="MNC" value="1.0"/>
    <att type="real" name="Radiality" value="8.11404"/>
    <att type="real" name="Stress" value="5610.0"/>
    <att type="string" name="canonicalName" value="ARL4D"/>
    <graphics type="ELLIPSE" h="30.0" w="60.0" x="400.0" y="640.0" fill="#ffafaf" width="1" outline="#808080" cy:nodeTransparency="0.6274509803921569" cy:nodeLabelFont="SansSerif-1-12" cy:nodeLabel="" cy:borderLineType="solid"/>
  </node>
  <node label="NCAN" id="-199">
    <att type="real" name="Betweenness" value="0.36364"/>
    <att type="real" name="BottleNeck" value="1.0"/>
    <att type="real" name="CentiScaPe Betweenness" value="0.5"/>
    <att type="real" name="CentiScaPe Centroid" value="-109.0"/>
    <att type="real" name="CentiScaPe Closeness" value="0.0017331022530329288"/>
    <att type="real" name="CentiScaPe Eccentricity" value="0.1"/>
    <att type="real" name="CentiScaPe Node Degree" value="4.0"/>
    <att type="real" name="CentiScaPe Radiality" value="7.93859649122807"/>
    <att type="real" name="CentiScaPe Stress" value="2.0"/>
    <att type="real" name="Closeness" value="26.33968"/>
    <att type="real" name="Clustering coefficient" value="0.0"/>
    <att type="real" name="DMNC" value="0.0"/>
    <att type="real" name="Degree" value="4.0"/>
    <att type="real" name="EPC" value="65.323"/>
    <att type="real" name="EcCentricity" value="0.1"/>
    <att type="real" name="MCC" value="2.0"/>
    <att type="real" name="MNC" value="1.0"/>
    <att type="real" name="Radiality" value="8.05263"/>
    <att type="real" name="Stress" value="8.0"/>
    <att type="string" name="canonicalName" value="NCAN"/>
    <graphics type="ELLIPSE" h="30.0" w="60.0" x="320.0" y="640.0" fill="#ffafaf" width="1" outline="#808080" cy:nodeTransparency="0.6274509803921569" cy:nodeLabelFont="SansSerif-1-12" cy:nodeLabel="" cy:borderLineType="solid"/>
  </node>
  <node label="CNTN1" id="-198">
    <att type="real" name="Betweenness" value="105.66558"/>
    <att type="real" name="BottleNeck" value="2.0"/>
    <att type="real" name="CentiScaPe Betweenness" value="213.7394076511723"/>
    <att type="real" name="CentiScaPe Centroid" value="-95.0"/>
    <att type="real" name="CentiScaPe Closeness" value="0.0017953321364452424"/>
    <att type="real" name="CentiScaPe Eccentricity" value="0.1"/>
    <att type="real" name="CentiScaPe Node Degree" value="7.0"/>
    <att type="real" name="CentiScaPe Radiality" value="8.114035087719298"/>
    <att type="real" name="CentiScaPe Stress" value="750.0"/>
    <att type="real" name="Closeness" value="28.55397"/>
    <att type="real" name="Clustering coefficient" value="0.09524"/>
    <att type="real" name="DMNC" value="0.61557"/>
    <att type="real" name="Degree" value="7.0"/>
    <att type="real" name="EPC" value="67.786"/>
    <att type="real" name="EcCentricity" value="0.1"/>
    <att type="real" name="MCC" value="4.0"/>
    <att type="real" name="MNC" value="2.0"/>
    <att type="real" name="Radiality" value="8.22807"/>
    <att type="real" name="Stress" value="3304.0"/>
    <att type="string" name="canonicalName" value="CNTN1"/>
    <graphics type="ELLIPSE" h="30.0" w="60.0" x="560.0" y="640.0" fill="#ffafaf" width="1" outline="#808080" cy:nodeTransparency="0.6274509803921569" cy:nodeLabelFont="SansSerif-1-12" cy:nodeLabel="" cy:borderLineType="solid"/>
  </node>
  <node label="CBWD1" id="-197">
    <att type="real" name="Betweenness" value="263.75396"/>
    <att type="real" name="BottleNeck" value="2.0"/>
    <att type="real" name="CentiScaPe Betweenness" value="567.7246159069687"/>
    <att type="real" name="CentiScaPe Centroid" value="-76.0"/>
    <att type="real" name="CentiScaPe Closeness" value="0.0019193857965451055"/>
    <att type="real" name="CentiScaPe Eccentricity" value="0.125"/>
    <att type="real" name="CentiScaPe Node Degree" value="3.0"/>
    <att type="real" name="CentiScaPe Radiality" value="8.429824561403509"/>
    <att type="real" name="CentiScaPe Stress" value="1152.0"/>
    <att type="real" name="Closeness" value="29.2881"/>
    <att type="real" name="Clustering coefficient" value="0.0"/>
    <att type="real" name="DMNC" value="0.0"/>
    <att type="real" name="Degree" value="3.0"/>
    <att type="real" name="EPC" value="52.705"/>
    <att type="real" name="EcCentricity" value="0.125"/>
    <att type="real" name="MCC" value="2.0"/>
    <att type="real" name="MNC" value="1.0"/>
    <att type="real" name="Radiality" value="8.54386"/>
    <att type="real" name="Stress" value="7624.0"/>
    <att type="string" name="canonicalName" value="CBWD1"/>
    <graphics type="ELLIPSE" h="30.0" w="60.0" x="480.0" y="640.0" fill="#ffafaf" width="1" outline="#808080" cy:nodeTransparency="0.6274509803921569" cy:nodeLabelFont="SansSerif-1-12" cy:nodeLabel="" cy:borderLineType="solid"/>
  </node>
  <node label="PRUNE" id="-196">
    <att type="real" name="Betweenness" value="0.0"/>
    <att type="real" name="BottleNeck" value="1.0"/>
    <att type="real" name="CentiScaPe Betweenness" value="0.0"/>
    <att type="real" name="CentiScaPe Centroid" value="-113.0"/>
    <att type="real" name="CentiScaPe Closeness" value="0.002197802197802198"/>
    <att type="real" name="CentiScaPe Eccentricity" value="0.125"/>
    <att type="real" name="CentiScaPe Node Degree" value="1.0"/>
    <att type="real" name="CentiScaPe Radiality" value="9.008771929824562"/>
    <att type="real" name="CentiScaPe Stress" value="0.0"/>
    <att type="real" name="Closeness" value="32.78452"/>
    <att type="real" name="Clustering coefficient" value="0.0"/>
    <att type="real" name="DMNC" value="0.0"/>
    <att type="real" name="Degree" value="1.0"/>
    <att type="real" name="EPC" value="36.738"/>
    <att type="real" name="EcCentricity" value="0.125"/>
    <att type="real" name="MCC" value="1.0"/>
    <att type="real" name="MNC" value="1.0"/>
    <att type="real" name="Radiality" value="9.12281"/>
    <att type="real" name="Stress" value="0.0"/>
    <att type="string" name="canonicalName" value="PRUNE"/>
    <graphics type="ELLIPSE" h="30.0" w="60.0" x="80.0" y="640.0" fill="#ffafaf" width="1" outline="#808080" cy:nodeTransparency="0.6274509803921569" cy:nodeLabelFont="SansSerif-1-12" cy:nodeLabel="" cy:borderLineType="solid"/>
  </node>
  <node label="HOXC11" id="-195">
    <att type="real" name="Betweenness" value="0.0"/>
    <att type="real" name="BottleNeck" value="1.0"/>
    <att type="real" name="CentiScaPe Betweenness" value="0.0"/>
    <att type="real" name="CentiScaPe Centroid" value="-113.0"/>
    <att type="real" name="CentiScaPe Closeness" value="0.0016155088852988692"/>
    <att type="real" name="CentiScaPe Eccentricity" value="0.1"/>
    <att type="real" name="CentiScaPe Node Degree" value="1.0"/>
    <att type="real" name="CentiScaPe Radiality" value="7.5701754385964914"/>
    <att type="real" name="CentiScaPe Stress" value="0.0"/>
    <att type="real" name="Closeness" value="23.79167"/>
    <att type="real" name="Clustering coefficient" value="0.0"/>
    <att type="real" name="DMNC" value="0.0"/>
    <att type="real" name="Degree" value="1.0"/>
    <att type="real" name="EPC" value="29.29"/>
    <att type="real" name="EcCentricity" value="0.1"/>
    <att type="real" name="MCC" value="1.0"/>
    <att type="real" name="MNC" value="1.0"/>
    <att type="real" name="Radiality" value="7.68421"/>
    <att type="real" name="Stress" value="0.0"/>
    <att type="string" name="canonicalName" value="HOXC11"/>
    <graphics type="ELLIPSE" h="30.0" w="60.0" x="0.0" y="640.0" fill="#ffafaf" width="1" outline="#808080" cy:nodeTransparency="0.6274509803921569" cy:nodeLabelFont="SansSerif-1-12" cy:nodeLabel="" cy:borderLineType="solid"/>
  </node>
  <node label="ECSIT" id="-194">
    <att type="real" name="Betweenness" value="0.0"/>
    <att type="real" name="BottleNeck" value="1.0"/>
    <att type="real" name="CentiScaPe Betweenness" value="0.0"/>
    <att type="real" name="CentiScaPe Centroid" value="-113.0"/>
    <att type="real" name="CentiScaPe Closeness" value="0.0017921146953405018"/>
    <att type="real" name="CentiScaPe Eccentricity" value="0.125"/>
    <att type="real" name="CentiScaPe Node Degree" value="1.0"/>
    <att type="real" name="CentiScaPe Radiality" value="8.105263157894736"/>
    <att type="real" name="CentiScaPe Stress" value="0.0"/>
    <att type="real" name="Closeness" value="26.73333"/>
    <att type="real" name="Clustering coefficient" value="0.0"/>
    <att type="real" name="DMNC" value="0.0"/>
    <att type="real" name="Degree" value="1.0"/>
    <att type="real" name="EPC" value="30.694"/>
    <att type="real" name="EcCentricity" value="0.125"/>
    <att type="real" name="MCC" value="1.0"/>
    <att type="real" name="MNC" value="1.0"/>
    <att type="real" name="Radiality" value="8.2193"/>
    <att type="real" name="Stress" value="0.0"/>
    <att type="string" name="canonicalName" value="ECSIT"/>
    <graphics type="ELLIPSE" h="30.0" w="60.0" x="240.0" y="640.0" fill="#ffafaf" width="1" outline="#808080" cy:nodeTransparency="0.6274509803921569" cy:nodeLabelFont="SansSerif-1-12" cy:nodeLabel="" cy:borderLineType="solid"/>
  </node>
  <node label="SGK3" id="-193">
    <att type="real" name="Betweenness" value="0.0"/>
    <att type="real" name="BottleNeck" value="1.0"/>
    <att type="real" name="CentiScaPe Betweenness" value="0.0"/>
    <att type="real" name="CentiScaPe Centroid" value="-113.0"/>
    <att type="real" name="CentiScaPe Closeness" value="0.002197802197802198"/>
    <att type="real" name="CentiScaPe Eccentricity" value="0.125"/>
    <att type="real" name="CentiScaPe Node Degree" value="2.0"/>
    <att type="real" name="CentiScaPe Radiality" value="9.008771929824562"/>
    <att type="real" name="CentiScaPe Stress" value="0.0"/>
    <att type="real" name="Closeness" value="32.78452"/>
    <att type="real" name="Clustering coefficient" value="0.0"/>
    <att type="real" name="DMNC" value="0.0"/>
    <att type="real" name="Degree" value="2.0"/>
    <att type="real" name="EPC" value="53.82"/>
    <att type="real" name="EcCentricity" value="0.125"/>
    <att type="real" name="MCC" value="1.0"/>
    <att type="real" name="MNC" value="1.0"/>
    <att type="real" name="Radiality" value="9.12281"/>
    <att type="real" name="Stress" value="0.0"/>
    <att type="string" name="canonicalName" value="SGK3"/>
    <graphics type="ELLIPSE" h="30.0" w="60.0" x="160.0" y="640.0" fill="#ffafaf" width="1" outline="#808080" cy:nodeTransparency="0.6274509803921569" cy:nodeLabelFont="SansSerif-1-12" cy:nodeLabel="" cy:borderLineType="solid"/>
  </node>
  <node label="ZDHHC3" id="-192">
    <att type="real" name="Betweenness" value="0.0"/>
    <att type="real" name="BottleNeck" value="1.0"/>
    <att type="real" name="CentiScaPe Betweenness" value="0.0"/>
    <att type="real" name="CentiScaPe Centroid" value="-113.0"/>
    <att type="real" name="CentiScaPe Closeness" value="0.001314060446780552"/>
    <att type="real" name="CentiScaPe Eccentricity" value="0.08333333333333333"/>
    <att type="real" name="CentiScaPe Node Degree" value="1.0"/>
    <att type="real" name="CentiScaPe Radiality" value="6.324561403508772"/>
    <att type="real" name="CentiScaPe Stress" value="0.0"/>
    <att type="real" name="Closeness" value="19.40083"/>
    <att type="real" name="Clustering coefficient" value="0.0"/>
    <att type="real" name="DMNC" value="0.0"/>
    <att type="real" name="Degree" value="1.0"/>
    <att type="real" name="EPC" value="15.492"/>
    <att type="real" name="EcCentricity" value="0.08333"/>
    <att type="real" name="MCC" value="1.0"/>
    <att type="real" name="MNC" value="1.0"/>
    <att type="real" name="Radiality" value="6.4386"/>
    <att type="real" name="Stress" value="0.0"/>
    <att type="string" name="canonicalName" value="ZDHHC3"/>
    <graphics type="ELLIPSE" h="30.0" w="60.0" x="160.0" y="320.0" fill="#ffafaf" width="1" outline="#808080" cy:nodeTransparency="0.6274509803921569" cy:nodeLabelFont="SansSerif-1-12" cy:nodeLabel="" cy:borderLineType="solid"/>
  </node>
  <node label="GABRG2" id="-191">
    <att type="real" name="Betweenness" value="225.0"/>
    <att type="real" name="BottleNeck" value="3.0"/>
    <att type="real" name="CentiScaPe Betweenness" value="450.0"/>
    <att type="real" name="CentiScaPe Centroid" value="-109.0"/>
    <att type="real" name="CentiScaPe Closeness" value="0.0015432098765432098"/>
    <att type="real" name="CentiScaPe Eccentricity" value="0.09090909090909091"/>
    <att type="real" name="CentiScaPe Node Degree" value="5.0"/>
    <att type="real" name="CentiScaPe Radiality" value="7.315789473684211"/>
    <att type="real" name="CentiScaPe Stress" value="794.0"/>
    <att type="real" name="Closeness" value="23.98741"/>
    <att type="real" name="Clustering coefficient" value="0.0"/>
    <att type="real" name="DMNC" value="0.0"/>
    <att type="real" name="Degree" value="5.0"/>
    <att type="real" name="EPC" value="29.485"/>
    <att type="real" name="EcCentricity" value="0.09091"/>
    <att type="real" name="MCC" value="3.0"/>
    <att type="real" name="MNC" value="1.0"/>
    <att type="real" name="Radiality" value="7.42982"/>
    <att type="real" name="Stress" value="14200.0"/>
    <att type="string" name="canonicalName" value="GABRG2"/>
    <graphics type="ELLIPSE" h="30.0" w="60.0" x="240.0" y="320.0" fill="#ffafaf" width="1" outline="#808080" cy:nodeTransparency="0.6274509803921569" cy:nodeLabelFont="SansSerif-1-12" cy:nodeLabel="" cy:borderLineType="solid"/>
  </node>
  <node label="SHC2" id="-190">
    <att type="real" name="Betweenness" value="99.15955"/>
    <att type="real" name="BottleNeck" value="2.0"/>
    <att type="real" name="CentiScaPe Betweenness" value="265.71243756243734"/>
    <att type="real" name="CentiScaPe Centroid" value="-91.0"/>
    <att type="real" name="CentiScaPe Closeness" value="0.001968503937007874"/>
    <att type="real" name="CentiScaPe Eccentricity" value="0.1"/>
    <att type="real" name="CentiScaPe Node Degree" value="6.0"/>
    <att type="real" name="CentiScaPe Radiality" value="8.543859649122806"/>
    <att type="real" name="CentiScaPe Stress" value="1418.0"/>
    <att type="real" name="Closeness" value="32.14444"/>
    <att type="real" name="Clustering coefficient" value="0.26667"/>
    <att type="real" name="DMNC" value="0.61557"/>
    <att type="real" name="Degree" value="6.0"/>
    <att type="real" name="EPC" value="70.491"/>
    <att type="real" name="EcCentricity" value="0.1"/>
    <att type="real" name="MCC" value="4.0"/>
    <att type="real" name="MNC" value="2.0"/>
    <att type="real" name="Radiality" value="8.65789"/>
    <att type="real" name="Stress" value="12460.0"/>
    <att type="string" name="canonicalName" value="SHC2"/>
    <graphics type="ELLIPSE" h="30.0" w="60.0" x="0.0" y="320.0" fill="#ffafaf" width="1" outline="#808080" cy:nodeTransparency="0.6274509803921569" cy:nodeLabelFont="SansSerif-1-12" cy:nodeLabel="" cy:borderLineType="solid"/>
  </node>
  <node label="FRAT2" id="-189">
    <att type="real" name="Betweenness" value="0.0"/>
    <att type="real" name="BottleNeck" value="1.0"/>
    <att type="real" name="CentiScaPe Betweenness" value="0.0"/>
    <att type="real" name="CentiScaPe Centroid" value="-113.0"/>
    <att type="real" name="CentiScaPe Closeness" value="0.002197802197802198"/>
    <att type="real" name="CentiScaPe Eccentricity" value="0.125"/>
    <att type="real" name="CentiScaPe Node Degree" value="2.0"/>
    <att type="real" name="CentiScaPe Radiality" value="9.008771929824562"/>
    <att type="real" name="CentiScaPe Stress" value="0.0"/>
    <att type="real" name="Closeness" value="32.78452"/>
    <att type="real" name="Clustering coefficient" value="0.0"/>
    <att type="real" name="DMNC" value="0.0"/>
    <att type="real" name="Degree" value="2.0"/>
    <att type="real" name="EPC" value="54.088"/>
    <att type="real" name="EcCentricity" value="0.125"/>
    <att type="real" name="MCC" value="1.0"/>
    <att type="real" name="MNC" value="1.0"/>
    <att type="real" name="Radiality" value="9.12281"/>
    <att type="real" name="Stress" value="0.0"/>
    <att type="string" name="canonicalName" value="FRAT2"/>
    <graphics type="ELLIPSE" h="30.0" w="60.0" x="80.0" y="320.0" fill="#ffafaf" width="1" outline="#808080" cy:nodeTransparency="0.6274509803921569" cy:nodeLabelFont="SansSerif-1-12" cy:nodeLabel="" cy:borderLineType="solid"/>
  </node>
  <node label="C14orf129" id="-188">
    <att type="real" name="Betweenness" value="0.0"/>
    <att type="real" name="BottleNeck" value="1.0"/>
    <att type="real" name="CentiScaPe Betweenness" value="0.0"/>
    <att type="real" name="CentiScaPe Centroid" value="-113.0"/>
    <att type="real" name="CentiScaPe Closeness" value="0.002197802197802198"/>
    <att type="real" name="CentiScaPe Eccentricity" value="0.125"/>
    <att type="real" name="CentiScaPe Node Degree" value="1.0"/>
    <att type="real" name="CentiScaPe Radiality" value="9.008771929824562"/>
    <att type="real" name="CentiScaPe Stress" value="0.0"/>
    <att type="real" name="Closeness" value="32.78452"/>
    <att type="real" name="Clustering coefficient" value="0.0"/>
    <att type="real" name="DMNC" value="0.0"/>
    <att type="real" name="Degree" value="1.0"/>
    <att type="real" name="EPC" value="39.314"/>
    <att type="real" name="EcCentricity" value="0.125"/>
    <att type="real" name="MCC" value="1.0"/>
    <att type="real" name="MNC" value="1.0"/>
    <att type="real" name="Radiality" value="9.12281"/>
    <att type="real" name="Stress" value="0.0"/>
    <att type="string" name="canonicalName" value="C14orf129"/>
    <graphics type="ELLIPSE" h="30.0" w="60.0" x="480.0" y="320.0" fill="#ffafaf" width="1" outline="#808080" cy:nodeTransparency="0.6274509803921569" cy:nodeLabelFont="SansSerif-1-12" cy:nodeLabel="" cy:borderLineType="solid"/>
  </node>
  <node label="DYNLL2" id="-187">
    <att type="real" name="Betweenness" value="0.0"/>
    <att type="real" name="BottleNeck" value="1.0"/>
    <att type="real" name="CentiScaPe Betweenness" value="0.0"/>
    <att type="real" name="CentiScaPe Centroid" value="-113.0"/>
    <att type="real" name="CentiScaPe Closeness" value="0.0015527950310559005"/>
    <att type="real" name="CentiScaPe Eccentricity" value="0.09090909090909091"/>
    <att type="real" name="CentiScaPe Node Degree" value="1.0"/>
    <att type="real" name="CentiScaPe Radiality" value="7.350877192982456"/>
    <att type="real" name="CentiScaPe Stress" value="0.0"/>
    <att type="real" name="Closeness" value="22.87789"/>
    <att type="real" name="Clustering coefficient" value="0.0"/>
    <att type="real" name="DMNC" value="0.0"/>
    <att type="real" name="Degree" value="1.0"/>
    <att type="real" name="EPC" value="27.713"/>
    <att type="real" name="EcCentricity" value="0.09091"/>
    <att type="real" name="MCC" value="1.0"/>
    <att type="real" name="MNC" value="1.0"/>
    <att type="real" name="Radiality" value="7.46491"/>
    <att type="real" name="Stress" value="0.0"/>
    <att type="string" name="canonicalName" value="DYNLL2"/>
    <graphics type="ELLIPSE" h="30.0" w="60.0" x="560.0" y="320.0" fill="#ffafaf" width="1" outline="#808080" cy:nodeTransparency="0.6274509803921569" cy:nodeLabelFont="SansSerif-1-12" cy:nodeLabel="" cy:borderLineType="solid"/>
  </node>
  <node label="SH2D1A" id="-186">
    <att type="real" name="Betweenness" value="113.0"/>
    <att type="real" name="BottleNeck" value="2.0"/>
    <att type="real" name="CentiScaPe Betweenness" value="226.0"/>
    <att type="real" name="CentiScaPe Centroid" value="-111.0"/>
    <att type="real" name="CentiScaPe Closeness" value="0.0016666666666666668"/>
    <att type="real" name="CentiScaPe Eccentricity" value="0.1"/>
    <att type="real" name="CentiScaPe Node Degree" value="2.0"/>
    <att type="real" name="CentiScaPe Radiality" value="7.7368421052631575"/>
    <att type="real" name="CentiScaPe Stress" value="448.0"/>
    <att type="real" name="Closeness" value="25.61111"/>
    <att type="real" name="Clustering coefficient" value="0.0"/>
    <att type="real" name="DMNC" value="0.0"/>
    <att type="real" name="Degree" value="2.0"/>
    <att type="real" name="EPC" value="34.758"/>
    <att type="real" name="EcCentricity" value="0.1"/>
    <att type="real" name="MCC" value="2.0"/>
    <att type="real" name="MNC" value="1.0"/>
    <att type="real" name="Radiality" value="7.85088"/>
    <att type="real" name="Stress" value="4504.0"/>
    <att type="string" name="canonicalName" value="SH2D1A"/>
    <graphics type="ELLIPSE" h="30.0" w="60.0" x="320.0" y="320.0" fill="#ffafaf" width="1" outline="#808080" cy:nodeTransparency="0.6274509803921569" cy:nodeLabelFont="SansSerif-1-12" cy:nodeLabel="" cy:borderLineType="solid"/>
  </node>
  <node label="BZW1" id="-185">
    <att type="real" name="Betweenness" value="0.0"/>
    <att type="real" name="BottleNeck" value="1.0"/>
    <att type="real" name="CentiScaPe Betweenness" value="0.0"/>
    <att type="real" name="CentiScaPe Centroid" value="-113.0"/>
    <att type="real" name="CentiScaPe Closeness" value="0.0015384615384615385"/>
    <att type="real" name="CentiScaPe Eccentricity" value="0.09090909090909091"/>
    <att type="real" name="CentiScaPe Node Degree" value="1.0"/>
    <att type="real" name="CentiScaPe Radiality" value="7.298245614035087"/>
    <att type="real" name="CentiScaPe Stress" value="0.0"/>
    <att type="real" name="Closeness" value="23.13027"/>
    <att type="real" name="Clustering coefficient" value="0.0"/>
    <att type="real" name="DMNC" value="0.0"/>
    <att type="real" name="Degree" value="1.0"/>
    <att type="real" name="EPC" value="16.593"/>
    <att type="real" name="EcCentricity" value="0.09091"/>
    <att type="real" name="MCC" value="1.0"/>
    <att type="real" name="MNC" value="1.0"/>
    <att type="real" name="Radiality" value="7.41228"/>
    <att type="real" name="Stress" value="0.0"/>
    <att type="string" name="canonicalName" value="BZW1"/>
    <graphics type="ELLIPSE" h="30.0" w="60.0" x="400.0" y="320.0" fill="#ffafaf" width="1" outline="#808080" cy:nodeTransparency="0.6274509803921569" cy:nodeLabelFont="SansSerif-1-12" cy:nodeLabel="" cy:borderLineType="solid"/>
  </node>
  <node label="SPRY2" id="-184">
    <att type="real" name="Betweenness" value="32.55476"/>
    <att type="real" name="BottleNeck" value="1.0"/>
    <att type="real" name="CentiScaPe Betweenness" value="85.47619047619048"/>
    <att type="real" name="CentiScaPe Centroid" value="-94.0"/>
    <att type="real" name="CentiScaPe Closeness" value="0.001937984496124031"/>
    <att type="real" name="CentiScaPe Eccentricity" value="0.1"/>
    <att type="real" name="CentiScaPe Node Degree" value="2.0"/>
    <att type="real" name="CentiScaPe Radiality" value="8.473684210526315"/>
    <att type="real" name="CentiScaPe Stress" value="148.0"/>
    <att type="real" name="Closeness" value="30.09444"/>
    <att type="real" name="Clustering coefficient" value="0.0"/>
    <att type="real" name="DMNC" value="0.0"/>
    <att type="real" name="Degree" value="2.0"/>
    <att type="real" name="EPC" value="48.658"/>
    <att type="real" name="EcCentricity" value="0.1"/>
    <att type="real" name="MCC" value="2.0"/>
    <att type="real" name="MNC" value="1.0"/>
    <att type="real" name="Radiality" value="8.58772"/>
    <att type="real" name="Stress" value="384.0"/>
    <att type="string" name="canonicalName" value="SPRY2"/>
    <graphics type="ELLIPSE" h="30.0" w="60.0" x="320.0" y="240.0" fill="#ffafaf" width="1" outline="#808080" cy:nodeTransparency="0.6274509803921569" cy:nodeLabelFont="SansSerif-1-12" cy:nodeLabel="" cy:borderLineType="solid"/>
  </node>
  <node label="AKT1" id="-183">
    <att type="real" name="Betweenness" value="1842.25374"/>
    <att type="real" name="BottleNeck" value="61.0"/>
    <att type="real" name="CentiScaPe Betweenness" value="3458.6053518377275"/>
    <att type="real" name="CentiScaPe Centroid" value="-28.0"/>
    <att type="real" name="CentiScaPe Closeness" value="0.002702702702702703"/>
    <att type="real" name="CentiScaPe Eccentricity" value="0.125"/>
    <att type="real" name="CentiScaPe Node Degree" value="9.0"/>
    <att type="real" name="CentiScaPe Radiality" value="9.75438596491228"/>
    <att type="real" name="CentiScaPe Stress" value="6150.0"/>
    <att type="real" name="Closeness" value="42.45119"/>
    <att type="real" name="Clustering coefficient" value="0.08333"/>
    <att type="real" name="DMNC" value="0.46346"/>
    <att type="real" name="Degree" value="9.0"/>
    <att type="real" name="EPC" value="71.971"/>
    <att type="real" name="EcCentricity" value="0.125"/>
    <att type="real" name="MCC" value="8.0"/>
    <att type="real" name="MNC" value="3.0"/>
    <att type="real" name="Radiality" value="9.86842"/>
    <att type="real" name="Stress" value="129120.0"/>
    <att type="string" name="canonicalName" value="AKT1"/>
    <graphics type="ELLIPSE" h="30.0" w="60.0" x="400.0" y="240.0" fill="#ffafaf" width="1" outline="#808080" cy:nodeTransparency="0.6274509803921569" cy:nodeLabelFont="SansSerif-1-12" cy:nodeLabel="" cy:borderLineType="solid"/>
  </node>
  <node label="CANX" id="-182">
    <att type="real" name="Betweenness" value="0.0"/>
    <att type="real" name="BottleNeck" value="1.0"/>
    <att type="real" name="CentiScaPe Betweenness" value="0.0"/>
    <att type="real" name="CentiScaPe Centroid" value="-113.0"/>
    <att type="real" name="CentiScaPe Closeness" value="0.0016155088852988692"/>
    <att type="real" name="CentiScaPe Eccentricity" value="0.1"/>
    <att type="real" name="CentiScaPe Node Degree" value="1.0"/>
    <att type="real" name="CentiScaPe Radiality" value="7.5701754385964914"/>
    <att type="real" name="CentiScaPe Stress" value="0.0"/>
    <att type="real" name="Closeness" value="23.79167"/>
    <att type="real" name="Clustering coefficient" value="0.0"/>
    <att type="real" name="DMNC" value="0.0"/>
    <att type="real" name="Degree" value="1.0"/>
    <att type="real" name="EPC" value="29.675"/>
    <att type="real" name="EcCentricity" value="0.1"/>
    <att type="real" name="MCC" value="1.0"/>
    <att type="real" name="MNC" value="1.0"/>
    <att type="real" name="Radiality" value="7.68421"/>
    <att type="real" name="Stress" value="0.0"/>
    <att type="string" name="canonicalName" value="CANX"/>
    <graphics type="ELLIPSE" h="30.0" w="60.0" x="160.0" y="240.0" fill="#ffafaf" width="1" outline="#808080" cy:nodeTransparency="0.6274509803921569" cy:nodeLabelFont="SansSerif-1-12" cy:nodeLabel="" cy:borderLineType="solid"/>
  </node>
  <node label="QARS" id="-181">
    <att type="real" name="Betweenness" value="410.02184"/>
    <att type="real" name="BottleNeck" value="9.0"/>
    <att type="real" name="CentiScaPe Betweenness" value="937.9047619047657"/>
    <att type="real" name="CentiScaPe Centroid" value="-88.0"/>
    <att type="real" name="CentiScaPe Closeness" value="0.001876172607879925"/>
    <att type="real" name="CentiScaPe Eccentricity" value="0.125"/>
    <att type="real" name="CentiScaPe Node Degree" value="7.0"/>
    <att type="real" name="CentiScaPe Radiality" value="8.324561403508772"/>
    <att type="real" name="CentiScaPe Stress" value="2362.0"/>
    <att type="real" name="Closeness" value="30.86667"/>
    <att type="real" name="Clustering coefficient" value="0.57143"/>
    <att type="real" name="DMNC" value="1.13679"/>
    <att type="real" name="Degree" value="7.0"/>
    <att type="real" name="EPC" value="56.879"/>
    <att type="real" name="EcCentricity" value="0.125"/>
    <att type="real" name="MCC" value="25.0"/>
    <att type="real" name="MNC" value="4.0"/>
    <att type="real" name="Radiality" value="8.4386"/>
    <att type="real" name="Stress" value="21678.0"/>
    <att type="string" name="canonicalName" value="QARS"/>
    <graphics type="ELLIPSE" h="30.0" w="60.0" x="240.0" y="240.0" fill="#ffafaf" width="1" outline="#808080" cy:nodeTransparency="0.6274509803921569" cy:nodeLabelFont="SansSerif-1-12" cy:nodeLabel="" cy:borderLineType="solid"/>
  </node>
  <node label="LDLR" id="-180">
    <att type="real" name="Betweenness" value="76.87839"/>
    <att type="real" name="BottleNeck" value="1.0"/>
    <att type="real" name="CentiScaPe Betweenness" value="78.50618792971737"/>
    <att type="real" name="CentiScaPe Centroid" value="-81.0"/>
    <att type="real" name="CentiScaPe Closeness" value="0.0020242914979757085"/>
    <att type="real" name="CentiScaPe Eccentricity" value="0.1111111111111111"/>
    <att type="real" name="CentiScaPe Node Degree" value="4.0"/>
    <att type="real" name="CentiScaPe Radiality" value="8.666666666666666"/>
    <att type="real" name="CentiScaPe Stress" value="406.0"/>
    <att type="real" name="Closeness" value="31.30833"/>
    <att type="real" name="Clustering coefficient" value="0.0"/>
    <att type="real" name="DMNC" value="0.0"/>
    <att type="real" name="Degree" value="4.0"/>
    <att type="real" name="EPC" value="67.192"/>
    <att type="real" name="EcCentricity" value="0.11111"/>
    <att type="real" name="MCC" value="2.0"/>
    <att type="real" name="MNC" value="1.0"/>
    <att type="real" name="Radiality" value="8.7807"/>
    <att type="real" name="Stress" value="12320.0"/>
    <att type="string" name="canonicalName" value="LDLR"/>
    <graphics type="ELLIPSE" h="30.0" w="60.0" x="640.0" y="240.0" fill="#ffafaf" width="1" outline="#808080" cy:nodeTransparency="0.6274509803921569" cy:nodeLabelFont="SansSerif-1-12" cy:nodeLabel="" cy:borderLineType="solid"/>
  </node>
  <node label="HECW1" id="-179">
    <att type="real" name="Betweenness" value="138.40867"/>
    <att type="real" name="BottleNeck" value="8.0"/>
    <att type="real" name="CentiScaPe Betweenness" value="331.97164795988266"/>
    <att type="real" name="CentiScaPe Centroid" value="-87.0"/>
    <att type="real" name="CentiScaPe Closeness" value="0.0018083182640144665"/>
    <att type="real" name="CentiScaPe Eccentricity" value="0.125"/>
    <att type="real" name="CentiScaPe Node Degree" value="3.0"/>
    <att type="real" name="CentiScaPe Radiality" value="8.149122807017545"/>
    <att type="real" name="CentiScaPe Stress" value="742.0"/>
    <att type="real" name="Closeness" value="27.84167"/>
    <att type="real" name="Clustering coefficient" value="0.0"/>
    <att type="real" name="DMNC" value="0.0"/>
    <att type="real" name="Degree" value="3.0"/>
    <att type="real" name="EPC" value="43.349"/>
    <att type="real" name="EcCentricity" value="0.125"/>
    <att type="real" name="MCC" value="3.0"/>
    <att type="real" name="MNC" value="1.0"/>
    <att type="real" name="Radiality" value="8.26316"/>
    <att type="real" name="Stress" value="2154.0"/>
    <att type="string" name="canonicalName" value="HECW1"/>
    <graphics type="ELLIPSE" h="30.0" w="60.0" x="720.0" y="240.0" fill="#ffafaf" width="1" outline="#808080" cy:nodeTransparency="0.6274509803921569" cy:nodeLabelFont="SansSerif-1-12" cy:nodeLabel="" cy:borderLineType="solid"/>
  </node>
  <node label="NAMPT" id="-178">
    <att type="real" name="Betweenness" value="0.0"/>
    <att type="real" name="BottleNeck" value="1.0"/>
    <att type="real" name="CentiScaPe Betweenness" value="0.0"/>
    <att type="real" name="CentiScaPe Centroid" value="-113.0"/>
    <att type="real" name="CentiScaPe Closeness" value="0.0017921146953405018"/>
    <att type="real" name="CentiScaPe Eccentricity" value="0.125"/>
    <att type="real" name="CentiScaPe Node Degree" value="1.0"/>
    <att type="real" name="CentiScaPe Radiality" value="8.105263157894736"/>
    <att type="real" name="CentiScaPe Stress" value="0.0"/>
    <att type="real" name="Closeness" value="26.73333"/>
    <att type="real" name="Clustering coefficient" value="0.0"/>
    <att type="real" name="DMNC" value="0.0"/>
    <att type="real" name="Degree" value="1.0"/>
    <att type="real" name="EPC" value="32.256"/>
    <att type="real" name="EcCentricity" value="0.125"/>
    <att type="real" name="MCC" value="1.0"/>
    <att type="real" name="MNC" value="1.0"/>
    <att type="real" name="Radiality" value="8.2193"/>
    <att type="real" name="Stress" value="0.0"/>
    <att type="string" name="canonicalName" value="NAMPT"/>
    <graphics type="ELLIPSE" h="30.0" w="60.0" x="480.0" y="240.0" fill="#ffafaf" width="1" outline="#808080" cy:nodeTransparency="0.6274509803921569" cy:nodeLabelFont="SansSerif-1-12" cy:nodeLabel="" cy:borderLineType="solid"/>
  </node>
  <node label="RERE" id="-177">
    <att type="real" name="Betweenness" value="0.0"/>
    <att type="real" name="BottleNeck" value="1.0"/>
    <att type="real" name="CentiScaPe Betweenness" value="0.0"/>
    <att type="real" name="CentiScaPe Centroid" value="-113.0"/>
    <att type="real" name="CentiScaPe Closeness" value="0.0013422818791946308"/>
    <att type="real" name="CentiScaPe Eccentricity" value="0.09090909090909091"/>
    <att type="real" name="CentiScaPe Node Degree" value="1.0"/>
    <att type="real" name="CentiScaPe Radiality" value="6.464912280701754"/>
    <att type="real" name="CentiScaPe Stress" value="0.0"/>
    <att type="real" name="Closeness" value="19.64416"/>
    <att type="real" name="Clustering coefficient" value="0.0"/>
    <att type="real" name="DMNC" value="0.0"/>
    <att type="real" name="Degree" value="1.0"/>
    <att type="real" name="EPC" value="14.568"/>
    <att type="real" name="EcCentricity" value="0.09091"/>
    <att type="real" name="MCC" value="1.0"/>
    <att type="real" name="MNC" value="1.0"/>
    <att type="real" name="Radiality" value="6.57895"/>
    <att type="real" name="Stress" value="0.0"/>
    <att type="string" name="canonicalName" value="RERE"/>
    <graphics type="ELLIPSE" h="30.0" w="60.0" x="560.0" y="240.0" fill="#ffafaf" width="1" outline="#808080" cy:nodeTransparency="0.6274509803921569" cy:nodeLabelFont="SansSerif-1-12" cy:nodeLabel="" cy:borderLineType="solid"/>
  </node>
  <node label="CHAF1A" id="-176">
    <att type="real" name="Betweenness" value="68.0528"/>
    <att type="real" name="BottleNeck" value="1.0"/>
    <att type="real" name="CentiScaPe Betweenness" value="146.5282531194297"/>
    <att type="real" name="CentiScaPe Centroid" value="-94.0"/>
    <att type="real" name="CentiScaPe Closeness" value="0.001937984496124031"/>
    <att type="real" name="CentiScaPe Eccentricity" value="0.1"/>
    <att type="real" name="CentiScaPe Node Degree" value="2.0"/>
    <att type="real" name="CentiScaPe Radiality" value="8.473684210526315"/>
    <att type="real" name="CentiScaPe Stress" value="264.0"/>
    <att type="real" name="Closeness" value="30.24444"/>
    <att type="real" name="Clustering coefficient" value="0.0"/>
    <att type="real" name="DMNC" value="0.0"/>
    <att type="real" name="Degree" value="2.0"/>
    <att type="real" name="EPC" value="49.188"/>
    <att type="real" name="EcCentricity" value="0.1"/>
    <att type="real" name="MCC" value="2.0"/>
    <att type="real" name="MNC" value="1.0"/>
    <att type="real" name="Radiality" value="8.58772"/>
    <att type="real" name="Stress" value="1448.0"/>
    <att type="string" name="canonicalName" value="CHAF1A"/>
    <graphics type="ELLIPSE" h="30.0" w="60.0" x="720.0" y="400.0" fill="#ffafaf" width="1" outline="#808080" cy:nodeTransparency="0.6274509803921569" cy:nodeLabelFont="SansSerif-1-12" cy:nodeLabel="" cy:borderLineType="solid"/>
  </node>
  <node label="SYT16" id="-175">
    <att type="real" name="Betweenness" value="113.0"/>
    <att type="real" name="BottleNeck" value="2.0"/>
    <att type="real" name="CentiScaPe Betweenness" value="226.0"/>
    <att type="real" name="CentiScaPe Centroid" value="-111.0"/>
    <att type="real" name="CentiScaPe Closeness" value="0.0016313213703099511"/>
    <att type="real" name="CentiScaPe Eccentricity" value="0.1111111111111111"/>
    <att type="real" name="CentiScaPe Node Degree" value="3.0"/>
    <att type="real" name="CentiScaPe Radiality" value="7.62280701754386"/>
    <att type="real" name="CentiScaPe Stress" value="604.0"/>
    <att type="real" name="Closeness" value="25.61984"/>
    <att type="real" name="Clustering coefficient" value="0.0"/>
    <att type="real" name="DMNC" value="0.0"/>
    <att type="real" name="Degree" value="3.0"/>
    <att type="real" name="EPC" value="35.457"/>
    <att type="real" name="EcCentricity" value="0.11111"/>
    <att type="real" name="MCC" value="2.0"/>
    <att type="real" name="MNC" value="1.0"/>
    <att type="real" name="Radiality" value="7.73684"/>
    <att type="real" name="Stress" value="13640.0"/>
    <att type="string" name="canonicalName" value="SYT16"/>
    <graphics type="ELLIPSE" h="30.0" w="60.0" x="640.0" y="400.0" fill="#ffafaf" width="1" outline="#808080" cy:nodeTransparency="0.6274509803921569" cy:nodeLabelFont="SansSerif-1-12" cy:nodeLabel="" cy:borderLineType="solid"/>
  </node>
  <node label="SYT14" id="-174">
    <att type="real" name="Betweenness" value="0.0"/>
    <att type="real" name="BottleNeck" value="1.0"/>
    <att type="real" name="CentiScaPe Betweenness" value="0.0"/>
    <att type="real" name="CentiScaPe Centroid" value="-113.0"/>
    <att type="real" name="CentiScaPe Closeness" value="0.0013774104683195593"/>
    <att type="real" name="CentiScaPe Eccentricity" value="0.1"/>
    <att type="real" name="CentiScaPe Node Degree" value="2.0"/>
    <att type="real" name="CentiScaPe Radiality" value="6.631578947368421"/>
    <att type="real" name="CentiScaPe Stress" value="0.0"/>
    <att type="real" name="Closeness" value="20.53571"/>
    <att type="real" name="Clustering coefficient" value="0.0"/>
    <att type="real" name="DMNC" value="0.0"/>
    <att type="real" name="Degree" value="2.0"/>
    <att type="real" name="EPC" value="27.773"/>
    <att type="real" name="EcCentricity" value="0.1"/>
    <att type="real" name="MCC" value="1.0"/>
    <att type="real" name="MNC" value="1.0"/>
    <att type="real" name="Radiality" value="6.74561"/>
    <att type="real" name="Stress" value="0.0"/>
    <att type="string" name="canonicalName" value="SYT14"/>
    <graphics type="ELLIPSE" h="30.0" w="60.0" x="560.0" y="400.0" fill="#ffafaf" width="1" outline="#808080" cy:nodeTransparency="0.6274509803921569" cy:nodeLabelFont="SansSerif-1-12" cy:nodeLabel="" cy:borderLineType="solid"/>
  </node>
  <node label="NTRK2" id="-173">
    <att type="real" name="Betweenness" value="605.94743"/>
    <att type="real" name="BottleNeck" value="8.0"/>
    <att type="real" name="CentiScaPe Betweenness" value="1086.9312951754114"/>
    <att type="real" name="CentiScaPe Centroid" value="-82.0"/>
    <att type="real" name="CentiScaPe Closeness" value="0.002044989775051125"/>
    <att type="real" name="CentiScaPe Eccentricity" value="0.1111111111111111"/>
    <att type="real" name="CentiScaPe Node Degree" value="15.0"/>
    <att type="real" name="CentiScaPe Radiality" value="8.710526315789474"/>
    <att type="real" name="CentiScaPe Stress" value="2514.0"/>
    <att type="real" name="Closeness" value="33.74643"/>
    <att type="real" name="Clustering coefficient" value="0.05714"/>
    <att type="real" name="DMNC" value="0.38896"/>
    <att type="real" name="Degree" value="15.0"/>
    <att type="real" name="EPC" value="70.036"/>
    <att type="real" name="EcCentricity" value="0.11111"/>
    <att type="real" name="MCC" value="10.0"/>
    <att type="real" name="MNC" value="5.0"/>
    <att type="real" name="Radiality" value="8.82456"/>
    <att type="real" name="Stress" value="47728.0"/>
    <att type="string" name="canonicalName" value="NTRK2"/>
    <graphics type="ELLIPSE" h="30.0" w="60.0" x="480.0" y="400.0" fill="#ffafaf" width="1" outline="#808080" cy:nodeTransparency="0.6274509803921569" cy:nodeLabelFont="SansSerif-1-12" cy:nodeLabel="" cy:borderLineType="solid"/>
  </node>
  <node label="PLCG1" id="-172">
    <att type="real" name="Betweenness" value="739.56378"/>
    <att type="real" name="BottleNeck" value="10.0"/>
    <att type="real" name="CentiScaPe Betweenness" value="1403.4517263781956"/>
    <att type="real" name="CentiScaPe Centroid" value="-52.0"/>
    <att type="real" name="CentiScaPe Closeness" value="0.002369668246445498"/>
    <att type="real" name="CentiScaPe Eccentricity" value="0.1111111111111111"/>
    <att type="real" name="CentiScaPe Node Degree" value="12.0"/>
    <att type="real" name="CentiScaPe Radiality" value="9.298245614035087"/>
    <att type="real" name="CentiScaPe Stress" value="2802.0"/>
    <att type="real" name="Closeness" value="39.69643"/>
    <att type="real" name="Clustering coefficient" value="0.16667"/>
    <att type="real" name="DMNC" value="0.71309"/>
    <att type="real" name="Degree" value="12.0"/>
    <att type="real" name="EPC" value="72.412"/>
    <att type="real" name="EcCentricity" value="0.11111"/>
    <att type="real" name="MCC" value="21.0"/>
    <att type="real" name="MNC" value="5.0"/>
    <att type="real" name="Radiality" value="9.41228"/>
    <att type="real" name="Stress" value="49932.0"/>
    <att type="string" name="canonicalName" value="PLCG1"/>
    <graphics type="ELLIPSE" h="30.0" w="60.0" x="240.0" y="480.0" fill="#ffafaf" width="1" outline="#808080" cy:nodeTransparency="0.6274509803921569" cy:nodeLabelFont="SansSerif-1-12" cy:nodeLabel="" cy:borderLineType="solid"/>
  </node>
  <node label="SYNE1" id="-171">
    <att type="real" name="Betweenness" value="115.25397"/>
    <att type="real" name="BottleNeck" value="2.0"/>
    <att type="real" name="CentiScaPe Betweenness" value="233.16666666666666"/>
    <att type="real" name="CentiScaPe Centroid" value="-109.0"/>
    <att type="real" name="CentiScaPe Closeness" value="0.001834862385321101"/>
    <att type="real" name="CentiScaPe Eccentricity" value="0.1111111111111111"/>
    <att type="real" name="CentiScaPe Node Degree" value="3.0"/>
    <att type="real" name="CentiScaPe Radiality" value="8.219298245614034"/>
    <att type="real" name="CentiScaPe Stress" value="666.0"/>
    <att type="real" name="Closeness" value="27.84167"/>
    <att type="real" name="Clustering coefficient" value="0.0"/>
    <att type="real" name="DMNC" value="0.0"/>
    <att type="real" name="Degree" value="3.0"/>
    <att type="real" name="EPC" value="42.228"/>
    <att type="real" name="EcCentricity" value="0.11111"/>
    <att type="real" name="MCC" value="3.0"/>
    <att type="real" name="MNC" value="1.0"/>
    <att type="real" name="Radiality" value="8.33333"/>
    <att type="real" name="Stress" value="4194.0"/>
    <att type="string" name="canonicalName" value="SYNE1"/>
    <graphics type="ELLIPSE" h="30.0" w="60.0" x="160.0" y="480.0" fill="#ffafaf" width="1" outline="#808080" cy:nodeTransparency="0.6274509803921569" cy:nodeLabelFont="SansSerif-1-12" cy:nodeLabel="" cy:borderLineType="solid"/>
  </node>
  <node label="ITGA9" id="-170">
    <att type="real" name="Betweenness" value="241.36992"/>
    <att type="real" name="BottleNeck" value="3.0"/>
    <att type="real" name="CentiScaPe Betweenness" value="452.36291518938526"/>
    <att type="real" name="CentiScaPe Centroid" value="-76.0"/>
    <att type="real" name="CentiScaPe Closeness" value="0.0022371364653243847"/>
    <att type="real" name="CentiScaPe Eccentricity" value="0.1111111111111111"/>
    <att type="real" name="CentiScaPe Node Degree" value="7.0"/>
    <att type="real" name="CentiScaPe Radiality" value="9.078947368421053"/>
    <att type="real" name="CentiScaPe Stress" value="1404.0"/>
    <att type="real" name="Closeness" value="35.92976"/>
    <att type="real" name="Clustering coefficient" value="0.14286"/>
    <att type="real" name="DMNC" value="0.46346"/>
    <att type="real" name="Degree" value="7.0"/>
    <att type="real" name="EPC" value="70.301"/>
    <att type="real" name="EcCentricity" value="0.11111"/>
    <att type="real" name="MCC" value="6.0"/>
    <att type="real" name="MNC" value="3.0"/>
    <att type="real" name="Radiality" value="9.19298"/>
    <att type="real" name="Stress" value="8808.0"/>
    <att type="string" name="canonicalName" value="ITGA9"/>
    <graphics type="ELLIPSE" h="30.0" w="60.0" x="80.0" y="480.0" fill="#ffafaf" width="1" outline="#808080" cy:nodeTransparency="0.6274509803921569" cy:nodeLabelFont="SansSerif-1-12" cy:nodeLabel="" cy:borderLineType="solid"/>
  </node>
  <node label="PPIF" id="-169">
    <att type="real" name="Betweenness" value="902.50235"/>
    <att type="real" name="BottleNeck" value="3.0"/>
    <att type="real" name="CentiScaPe Betweenness" value="1718.9071428571363"/>
    <att type="real" name="CentiScaPe Centroid" value="-57.0"/>
    <att type="real" name="CentiScaPe Closeness" value="0.00199203187250996"/>
    <att type="real" name="CentiScaPe Eccentricity" value="0.125"/>
    <att type="real" name="CentiScaPe Node Degree" value="7.0"/>
    <att type="real" name="CentiScaPe Radiality" value="8.596491228070175"/>
    <att type="real" name="CentiScaPe Stress" value="5224.0"/>
    <att type="real" name="Closeness" value="33.74762"/>
    <att type="real" name="Clustering coefficient" value="0.0"/>
    <att type="real" name="DMNC" value="0.0"/>
    <att type="real" name="Degree" value="7.0"/>
    <att type="real" name="EPC" value="68.002"/>
    <att type="real" name="EcCentricity" value="0.125"/>
    <att type="real" name="MCC" value="5.0"/>
    <att type="real" name="MNC" value="1.0"/>
    <att type="real" name="Radiality" value="8.71053"/>
    <att type="real" name="Stress" value="93938.0"/>
    <att type="string" name="canonicalName" value="PPIF"/>
    <graphics type="ELLIPSE" h="30.0" w="60.0" x="0.0" y="480.0" fill="#ffafaf" width="1" outline="#808080" cy:nodeTransparency="0.6274509803921569" cy:nodeLabelFont="SansSerif-1-12" cy:nodeLabel="" cy:borderLineType="solid"/>
  </node>
  <node label="UPF3A" id="-168">
    <att type="real" name="Betweenness" value="0.0"/>
    <att type="real" name="BottleNeck" value="1.0"/>
    <att type="real" name="CentiScaPe Betweenness" value="0.0"/>
    <att type="real" name="CentiScaPe Centroid" value="-113.0"/>
    <att type="real" name="CentiScaPe Closeness" value="0.002197802197802198"/>
    <att type="real" name="CentiScaPe Eccentricity" value="0.125"/>
    <att type="real" name="CentiScaPe Node Degree" value="1.0"/>
    <att type="real" name="CentiScaPe Radiality" value="9.008771929824562"/>
    <att type="real" name="CentiScaPe Stress" value="0.0"/>
    <att type="real" name="Closeness" value="32.78452"/>
    <att type="real" name="Clustering coefficient" value="0.0"/>
    <att type="real" name="DMNC" value="0.0"/>
    <att type="real" name="Degree" value="1.0"/>
    <att type="real" name="EPC" value="37.781"/>
    <att type="real" name="EcCentricity" value="0.125"/>
    <att type="real" name="MCC" value="1.0"/>
    <att type="real" name="MNC" value="1.0"/>
    <att type="real" name="Radiality" value="9.12281"/>
    <att type="real" name="Stress" value="0.0"/>
    <att type="string" name="canonicalName" value="UPF3A"/>
    <graphics type="ELLIPSE" h="30.0" w="60.0" x="80.0" y="400.0" fill="#ffafaf" width="1" outline="#808080" cy:nodeTransparency="0.6274509803921569" cy:nodeLabelFont="SansSerif-1-12" cy:nodeLabel="" cy:borderLineType="solid"/>
  </node>
  <node label="RPF2" id="-167">
    <att type="real" name="Betweenness" value="0.0"/>
    <att type="real" name="BottleNeck" value="1.0"/>
    <att type="real" name="CentiScaPe Betweenness" value="0.0"/>
    <att type="real" name="CentiScaPe Centroid" value="-113.0"/>
    <att type="real" name="CentiScaPe Closeness" value="0.002197802197802198"/>
    <att type="real" name="CentiScaPe Eccentricity" value="0.125"/>
    <att type="real" name="CentiScaPe Node Degree" value="1.0"/>
    <att type="real" name="CentiScaPe Radiality" value="9.008771929824562"/>
    <att type="real" name="CentiScaPe Stress" value="0.0"/>
    <att type="real" name="Closeness" value="32.78452"/>
    <att type="real" name="Clustering coefficient" value="0.0"/>
    <att type="real" name="DMNC" value="0.0"/>
    <att type="real" name="Degree" value="1.0"/>
    <att type="real" name="EPC" value="39.949"/>
    <att type="real" name="EcCentricity" value="0.125"/>
    <att type="real" name="MCC" value="1.0"/>
    <att type="real" name="MNC" value="1.0"/>
    <att type="real" name="Radiality" value="9.12281"/>
    <att type="real" name="Stress" value="0.0"/>
    <att type="string" name="canonicalName" value="RPF2"/>
    <graphics type="ELLIPSE" h="30.0" w="60.0" x="0.0" y="400.0" fill="#ffafaf" width="1" outline="#808080" cy:nodeTransparency="0.6274509803921569" cy:nodeLabelFont="SansSerif-1-12" cy:nodeLabel="" cy:borderLineType="solid"/>
  </node>
  <node label="SLAMF7" id="-166">
    <att type="real" name="Betweenness" value="0.0"/>
    <att type="real" name="BottleNeck" value="1.0"/>
    <att type="real" name="CentiScaPe Betweenness" value="0.0"/>
    <att type="real" name="CentiScaPe Centroid" value="-113.0"/>
    <att type="real" name="CentiScaPe Closeness" value="0.001402524544179523"/>
    <att type="real" name="CentiScaPe Eccentricity" value="0.09090909090909091"/>
    <att type="real" name="CentiScaPe Node Degree" value="1.0"/>
    <att type="real" name="CentiScaPe Radiality" value="6.745614035087719"/>
    <att type="real" name="CentiScaPe Stress" value="0.0"/>
    <att type="real" name="Closeness" value="20.5767"/>
    <att type="real" name="Clustering coefficient" value="0.0"/>
    <att type="real" name="DMNC" value="0.0"/>
    <att type="real" name="Degree" value="1.0"/>
    <att type="real" name="EPC" value="16.466"/>
    <att type="real" name="EcCentricity" value="0.09091"/>
    <att type="real" name="MCC" value="1.0"/>
    <att type="real" name="MNC" value="1.0"/>
    <att type="real" name="Radiality" value="6.85965"/>
    <att type="real" name="Stress" value="0.0"/>
    <att type="string" name="canonicalName" value="SLAMF7"/>
    <graphics type="ELLIPSE" h="30.0" w="60.0" x="720.0" y="320.0" fill="#ffafaf" width="1" outline="#808080" cy:nodeTransparency="0.6274509803921569" cy:nodeLabelFont="SansSerif-1-12" cy:nodeLabel="" cy:borderLineType="solid"/>
  </node>
  <node label="EPRS" id="-165">
    <att type="real" name="Betweenness" value="260.14999"/>
    <att type="real" name="BottleNeck" value="4.0"/>
    <att type="real" name="CentiScaPe Betweenness" value="520.7"/>
    <att type="real" name="CentiScaPe Centroid" value="-93.0"/>
    <att type="real" name="CentiScaPe Closeness" value="0.0016420361247947454"/>
    <att type="real" name="CentiScaPe Eccentricity" value="0.1111111111111111"/>
    <att type="real" name="CentiScaPe Node Degree" value="11.0"/>
    <att type="real" name="CentiScaPe Radiality" value="7.657894736842105"/>
    <att type="real" name="CentiScaPe Stress" value="1048.0"/>
    <att type="real" name="Closeness" value="28.83651"/>
    <att type="real" name="Clustering coefficient" value="0.18182"/>
    <att type="real" name="DMNC" value="0.94732"/>
    <att type="real" name="Degree" value="11.0"/>
    <att type="real" name="EPC" value="56.759"/>
    <att type="real" name="EcCentricity" value="0.11111"/>
    <att type="real" name="MCC" value="27.0"/>
    <att type="real" name="MNC" value="4.0"/>
    <att type="real" name="Radiality" value="7.77193"/>
    <att type="real" name="Stress" value="8152.0"/>
    <att type="string" name="canonicalName" value="EPRS"/>
    <graphics type="ELLIPSE" h="30.0" w="60.0" x="640.0" y="320.0" fill="#ffafaf" width="1" outline="#808080" cy:nodeTransparency="0.6274509803921569" cy:nodeLabelFont="SansSerif-1-12" cy:nodeLabel="" cy:borderLineType="solid"/>
  </node>
  <node label="EPM2A" id="-164">
    <att type="real" name="Betweenness" value="192.34834"/>
    <att type="real" name="BottleNeck" value="6.0"/>
    <att type="real" name="CentiScaPe Betweenness" value="292.81624649859964"/>
    <att type="real" name="CentiScaPe Centroid" value="-82.0"/>
    <att type="real" name="CentiScaPe Closeness" value="0.0023584905660377358"/>
    <att type="real" name="CentiScaPe Eccentricity" value="0.125"/>
    <att type="real" name="CentiScaPe Node Degree" value="3.0"/>
    <att type="real" name="CentiScaPe Radiality" value="9.280701754385966"/>
    <att type="real" name="CentiScaPe Stress" value="742.0"/>
    <att type="real" name="Closeness" value="35.80119"/>
    <att type="real" name="Clustering coefficient" value="0.0"/>
    <att type="real" name="DMNC" value="0.0"/>
    <att type="real" name="Degree" value="3.0"/>
    <att type="real" name="EPC" value="62.875"/>
    <att type="real" name="EcCentricity" value="0.125"/>
    <att type="real" name="MCC" value="2.0"/>
    <att type="real" name="MNC" value="1.0"/>
    <att type="real" name="Radiality" value="9.39474"/>
    <att type="real" name="Stress" value="5516.0"/>
    <att type="string" name="canonicalName" value="EPM2A"/>
    <graphics type="ELLIPSE" h="30.0" w="60.0" x="400.0" y="400.0" fill="#ffafaf" width="1" outline="#808080" cy:nodeTransparency="0.6274509803921569" cy:nodeLabelFont="SansSerif-1-12" cy:nodeLabel="" cy:borderLineType="solid"/>
  </node>
  <node label="TAOK1" id="-163">
    <att type="real" name="Betweenness" value="0.0"/>
    <att type="real" name="BottleNeck" value="1.0"/>
    <att type="real" name="CentiScaPe Betweenness" value="0.0"/>
    <att type="real" name="CentiScaPe Centroid" value="-113.0"/>
    <att type="real" name="CentiScaPe Closeness" value="0.001519756838905775"/>
    <att type="real" name="CentiScaPe Eccentricity" value="0.09090909090909091"/>
    <att type="real" name="CentiScaPe Node Degree" value="2.0"/>
    <att type="real" name="CentiScaPe Radiality" value="7.228070175438597"/>
    <att type="real" name="CentiScaPe Stress" value="0.0"/>
    <att type="real" name="Closeness" value="22.13027"/>
    <att type="real" name="Clustering coefficient" value="0.0"/>
    <att type="real" name="DMNC" value="0.0"/>
    <att type="real" name="Degree" value="2.0"/>
    <att type="real" name="EPC" value="25.244"/>
    <att type="real" name="EcCentricity" value="0.09091"/>
    <att type="real" name="MCC" value="1.0"/>
    <att type="real" name="MNC" value="1.0"/>
    <att type="real" name="Radiality" value="7.34211"/>
    <att type="real" name="Stress" value="0.0"/>
    <att type="string" name="canonicalName" value="TAOK1"/>
    <graphics type="ELLIPSE" h="30.0" w="60.0" x="320.0" y="400.0" fill="#ffafaf" width="1" outline="#808080" cy:nodeTransparency="0.6274509803921569" cy:nodeLabelFont="SansSerif-1-12" cy:nodeLabel="" cy:borderLineType="solid"/>
  </node>
  <node label="NTF3" id="-162">
    <att type="real" name="Betweenness" value="0.0"/>
    <att type="real" name="BottleNeck" value="1.0"/>
    <att type="real" name="CentiScaPe Betweenness" value="0.0"/>
    <att type="real" name="CentiScaPe Centroid" value="-112.0"/>
    <att type="real" name="CentiScaPe Closeness" value="0.0016638935108153079"/>
    <att type="real" name="CentiScaPe Eccentricity" value="0.1"/>
    <att type="real" name="CentiScaPe Node Degree" value="5.0"/>
    <att type="real" name="CentiScaPe Radiality" value="7.728070175438597"/>
    <att type="real" name="CentiScaPe Stress" value="0.0"/>
    <att type="real" name="Closeness" value="25.44444"/>
    <att type="real" name="Clustering coefficient" value="0.2"/>
    <att type="real" name="DMNC" value="0.61557"/>
    <att type="real" name="Degree" value="5.0"/>
    <att type="real" name="EPC" value="67.561"/>
    <att type="real" name="EcCentricity" value="0.1"/>
    <att type="real" name="MCC" value="2.0"/>
    <att type="real" name="MNC" value="2.0"/>
    <att type="real" name="Radiality" value="7.84211"/>
    <att type="real" name="Stress" value="0.0"/>
    <att type="string" name="canonicalName" value="NTF3"/>
    <graphics type="ELLIPSE" h="30.0" w="60.0" x="240.0" y="400.0" fill="#ffafaf" width="1" outline="#808080" cy:nodeTransparency="0.6274509803921569" cy:nodeLabelFont="SansSerif-1-12" cy:nodeLabel="" cy:borderLineType="solid"/>
  </node>
  <node label="NTF4" id="-161">
    <att type="real" name="Betweenness" value="0.0"/>
    <att type="real" name="BottleNeck" value="1.0"/>
    <att type="real" name="CentiScaPe Betweenness" value="0.0"/>
    <att type="real" name="CentiScaPe Centroid" value="-112.0"/>
    <att type="real" name="CentiScaPe Closeness" value="0.0016638935108153079"/>
    <att type="real" name="CentiScaPe Eccentricity" value="0.1"/>
    <att type="real" name="CentiScaPe Node Degree" value="4.0"/>
    <att type="real" name="CentiScaPe Radiality" value="7.728070175438597"/>
    <att type="real" name="CentiScaPe Stress" value="0.0"/>
    <att type="real" name="Closeness" value="25.44444"/>
    <att type="real" name="Clustering coefficient" value="0.33333"/>
    <att type="real" name="DMNC" value="0.61557"/>
    <att type="real" name="Degree" value="4.0"/>
    <att type="real" name="EPC" value="66.013"/>
    <att type="real" name="EcCentricity" value="0.1"/>
    <att type="real" name="MCC" value="2.0"/>
    <att type="real" name="MNC" value="2.0"/>
    <att type="real" name="Radiality" value="7.84211"/>
    <att type="real" name="Stress" value="0.0"/>
    <att type="string" name="canonicalName" value="NTF4"/>
    <graphics type="ELLIPSE" h="30.0" w="60.0" x="160.0" y="400.0" fill="#ffafaf" width="1" outline="#808080" cy:nodeTransparency="0.6274509803921569" cy:nodeLabelFont="SansSerif-1-12" cy:nodeLabel="" cy:borderLineType="solid"/>
  </node>
  <node label="CFLAR" id="-160">
    <att type="real" name="Betweenness" value="0.0"/>
    <att type="real" name="BottleNeck" value="1.0"/>
    <att type="real" name="CentiScaPe Betweenness" value="0.0"/>
    <att type="real" name="CentiScaPe Centroid" value="-88.0"/>
    <att type="real" name="CentiScaPe Closeness" value="0.0019880715705765406"/>
    <att type="real" name="CentiScaPe Eccentricity" value="0.14285714285714285"/>
    <att type="real" name="CentiScaPe Node Degree" value="2.0"/>
    <att type="real" name="CentiScaPe Radiality" value="8.587719298245615"/>
    <att type="real" name="CentiScaPe Stress" value="0.0"/>
    <att type="real" name="Closeness" value="29.17857"/>
    <att type="real" name="Clustering coefficient" value="3.0"/>
    <att type="real" name="DMNC" value="0.92336"/>
    <att type="real" name="Degree" value="2.0"/>
    <att type="real" name="EPC" value="46.099"/>
    <att type="real" name="EcCentricity" value="0.14286"/>
    <att type="real" name="MCC" value="2.0"/>
    <att type="real" name="MNC" value="2.0"/>
    <att type="real" name="Radiality" value="8.70175"/>
    <att type="real" name="Stress" value="0.0"/>
    <att type="string" name="canonicalName" value="CFLAR"/>
    <graphics type="ELLIPSE" h="30.0" w="60.0" x="640.0" y="0.0" fill="#ffafaf" width="1" outline="#808080" cy:nodeTransparency="0.6274509803921569" cy:nodeLabelFont="SansSerif-1-12" cy:nodeLabel="" cy:borderLineType="solid"/>
  </node>
  <node label="ZNF622" id="-159">
    <att type="real" name="Betweenness" value="0.0"/>
    <att type="real" name="BottleNeck" value="1.0"/>
    <att type="real" name="CentiScaPe Betweenness" value="0.0"/>
    <att type="real" name="CentiScaPe Centroid" value="-113.0"/>
    <att type="real" name="CentiScaPe Closeness" value="0.002197802197802198"/>
    <att type="real" name="CentiScaPe Eccentricity" value="0.125"/>
    <att type="real" name="CentiScaPe Node Degree" value="1.0"/>
    <att type="real" name="CentiScaPe Radiality" value="9.008771929824562"/>
    <att type="real" name="CentiScaPe Stress" value="0.0"/>
    <att type="real" name="Closeness" value="32.78452"/>
    <att type="real" name="Clustering coefficient" value="0.0"/>
    <att type="real" name="DMNC" value="0.0"/>
    <att type="real" name="Degree" value="1.0"/>
    <att type="real" name="EPC" value="35.708"/>
    <att type="real" name="EcCentricity" value="0.125"/>
    <att type="real" name="MCC" value="1.0"/>
    <att type="real" name="MNC" value="1.0"/>
    <att type="real" name="Radiality" value="9.12281"/>
    <att type="real" name="Stress" value="0.0"/>
    <att type="string" name="canonicalName" value="ZNF622"/>
    <graphics type="ELLIPSE" h="30.0" w="60.0" x="720.0" y="0.0" fill="#ffafaf" width="1" outline="#808080" cy:nodeTransparency="0.6274509803921569" cy:nodeLabelFont="SansSerif-1-12" cy:nodeLabel="" cy:borderLineType="solid"/>
  </node>
  <node label="TYROBP" id="-158">
    <att type="real" name="Betweenness" value="0.0"/>
    <att type="real" name="BottleNeck" value="1.0"/>
    <att type="real" name="CentiScaPe Betweenness" value="0.0"/>
    <att type="real" name="CentiScaPe Centroid" value="-111.0"/>
    <att type="real" name="CentiScaPe Closeness" value="0.001669449081803005"/>
    <att type="real" name="CentiScaPe Eccentricity" value="0.125"/>
    <att type="real" name="CentiScaPe Node Degree" value="4.0"/>
    <att type="real" name="CentiScaPe Radiality" value="7.745614035087719"/>
    <att type="real" name="CentiScaPe Stress" value="0.0"/>
    <att type="real" name="Closeness" value="25.25714"/>
    <att type="real" name="Clustering coefficient" value="1.16667"/>
    <att type="real" name="DMNC" value="1.08141"/>
    <att type="real" name="Degree" value="4.0"/>
    <att type="real" name="EPC" value="44.95"/>
    <att type="real" name="EcCentricity" value="0.125"/>
    <att type="real" name="MCC" value="6.0"/>
    <att type="real" name="MNC" value="3.0"/>
    <att type="real" name="Radiality" value="7.85965"/>
    <att type="real" name="Stress" value="0.0"/>
    <att type="string" name="canonicalName" value="TYROBP"/>
    <graphics type="ELLIPSE" h="30.0" w="60.0" x="0.0" y="80.0" fill="#ffafaf" width="1" outline="#808080" cy:nodeTransparency="0.6274509803921569" cy:nodeLabelFont="SansSerif-1-12" cy:nodeLabel="" cy:borderLineType="solid"/>
  </node>
  <node label="AXIN2" id="-157">
    <att type="real" name="Betweenness" value="0.0"/>
    <att type="real" name="BottleNeck" value="1.0"/>
    <att type="real" name="CentiScaPe Betweenness" value="0.0"/>
    <att type="real" name="CentiScaPe Centroid" value="-113.0"/>
    <att type="real" name="CentiScaPe Closeness" value="0.002197802197802198"/>
    <att type="real" name="CentiScaPe Eccentricity" value="0.125"/>
    <att type="real" name="CentiScaPe Node Degree" value="3.0"/>
    <att type="real" name="CentiScaPe Radiality" value="9.008771929824562"/>
    <att type="real" name="CentiScaPe Stress" value="0.0"/>
    <att type="real" name="Closeness" value="32.78452"/>
    <att type="real" name="Clustering coefficient" value="0.0"/>
    <att type="real" name="DMNC" value="0.0"/>
    <att type="real" name="Degree" value="3.0"/>
    <att type="real" name="EPC" value="64.089"/>
    <att type="real" name="EcCentricity" value="0.125"/>
    <att type="real" name="MCC" value="1.0"/>
    <att type="real" name="MNC" value="1.0"/>
    <att type="real" name="Radiality" value="9.12281"/>
    <att type="real" name="Stress" value="0.0"/>
    <att type="string" name="canonicalName" value="AXIN2"/>
    <graphics type="ELLIPSE" h="30.0" w="60.0" x="80.0" y="80.0" fill="#ffafaf" width="1" outline="#808080" cy:nodeTransparency="0.6274509803921569" cy:nodeLabelFont="SansSerif-1-12" cy:nodeLabel="" cy:borderLineType="solid"/>
  </node>
  <node label="EIF3L" id="-156">
    <att type="real" name="Betweenness" value="193.39025"/>
    <att type="real" name="BottleNeck" value="1.0"/>
    <att type="real" name="CentiScaPe Betweenness" value="425.5571428571412"/>
    <att type="real" name="CentiScaPe Centroid" value="-72.0"/>
    <att type="real" name="CentiScaPe Closeness" value="0.001949317738791423"/>
    <att type="real" name="CentiScaPe Eccentricity" value="0.125"/>
    <att type="real" name="CentiScaPe Node Degree" value="3.0"/>
    <att type="real" name="CentiScaPe Radiality" value="8.5"/>
    <att type="real" name="CentiScaPe Stress" value="706.0"/>
    <att type="real" name="Closeness" value="29.13214"/>
    <att type="real" name="Clustering coefficient" value="0.0"/>
    <att type="real" name="DMNC" value="0.0"/>
    <att type="real" name="Degree" value="3.0"/>
    <att type="real" name="EPC" value="52.229"/>
    <att type="real" name="EcCentricity" value="0.125"/>
    <att type="real" name="MCC" value="2.0"/>
    <att type="real" name="MNC" value="1.0"/>
    <att type="real" name="Radiality" value="8.61404"/>
    <att type="real" name="Stress" value="7676.0"/>
    <att type="string" name="canonicalName" value="EIF3L"/>
    <graphics type="ELLIPSE" h="30.0" w="60.0" x="160.0" y="80.0" fill="#ffafaf" width="1" outline="#808080" cy:nodeTransparency="0.6274509803921569" cy:nodeLabelFont="SansSerif-1-12" cy:nodeLabel="" cy:borderLineType="solid"/>
  </node>
  <node label="ITGAV" id="-155">
    <att type="real" name="Betweenness" value="194.86338"/>
    <att type="real" name="BottleNeck" value="3.0"/>
    <att type="real" name="CentiScaPe Betweenness" value="452.3629151893852"/>
    <att type="real" name="CentiScaPe Centroid" value="-76.0"/>
    <att type="real" name="CentiScaPe Closeness" value="0.0022371364653243847"/>
    <att type="real" name="CentiScaPe Eccentricity" value="0.1111111111111111"/>
    <att type="real" name="CentiScaPe Node Degree" value="5.0"/>
    <att type="real" name="CentiScaPe Radiality" value="9.078947368421053"/>
    <att type="real" name="CentiScaPe Stress" value="1404.0"/>
    <att type="real" name="Closeness" value="35.92976"/>
    <att type="real" name="Clustering coefficient" value="0.3"/>
    <att type="real" name="DMNC" value="0.46346"/>
    <att type="real" name="Degree" value="5.0"/>
    <att type="real" name="EPC" value="67.471"/>
    <att type="real" name="EcCentricity" value="0.11111"/>
    <att type="real" name="MCC" value="6.0"/>
    <att type="real" name="MNC" value="3.0"/>
    <att type="real" name="Radiality" value="9.19298"/>
    <att type="real" name="Stress" value="5272.0"/>
    <att type="string" name="canonicalName" value="ITGAV"/>
    <graphics type="ELLIPSE" h="30.0" w="60.0" x="240.0" y="80.0" fill="#ffafaf" width="1" outline="#808080" cy:nodeTransparency="0.6274509803921569" cy:nodeLabelFont="SansSerif-1-12" cy:nodeLabel="" cy:borderLineType="solid"/>
  </node>
  <node label="FGG" id="-154">
    <att type="real" name="Betweenness" value="44.65675"/>
    <att type="real" name="BottleNeck" value="2.0"/>
    <att type="real" name="CentiScaPe Betweenness" value="114.0"/>
    <att type="real" name="CentiScaPe Centroid" value="-108.0"/>
    <att type="real" name="CentiScaPe Closeness" value="0.0018018018018018018"/>
    <att type="real" name="CentiScaPe Eccentricity" value="0.1"/>
    <att type="real" name="CentiScaPe Node Degree" value="5.0"/>
    <att type="real" name="CentiScaPe Radiality" value="8.131578947368421"/>
    <att type="real" name="CentiScaPe Stress" value="356.0"/>
    <att type="real" name="Closeness" value="28.02778"/>
    <att type="real" name="Clustering coefficient" value="0.2"/>
    <att type="real" name="DMNC" value="0.61557"/>
    <att type="real" name="Degree" value="5.0"/>
    <att type="real" name="EPC" value="52.081"/>
    <att type="real" name="EcCentricity" value="0.1"/>
    <att type="real" name="MCC" value="3.0"/>
    <att type="real" name="MNC" value="2.0"/>
    <att type="real" name="Radiality" value="8.24561"/>
    <att type="real" name="Stress" value="1948.0"/>
    <att type="string" name="canonicalName" value="FGG"/>
    <graphics type="ELLIPSE" h="30.0" w="60.0" x="320.0" y="80.0" fill="#ffafaf" width="1" outline="#808080" cy:nodeTransparency="0.6274509803921569" cy:nodeLabelFont="SansSerif-1-12" cy:nodeLabel="" cy:borderLineType="solid"/>
  </node>
  <node label="MUSK" id="-153">
    <att type="real" name="Betweenness" value="0.0"/>
    <att type="real" name="BottleNeck" value="1.0"/>
    <att type="real" name="CentiScaPe Betweenness" value="0.0"/>
    <att type="real" name="CentiScaPe Centroid" value="-113.0"/>
    <att type="real" name="CentiScaPe Closeness" value="0.001519756838905775"/>
    <att type="real" name="CentiScaPe Eccentricity" value="0.1"/>
    <att type="real" name="CentiScaPe Node Degree" value="1.0"/>
    <att type="real" name="CentiScaPe Radiality" value="7.228070175438597"/>
    <att type="real" name="CentiScaPe Stress" value="0.0"/>
    <att type="real" name="Closeness" value="22.00516"/>
    <att type="real" name="Clustering coefficient" value="0.0"/>
    <att type="real" name="DMNC" value="0.0"/>
    <att type="real" name="Degree" value="1.0"/>
    <att type="real" name="EPC" value="22.566"/>
    <att type="real" name="EcCentricity" value="0.1"/>
    <att type="real" name="MCC" value="1.0"/>
    <att type="real" name="MNC" value="1.0"/>
    <att type="real" name="Radiality" value="7.34211"/>
    <att type="real" name="Stress" value="0.0"/>
    <att type="string" name="canonicalName" value="MUSK"/>
    <graphics type="ELLIPSE" h="30.0" w="60.0" x="400.0" y="80.0" fill="#ffafaf" width="1" outline="#808080" cy:nodeTransparency="0.6274509803921569" cy:nodeLabelFont="SansSerif-1-12" cy:nodeLabel="" cy:borderLineType="solid"/>
  </node>
  <node label="F13B" id="-152">
    <att type="real" name="Betweenness" value="0.0"/>
    <att type="real" name="BottleNeck" value="1.0"/>
    <att type="real" name="CentiScaPe Betweenness" value="0.0"/>
    <att type="real" name="CentiScaPe Centroid" value="-111.0"/>
    <att type="real" name="CentiScaPe Closeness" value="0.0015015015015015015"/>
    <att type="real" name="CentiScaPe Eccentricity" value="0.09090909090909091"/>
    <att type="real" name="CentiScaPe Node Degree" value="4.0"/>
    <att type="real" name="CentiScaPe Radiality" value="7.157894736842105"/>
    <att type="real" name="CentiScaPe Stress" value="0.0"/>
    <att type="real" name="Closeness" value="22.7017"/>
    <att type="real" name="Clustering coefficient" value="0.33333"/>
    <att type="real" name="DMNC" value="0.61557"/>
    <att type="real" name="Degree" value="4.0"/>
    <att type="real" name="EPC" value="48.807"/>
    <att type="real" name="EcCentricity" value="0.09091"/>
    <att type="real" name="MCC" value="2.0"/>
    <att type="real" name="MNC" value="2.0"/>
    <att type="real" name="Radiality" value="7.27193"/>
    <att type="real" name="Stress" value="0.0"/>
    <att type="string" name="canonicalName" value="F13B"/>
    <graphics type="ELLIPSE" h="30.0" w="60.0" x="0.0" y="0.0" fill="#ffafaf" width="1" outline="#808080" cy:nodeTransparency="0.6274509803921569" cy:nodeLabelFont="SansSerif-1-12" cy:nodeLabel="" cy:borderLineType="solid"/>
  </node>
  <node label="PXN" id="-151">
    <att type="real" name="Betweenness" value="1194.03684"/>
    <att type="real" name="BottleNeck" value="15.0"/>
    <att type="real" name="CentiScaPe Betweenness" value="2663.747840394891"/>
    <att type="real" name="CentiScaPe Centroid" value="-29.0"/>
    <att type="real" name="CentiScaPe Closeness" value="0.0026954177897574125"/>
    <att type="real" name="CentiScaPe Eccentricity" value="0.125"/>
    <att type="real" name="CentiScaPe Node Degree" value="10.0"/>
    <att type="real" name="CentiScaPe Radiality" value="9.74561403508772"/>
    <att type="real" name="CentiScaPe Stress" value="7494.0"/>
    <att type="real" name="Closeness" value="43.71786"/>
    <att type="real" name="Clustering coefficient" value="0.15556"/>
    <att type="real" name="DMNC" value="0.45378"/>
    <att type="real" name="Degree" value="10.0"/>
    <att type="real" name="EPC" value="71.232"/>
    <att type="real" name="EcCentricity" value="0.125"/>
    <att type="real" name="MCC" value="13.0"/>
    <att type="real" name="MNC" value="5.0"/>
    <att type="real" name="Radiality" value="9.85965"/>
    <att type="real" name="Stress" value="44838.0"/>
    <att type="string" name="canonicalName" value="PXN"/>
    <graphics type="ELLIPSE" h="30.0" w="60.0" x="80.0" y="0.0" fill="#ffafaf" width="1" outline="#808080" cy:nodeTransparency="0.6274509803921569" cy:nodeLabelFont="SansSerif-1-12" cy:nodeLabel="" cy:borderLineType="solid"/>
  </node>
  <node label="ZMYND8" id="-150">
    <att type="real" name="Betweenness" value="225.0"/>
    <att type="real" name="BottleNeck" value="3.0"/>
    <att type="real" name="CentiScaPe Betweenness" value="450.0"/>
    <att type="real" name="CentiScaPe Centroid" value="-109.0"/>
    <att type="real" name="CentiScaPe Closeness" value="0.0015822784810126582"/>
    <att type="real" name="CentiScaPe Eccentricity" value="0.1"/>
    <att type="real" name="CentiScaPe Node Degree" value="3.0"/>
    <att type="real" name="CentiScaPe Radiality" value="7.456140350877193"/>
    <att type="real" name="CentiScaPe Stress" value="782.0"/>
    <att type="real" name="Closeness" value="24.33492"/>
    <att type="real" name="Clustering coefficient" value="0.0"/>
    <att type="real" name="DMNC" value="0.0"/>
    <att type="real" name="Degree" value="3.0"/>
    <att type="real" name="EPC" value="24.077"/>
    <att type="real" name="EcCentricity" value="0.1"/>
    <att type="real" name="MCC" value="3.0"/>
    <att type="real" name="MNC" value="1.0"/>
    <att type="real" name="Radiality" value="7.57018"/>
    <att type="real" name="Stress" value="4942.0"/>
    <att type="string" name="canonicalName" value="ZMYND8"/>
    <graphics type="ELLIPSE" h="30.0" w="60.0" x="160.0" y="0.0" fill="#ffafaf" width="1" outline="#808080" cy:nodeTransparency="0.6274509803921569" cy:nodeLabelFont="SansSerif-1-12" cy:nodeLabel="" cy:borderLineType="solid"/>
  </node>
  <node label="MDK" id="-149">
    <att type="real" name="Betweenness" value="0.0"/>
    <att type="real" name="BottleNeck" value="1.0"/>
    <att type="real" name="CentiScaPe Betweenness" value="0.0"/>
    <att type="real" name="CentiScaPe Centroid" value="-113.0"/>
    <att type="real" name="CentiScaPe Closeness" value="0.0017123287671232876"/>
    <att type="real" name="CentiScaPe Eccentricity" value="0.1"/>
    <att type="real" name="CentiScaPe Node Degree" value="1.0"/>
    <att type="real" name="CentiScaPe Radiality" value="7.87719298245614"/>
    <att type="real" name="CentiScaPe Stress" value="0.0"/>
    <att type="real" name="Closeness" value="25.12302"/>
    <att type="real" name="Clustering coefficient" value="0.0"/>
    <att type="real" name="DMNC" value="0.0"/>
    <att type="real" name="Degree" value="1.0"/>
    <att type="real" name="EPC" value="33.897"/>
    <att type="real" name="EcCentricity" value="0.1"/>
    <att type="real" name="MCC" value="1.0"/>
    <att type="real" name="MNC" value="1.0"/>
    <att type="real" name="Radiality" value="7.99123"/>
    <att type="real" name="Stress" value="0.0"/>
    <att type="string" name="canonicalName" value="MDK"/>
    <graphics type="ELLIPSE" h="30.0" w="60.0" x="240.0" y="0.0" fill="#ffafaf" width="1" outline="#808080" cy:nodeTransparency="0.6274509803921569" cy:nodeLabelFont="SansSerif-1-12" cy:nodeLabel="" cy:borderLineType="solid"/>
  </node>
  <node label="DAZAP2" id="-148">
    <att type="real" name="Betweenness" value="0.0"/>
    <att type="real" name="BottleNeck" value="1.0"/>
    <att type="real" name="CentiScaPe Betweenness" value="0.0"/>
    <att type="real" name="CentiScaPe Centroid" value="-113.0"/>
    <att type="real" name="CentiScaPe Closeness" value="0.001091703056768559"/>
    <att type="real" name="CentiScaPe Eccentricity" value="0.08333333333333333"/>
    <att type="real" name="CentiScaPe Node Degree" value="1.0"/>
    <att type="real" name="CentiScaPe Radiality" value="4.964912280701754"/>
    <att type="real" name="CentiScaPe Stress" value="0.0"/>
    <att type="real" name="Closeness" value="16.99964"/>
    <att type="real" name="Clustering coefficient" value="0.0"/>
    <att type="real" name="DMNC" value="0.0"/>
    <att type="real" name="Degree" value="1.0"/>
    <att type="real" name="EPC" value="10.017"/>
    <att type="real" name="EcCentricity" value="0.08333"/>
    <att type="real" name="MCC" value="1.0"/>
    <att type="real" name="MNC" value="1.0"/>
    <att type="real" name="Radiality" value="5.07895"/>
    <att type="real" name="Stress" value="0.0"/>
    <att type="string" name="canonicalName" value="DAZAP2"/>
    <graphics type="ELLIPSE" h="30.0" w="60.0" x="320.0" y="0.0" fill="#ffafaf" width="1" outline="#808080" cy:nodeTransparency="0.6274509803921569" cy:nodeLabelFont="SansSerif-1-12" cy:nodeLabel="" cy:borderLineType="solid"/>
  </node>
  <node label="GIPC1" id="-147">
    <att type="real" name="Betweenness" value="240.4925"/>
    <att type="real" name="BottleNeck" value="4.0"/>
    <att type="real" name="CentiScaPe Betweenness" value="483.74548196901134"/>
    <att type="real" name="CentiScaPe Centroid" value="-87.0"/>
    <att type="real" name="CentiScaPe Closeness" value="0.001876172607879925"/>
    <att type="real" name="CentiScaPe Eccentricity" value="0.125"/>
    <att type="real" name="CentiScaPe Node Degree" value="5.0"/>
    <att type="real" name="CentiScaPe Radiality" value="8.324561403508772"/>
    <att type="real" name="CentiScaPe Stress" value="1008.0"/>
    <att type="real" name="Closeness" value="28.67976"/>
    <att type="real" name="Clustering coefficient" value="0.2"/>
    <att type="real" name="DMNC" value="0.61557"/>
    <att type="real" name="Degree" value="5.0"/>
    <att type="real" name="EPC" value="66.007"/>
    <att type="real" name="EcCentricity" value="0.125"/>
    <att type="real" name="MCC" value="3.0"/>
    <att type="real" name="MNC" value="2.0"/>
    <att type="real" name="Radiality" value="8.4386"/>
    <att type="real" name="Stress" value="9360.0"/>
    <att type="string" name="canonicalName" value="GIPC1"/>
    <graphics type="ELLIPSE" h="30.0" w="60.0" x="400.0" y="0.0" fill="#ffafaf" width="1" outline="#808080" cy:nodeTransparency="0.6274509803921569" cy:nodeLabelFont="SansSerif-1-12" cy:nodeLabel="" cy:borderLineType="solid"/>
  </node>
  <node label="TH1L" id="-146">
    <att type="real" name="Betweenness" value="0.0"/>
    <att type="real" name="BottleNeck" value="1.0"/>
    <att type="real" name="CentiScaPe Betweenness" value="0.0"/>
    <att type="real" name="CentiScaPe Centroid" value="-113.0"/>
    <att type="real" name="CentiScaPe Closeness" value="0.0013850415512465374"/>
    <att type="real" name="CentiScaPe Eccentricity" value="0.1"/>
    <att type="real" name="CentiScaPe Node Degree" value="1.0"/>
    <att type="real" name="CentiScaPe Radiality" value="6.666666666666667"/>
    <att type="real" name="CentiScaPe Stress" value="0.0"/>
    <att type="real" name="Closeness" value="21.69365"/>
    <att type="real" name="Clustering coefficient" value="0.0"/>
    <att type="real" name="DMNC" value="0.0"/>
    <att type="real" name="Degree" value="1.0"/>
    <att type="real" name="EPC" value="29.809"/>
    <att type="real" name="EcCentricity" value="0.1"/>
    <att type="real" name="MCC" value="1.0"/>
    <att type="real" name="MNC" value="1.0"/>
    <att type="real" name="Radiality" value="6.7807"/>
    <att type="real" name="Stress" value="0.0"/>
    <att type="string" name="canonicalName" value="TH1L"/>
    <graphics type="ELLIPSE" h="30.0" w="60.0" x="480.0" y="0.0" fill="#ffafaf" width="1" outline="#808080" cy:nodeTransparency="0.6274509803921569" cy:nodeLabelFont="SansSerif-1-12" cy:nodeLabel="" cy:borderLineType="solid"/>
  </node>
  <node label="CHKB" id="-145">
    <att type="real" name="Betweenness" value="863.29014"/>
    <att type="real" name="BottleNeck" value="18.0"/>
    <att type="real" name="CentiScaPe Betweenness" value="1947.12800696037"/>
    <att type="real" name="CentiScaPe Centroid" value="-58.0"/>
    <att type="real" name="CentiScaPe Closeness" value="0.0025"/>
    <att type="real" name="CentiScaPe Eccentricity" value="0.16666666666666666"/>
    <att type="real" name="CentiScaPe Node Degree" value="8.0"/>
    <att type="real" name="CentiScaPe Radiality" value="9.491228070175438"/>
    <att type="real" name="CentiScaPe Stress" value="4760.0"/>
    <att type="real" name="Closeness" value="39.15"/>
    <att type="real" name="Clustering coefficient" value="0.21429"/>
    <att type="real" name="DMNC" value="0.56839"/>
    <att type="real" name="Degree" value="8.0"/>
    <att type="real" name="EPC" value="71.039"/>
    <att type="real" name="EcCentricity" value="0.16667"/>
    <att type="real" name="MCC" value="7.0"/>
    <att type="real" name="MNC" value="4.0"/>
    <att type="real" name="Radiality" value="9.60526"/>
    <att type="real" name="Stress" value="44538.0"/>
    <att type="string" name="canonicalName" value="CHKB"/>
    <graphics type="ELLIPSE" h="30.0" w="60.0" x="560.0" y="0.0" fill="#ffafaf" width="1" outline="#808080" cy:nodeTransparency="0.6274509803921569" cy:nodeLabelFont="SansSerif-1-12" cy:nodeLabel="" cy:borderLineType="solid"/>
  </node>
  <node label="DRD5" id="-144">
    <att type="real" name="Betweenness" value="333.0"/>
    <att type="real" name="BottleNeck" value="4.0"/>
    <att type="real" name="CentiScaPe Betweenness" value="666.0"/>
    <att type="real" name="CentiScaPe Centroid" value="-107.0"/>
    <att type="real" name="CentiScaPe Closeness" value="0.0018552875695732839"/>
    <att type="real" name="CentiScaPe Eccentricity" value="0.1"/>
    <att type="real" name="CentiScaPe Node Degree" value="3.0"/>
    <att type="real" name="CentiScaPe Radiality" value="8.271929824561404"/>
    <att type="real" name="CentiScaPe Stress" value="1182.0"/>
    <att type="real" name="Closeness" value="28.89444"/>
    <att type="real" name="Clustering coefficient" value="0.0"/>
    <att type="real" name="DMNC" value="0.0"/>
    <att type="real" name="Degree" value="3.0"/>
    <att type="real" name="EPC" value="39.377"/>
    <att type="real" name="EcCentricity" value="0.1"/>
    <att type="real" name="MCC" value="2.0"/>
    <att type="real" name="MNC" value="1.0"/>
    <att type="real" name="Radiality" value="8.38596"/>
    <att type="real" name="Stress" value="18912.0"/>
    <att type="string" name="canonicalName" value="DRD5"/>
    <graphics type="ELLIPSE" h="30.0" w="60.0" x="400.0" y="160.0" fill="#ffafaf" width="1" outline="#808080" cy:nodeTransparency="0.6274509803921569" cy:nodeLabelFont="SansSerif-1-12" cy:nodeLabel="" cy:borderLineType="solid"/>
  </node>
  <node label="GNAI2" id="-143">
    <att type="real" name="Betweenness" value="868.31796"/>
    <att type="real" name="BottleNeck" value="9.0"/>
    <att type="real" name="CentiScaPe Betweenness" value="1739.7666666666669"/>
    <att type="real" name="CentiScaPe Centroid" value="-62.0"/>
    <att type="real" name="CentiScaPe Closeness" value="0.0023148148148148147"/>
    <att type="real" name="CentiScaPe Eccentricity" value="0.1111111111111111"/>
    <att type="real" name="CentiScaPe Node Degree" value="11.0"/>
    <att type="real" name="CentiScaPe Radiality" value="9.210526315789474"/>
    <att type="real" name="CentiScaPe Stress" value="3134.0"/>
    <att type="real" name="Closeness" value="38.84643"/>
    <att type="real" name="Clustering coefficient" value="0.23636"/>
    <att type="real" name="DMNC" value="0.85259"/>
    <att type="real" name="Degree" value="11.0"/>
    <att type="real" name="EPC" value="68.095"/>
    <att type="real" name="EcCentricity" value="0.11111"/>
    <att type="real" name="MCC" value="18.0"/>
    <att type="real" name="MNC" value="4.0"/>
    <att type="real" name="Radiality" value="9.32456"/>
    <att type="real" name="Stress" value="35418.0"/>
    <att type="string" name="canonicalName" value="GNAI2"/>
    <graphics type="ELLIPSE" h="30.0" w="60.0" x="320.0" y="160.0" fill="#ffafaf" width="1" outline="#808080" cy:nodeTransparency="0.6274509803921569" cy:nodeLabelFont="SansSerif-1-12" cy:nodeLabel="" cy:borderLineType="solid"/>
  </node>
  <node label="WNT5A" id="-142">
    <att type="real" name="Betweenness" value="0.0"/>
    <att type="real" name="BottleNeck" value="1.0"/>
    <att type="real" name="CentiScaPe Betweenness" value="0.0"/>
    <att type="real" name="CentiScaPe Centroid" value="-112.0"/>
    <att type="real" name="CentiScaPe Closeness" value="0.001092896174863388"/>
    <att type="real" name="CentiScaPe Eccentricity" value="0.08333333333333333"/>
    <att type="real" name="CentiScaPe Node Degree" value="4.0"/>
    <att type="real" name="CentiScaPe Radiality" value="4.973684210526316"/>
    <att type="real" name="CentiScaPe Stress" value="0.0"/>
    <att type="real" name="Closeness" value="17.49964"/>
    <att type="real" name="Clustering coefficient" value="0.5"/>
    <att type="real" name="DMNC" value="0.92336"/>
    <att type="real" name="Degree" value="4.0"/>
    <att type="real" name="EPC" value="16.35"/>
    <att type="real" name="EcCentricity" value="0.08333"/>
    <att type="real" name="MCC" value="2.0"/>
    <att type="real" name="MNC" value="2.0"/>
    <att type="real" name="Radiality" value="5.08772"/>
    <att type="real" name="Stress" value="0.0"/>
    <att type="string" name="canonicalName" value="WNT5A"/>
    <graphics type="ELLIPSE" h="30.0" w="60.0" x="560.0" y="160.0" fill="#ffafaf" width="1" outline="#808080" cy:nodeTransparency="0.6274509803921569" cy:nodeLabelFont="SansSerif-1-12" cy:nodeLabel="" cy:borderLineType="solid"/>
  </node>
  <node label="KIR2DL3" id="-141">
    <att type="real" name="Betweenness" value="0.0"/>
    <att type="real" name="BottleNeck" value="1.0"/>
    <att type="real" name="CentiScaPe Betweenness" value="0.0"/>
    <att type="real" name="CentiScaPe Centroid" value="-111.0"/>
    <att type="real" name="CentiScaPe Closeness" value="0.001669449081803005"/>
    <att type="real" name="CentiScaPe Eccentricity" value="0.125"/>
    <att type="real" name="CentiScaPe Node Degree" value="6.0"/>
    <att type="real" name="CentiScaPe Radiality" value="7.745614035087719"/>
    <att type="real" name="CentiScaPe Stress" value="0.0"/>
    <att type="real" name="Closeness" value="25.25714"/>
    <att type="real" name="Clustering coefficient" value="0.33333"/>
    <att type="real" name="DMNC" value="0.77244"/>
    <att type="real" name="Degree" value="6.0"/>
    <att type="real" name="EPC" value="47.68"/>
    <att type="real" name="EcCentricity" value="0.125"/>
    <att type="real" name="MCC" value="6.0"/>
    <att type="real" name="MNC" value="3.0"/>
    <att type="real" name="Radiality" value="7.85965"/>
    <att type="real" name="Stress" value="0.0"/>
    <att type="string" name="canonicalName" value="KIR2DL3"/>
    <graphics type="ELLIPSE" h="30.0" w="60.0" x="480.0" y="160.0" fill="#ffafaf" width="1" outline="#808080" cy:nodeTransparency="0.6274509803921569" cy:nodeLabelFont="SansSerif-1-12" cy:nodeLabel="" cy:borderLineType="solid"/>
  </node>
  <node label="KIR2DL1" id="-140">
    <att type="real" name="Betweenness" value="0.0"/>
    <att type="real" name="BottleNeck" value="1.0"/>
    <att type="real" name="CentiScaPe Betweenness" value="0.0"/>
    <att type="real" name="CentiScaPe Centroid" value="-111.0"/>
    <att type="real" name="CentiScaPe Closeness" value="0.001669449081803005"/>
    <att type="real" name="CentiScaPe Eccentricity" value="0.125"/>
    <att type="real" name="CentiScaPe Node Degree" value="5.0"/>
    <att type="real" name="CentiScaPe Radiality" value="7.745614035087719"/>
    <att type="real" name="CentiScaPe Stress" value="0.0"/>
    <att type="real" name="Closeness" value="25.25714"/>
    <att type="real" name="Clustering coefficient" value="0.6"/>
    <att type="real" name="DMNC" value="0.92693"/>
    <att type="real" name="Degree" value="5.0"/>
    <att type="real" name="EPC" value="46.949"/>
    <att type="real" name="EcCentricity" value="0.125"/>
    <att type="real" name="MCC" value="6.0"/>
    <att type="real" name="MNC" value="3.0"/>
    <att type="real" name="Radiality" value="7.85965"/>
    <att type="real" name="Stress" value="0.0"/>
    <att type="string" name="canonicalName" value="KIR2DL1"/>
    <graphics type="ELLIPSE" h="30.0" w="60.0" x="720.0" y="160.0" fill="#ffafaf" width="1" outline="#808080" cy:nodeTransparency="0.6274509803921569" cy:nodeLabelFont="SansSerif-1-12" cy:nodeLabel="" cy:borderLineType="solid"/>
  </node>
  <node label="ROR2" id="-139">
    <att type="real" name="Betweenness" value="335.0"/>
    <att type="real" name="BottleNeck" value="4.0"/>
    <att type="real" name="CentiScaPe Betweenness" value="670.0"/>
    <att type="real" name="CentiScaPe Centroid" value="-107.0"/>
    <att type="real" name="CentiScaPe Closeness" value="0.0012453300124533001"/>
    <att type="real" name="CentiScaPe Eccentricity" value="0.09090909090909091"/>
    <att type="real" name="CentiScaPe Node Degree" value="8.0"/>
    <att type="real" name="CentiScaPe Radiality" value="5.956140350877193"/>
    <att type="real" name="CentiScaPe Stress" value="2410.0"/>
    <att type="real" name="Closeness" value="21.07785"/>
    <att type="real" name="Clustering coefficient" value="0.03571"/>
    <att type="real" name="DMNC" value="0.30779"/>
    <att type="real" name="Degree" value="8.0"/>
    <att type="real" name="EPC" value="17.381"/>
    <att type="real" name="EcCentricity" value="0.09091"/>
    <att type="real" name="MCC" value="4.0"/>
    <att type="real" name="MNC" value="2.0"/>
    <att type="real" name="Radiality" value="6.07018"/>
    <att type="real" name="Stress" value="56348.0"/>
    <att type="string" name="canonicalName" value="ROR2"/>
    <graphics type="ELLIPSE" h="30.0" w="60.0" x="640.0" y="160.0" fill="#ffafaf" width="1" outline="#808080" cy:nodeTransparency="0.6274509803921569" cy:nodeLabelFont="SansSerif-1-12" cy:nodeLabel="" cy:borderLineType="solid"/>
  </node>
  <node label="EIF2S2" id="-138">
    <att type="real" name="Betweenness" value="0.0"/>
    <att type="real" name="BottleNeck" value="1.0"/>
    <att type="real" name="CentiScaPe Betweenness" value="0.0"/>
    <att type="real" name="CentiScaPe Centroid" value="-103.0"/>
    <att type="real" name="CentiScaPe Closeness" value="0.0019646365422396855"/>
    <att type="real" name="CentiScaPe Eccentricity" value="0.14285714285714285"/>
    <att type="real" name="CentiScaPe Node Degree" value="15.0"/>
    <att type="real" name="CentiScaPe Radiality" value="8.535087719298245"/>
    <att type="real" name="CentiScaPe Stress" value="0.0"/>
    <att type="real" name="Closeness" value="30.72381"/>
    <att type="real" name="Clustering coefficient" value="0.27619"/>
    <att type="real" name="DMNC" value="1.87996"/>
    <att type="real" name="Degree" value="15.0"/>
    <att type="real" name="EPC" value="70.244"/>
    <att type="real" name="EcCentricity" value="0.14286"/>
    <att type="real" name="MCC" value="120.0"/>
    <att type="real" name="MNC" value="5.0"/>
    <att type="real" name="Radiality" value="8.64912"/>
    <att type="real" name="Stress" value="0.0"/>
    <att type="string" name="canonicalName" value="EIF2S2"/>
    <graphics type="ELLIPSE" h="30.0" w="60.0" x="80.0" y="240.0" fill="#ffafaf" width="1" outline="#808080" cy:nodeTransparency="0.6274509803921569" cy:nodeLabelFont="SansSerif-1-12" cy:nodeLabel="" cy:borderLineType="solid"/>
  </node>
  <node label="VEGFA" id="-137">
    <att type="real" name="Betweenness" value="422.51946"/>
    <att type="real" name="BottleNeck" value="5.0"/>
    <att type="real" name="CentiScaPe Betweenness" value="951.2499076087303"/>
    <att type="real" name="CentiScaPe Centroid" value="-47.0"/>
    <att type="real" name="CentiScaPe Closeness" value="0.002398081534772182"/>
    <att type="real" name="CentiScaPe Eccentricity" value="0.1111111111111111"/>
    <att type="real" name="CentiScaPe Node Degree" value="13.0"/>
    <att type="real" name="CentiScaPe Radiality" value="9.342105263157896"/>
    <att type="real" name="CentiScaPe Stress" value="3824.0"/>
    <att type="real" name="Closeness" value="40.84643"/>
    <att type="real" name="Clustering coefficient" value="0.25641"/>
    <att type="real" name="DMNC" value="0.39905"/>
    <att type="real" name="Degree" value="13.0"/>
    <att type="real" name="EPC" value="72.391"/>
    <att type="real" name="EcCentricity" value="0.11111"/>
    <att type="real" name="MCC" value="28.0"/>
    <att type="real" name="MNC" value="10.0"/>
    <att type="real" name="Radiality" value="9.45614"/>
    <att type="real" name="Stress" value="23316.0"/>
    <att type="string" name="canonicalName" value="VEGFA"/>
    <graphics type="ELLIPSE" h="30.0" w="60.0" x="0.0" y="240.0" fill="#ffafaf" width="1" outline="#808080" cy:nodeTransparency="0.6274509803921569" cy:nodeLabelFont="SansSerif-1-12" cy:nodeLabel="" cy:borderLineType="solid"/>
  </node>
  <node label="RARS" id="-136">
    <att type="real" name="Betweenness" value="0.0"/>
    <att type="real" name="BottleNeck" value="1.0"/>
    <att type="real" name="CentiScaPe Betweenness" value="0.0"/>
    <att type="real" name="CentiScaPe Centroid" value="-95.0"/>
    <att type="real" name="CentiScaPe Closeness" value="0.0016181229773462784"/>
    <att type="real" name="CentiScaPe Eccentricity" value="0.1111111111111111"/>
    <att type="real" name="CentiScaPe Node Degree" value="7.0"/>
    <att type="real" name="CentiScaPe Radiality" value="7.578947368421052"/>
    <att type="real" name="CentiScaPe Stress" value="0.0"/>
    <att type="real" name="Closeness" value="26.75317"/>
    <att type="real" name="Clustering coefficient" value="0.52381"/>
    <att type="real" name="DMNC" value="1.04206"/>
    <att type="real" name="Degree" value="7.0"/>
    <att type="real" name="EPC" value="56.515"/>
    <att type="real" name="EcCentricity" value="0.11111"/>
    <att type="real" name="MCC" value="24.0"/>
    <att type="real" name="MNC" value="4.0"/>
    <att type="real" name="Radiality" value="7.69298"/>
    <att type="real" name="Stress" value="0.0"/>
    <att type="string" name="canonicalName" value="RARS"/>
    <graphics type="ELLIPSE" h="30.0" w="60.0" x="560.0" y="80.0" fill="#ffafaf" width="1" outline="#808080" cy:nodeTransparency="0.6274509803921569" cy:nodeLabelFont="SansSerif-1-12" cy:nodeLabel="" cy:borderLineType="solid"/>
  </node>
  <node label="IGSF5" id="-135">
    <att type="real" name="Betweenness" value="0.0"/>
    <att type="real" name="BottleNeck" value="1.0"/>
    <att type="real" name="CentiScaPe Betweenness" value="0.0"/>
    <att type="real" name="CentiScaPe Centroid" value="-113.0"/>
    <att type="real" name="CentiScaPe Closeness" value="0.0015384615384615385"/>
    <att type="real" name="CentiScaPe Eccentricity" value="0.09090909090909091"/>
    <att type="real" name="CentiScaPe Node Degree" value="1.0"/>
    <att type="real" name="CentiScaPe Radiality" value="7.298245614035087"/>
    <att type="real" name="CentiScaPe Stress" value="0.0"/>
    <att type="real" name="Closeness" value="23.13027"/>
    <att type="real" name="Clustering coefficient" value="0.0"/>
    <att type="real" name="DMNC" value="0.0"/>
    <att type="real" name="Degree" value="1.0"/>
    <att type="real" name="EPC" value="18.835"/>
    <att type="real" name="EcCentricity" value="0.09091"/>
    <att type="real" name="MCC" value="1.0"/>
    <att type="real" name="MNC" value="1.0"/>
    <att type="real" name="Radiality" value="7.41228"/>
    <att type="real" name="Stress" value="0.0"/>
    <att type="string" name="canonicalName" value="IGSF5"/>
    <graphics type="ELLIPSE" h="30.0" w="60.0" x="480.0" y="80.0" fill="#ffafaf" width="1" outline="#808080" cy:nodeTransparency="0.6274509803921569" cy:nodeLabelFont="SansSerif-1-12" cy:nodeLabel="" cy:borderLineType="solid"/>
  </node>
  <node label="VEGFB" id="-134">
    <att type="real" name="Betweenness" value="0.0"/>
    <att type="real" name="BottleNeck" value="1.0"/>
    <att type="real" name="CentiScaPe Betweenness" value="0.0"/>
    <att type="real" name="CentiScaPe Centroid" value="-111.0"/>
    <att type="real" name="CentiScaPe Closeness" value="0.001893939393939394"/>
    <att type="real" name="CentiScaPe Eccentricity" value="0.1"/>
    <att type="real" name="CentiScaPe Node Degree" value="4.0"/>
    <att type="real" name="CentiScaPe Radiality" value="8.368421052631579"/>
    <att type="real" name="CentiScaPe Stress" value="0.0"/>
    <att type="real" name="Closeness" value="29.37778"/>
    <att type="real" name="Clustering coefficient" value="0.33333"/>
    <att type="real" name="DMNC" value="0.61557"/>
    <att type="real" name="Degree" value="4.0"/>
    <att type="real" name="EPC" value="67.179"/>
    <att type="real" name="EcCentricity" value="0.1"/>
    <att type="real" name="MCC" value="2.0"/>
    <att type="real" name="MNC" value="2.0"/>
    <att type="real" name="Radiality" value="8.48246"/>
    <att type="real" name="Stress" value="0.0"/>
    <att type="string" name="canonicalName" value="VEGFB"/>
    <graphics type="ELLIPSE" h="30.0" w="60.0" x="720.0" y="80.0" fill="#ffafaf" width="1" outline="#808080" cy:nodeTransparency="0.6274509803921569" cy:nodeLabelFont="SansSerif-1-12" cy:nodeLabel="" cy:borderLineType="solid"/>
  </node>
  <node label="MARK1" id="-133">
    <att type="real" name="Betweenness" value="113.0"/>
    <att type="real" name="BottleNeck" value="2.0"/>
    <att type="real" name="CentiScaPe Betweenness" value="226.0"/>
    <att type="real" name="CentiScaPe Centroid" value="-111.0"/>
    <att type="real" name="CentiScaPe Closeness" value="0.001834862385321101"/>
    <att type="real" name="CentiScaPe Eccentricity" value="0.1"/>
    <att type="real" name="CentiScaPe Node Degree" value="3.0"/>
    <att type="real" name="CentiScaPe Radiality" value="8.219298245614034"/>
    <att type="real" name="CentiScaPe Stress" value="348.0"/>
    <att type="real" name="Closeness" value="27.84444"/>
    <att type="real" name="Clustering coefficient" value="0.0"/>
    <att type="real" name="DMNC" value="0.0"/>
    <att type="real" name="Degree" value="3.0"/>
    <att type="real" name="EPC" value="32.69"/>
    <att type="real" name="EcCentricity" value="0.1"/>
    <att type="real" name="MCC" value="2.0"/>
    <att type="real" name="MNC" value="1.0"/>
    <att type="real" name="Radiality" value="8.33333"/>
    <att type="real" name="Stress" value="8532.0"/>
    <att type="string" name="canonicalName" value="MARK1"/>
    <graphics type="ELLIPSE" h="30.0" w="60.0" x="640.0" y="80.0" fill="#ffafaf" width="1" outline="#808080" cy:nodeTransparency="0.6274509803921569" cy:nodeLabelFont="SansSerif-1-12" cy:nodeLabel="" cy:borderLineType="solid"/>
  </node>
  <node label="CLPX" id="-132">
    <att type="real" name="Betweenness" value="250.31559"/>
    <att type="real" name="BottleNeck" value="1.0"/>
    <att type="real" name="CentiScaPe Betweenness" value="456.50064935064813"/>
    <att type="real" name="CentiScaPe Centroid" value="-68.0"/>
    <att type="real" name="CentiScaPe Closeness" value="0.0021321961620469083"/>
    <att type="real" name="CentiScaPe Eccentricity" value="0.14285714285714285"/>
    <att type="real" name="CentiScaPe Node Degree" value="9.0"/>
    <att type="real" name="CentiScaPe Radiality" value="8.885964912280702"/>
    <att type="real" name="CentiScaPe Stress" value="1706.0"/>
    <att type="real" name="Closeness" value="34.07857"/>
    <att type="real" name="Clustering coefficient" value="0.80556"/>
    <att type="real" name="DMNC" value="1.87996"/>
    <att type="real" name="Degree" value="9.0"/>
    <att type="real" name="EPC" value="70.216"/>
    <att type="real" name="EcCentricity" value="0.14286"/>
    <att type="real" name="MCC" value="121.0"/>
    <att type="real" name="MNC" value="5.0"/>
    <att type="real" name="Radiality" value="9.0"/>
    <att type="real" name="Stress" value="32436.0"/>
    <att type="string" name="canonicalName" value="CLPX"/>
    <graphics type="ELLIPSE" h="30.0" w="60.0" x="80.0" y="160.0" fill="#ffafaf" width="1" outline="#808080" cy:nodeTransparency="0.6274509803921569" cy:nodeLabelFont="SansSerif-1-12" cy:nodeLabel="" cy:borderLineType="solid"/>
  </node>
  <node label="DLL1" id="-131">
    <att type="real" name="Betweenness" value="0.0"/>
    <att type="real" name="BottleNeck" value="1.0"/>
    <att type="real" name="CentiScaPe Betweenness" value="0.0"/>
    <att type="real" name="CentiScaPe Centroid" value="-113.0"/>
    <att type="real" name="CentiScaPe Closeness" value="0.0015384615384615385"/>
    <att type="real" name="CentiScaPe Eccentricity" value="0.09090909090909091"/>
    <att type="real" name="CentiScaPe Node Degree" value="1.0"/>
    <att type="real" name="CentiScaPe Radiality" value="7.298245614035087"/>
    <att type="real" name="CentiScaPe Stress" value="0.0"/>
    <att type="real" name="Closeness" value="23.13027"/>
    <att type="real" name="Clustering coefficient" value="0.0"/>
    <att type="real" name="DMNC" value="0.0"/>
    <att type="real" name="Degree" value="1.0"/>
    <att type="real" name="EPC" value="17.137"/>
    <att type="real" name="EcCentricity" value="0.09091"/>
    <att type="real" name="MCC" value="1.0"/>
    <att type="real" name="MNC" value="1.0"/>
    <att type="real" name="Radiality" value="7.41228"/>
    <att type="real" name="Stress" value="0.0"/>
    <att type="string" name="canonicalName" value="DLL1"/>
    <graphics type="ELLIPSE" h="30.0" w="60.0" x="0.0" y="160.0" fill="#ffafaf" width="1" outline="#808080" cy:nodeTransparency="0.6274509803921569" cy:nodeLabelFont="SansSerif-1-12" cy:nodeLabel="" cy:borderLineType="solid"/>
  </node>
  <node label="HLA-C" id="-130">
    <att type="real" name="Betweenness" value="451.35191"/>
    <att type="real" name="BottleNeck" value="5.0"/>
    <att type="real" name="CentiScaPe Betweenness" value="964.023809523813"/>
    <att type="real" name="CentiScaPe Centroid" value="-72.0"/>
    <att type="real" name="CentiScaPe Closeness" value="0.0020491803278688526"/>
    <att type="real" name="CentiScaPe Eccentricity" value="0.14285714285714285"/>
    <att type="real" name="CentiScaPe Node Degree" value="9.0"/>
    <att type="real" name="CentiScaPe Radiality" value="8.719298245614034"/>
    <att type="real" name="CentiScaPe Stress" value="2214.0"/>
    <att type="real" name="Closeness" value="31.95952"/>
    <att type="real" name="Clustering coefficient" value="0.11111"/>
    <att type="real" name="DMNC" value="0.61795"/>
    <att type="real" name="Degree" value="9.0"/>
    <att type="real" name="EPC" value="49.21"/>
    <att type="real" name="EcCentricity" value="0.14286"/>
    <att type="real" name="MCC" value="8.0"/>
    <att type="real" name="MNC" value="3.0"/>
    <att type="real" name="Radiality" value="8.83333"/>
    <att type="real" name="Stress" value="26216.0"/>
    <att type="string" name="canonicalName" value="HLA-C"/>
    <graphics type="ELLIPSE" h="30.0" w="60.0" x="240.0" y="160.0" fill="#ffafaf" width="1" outline="#808080" cy:nodeTransparency="0.6274509803921569" cy:nodeLabelFont="SansSerif-1-12" cy:nodeLabel="" cy:borderLineType="solid"/>
  </node>
  <node label="MAGI1" id="-129">
    <att type="real" name="Betweenness" value="555.0"/>
    <att type="real" name="BottleNeck" value="6.0"/>
    <att type="real" name="CentiScaPe Betweenness" value="1110.0"/>
    <att type="real" name="CentiScaPe Centroid" value="-103.0"/>
    <att type="real" name="CentiScaPe Closeness" value="0.00186219739292365"/>
    <att type="real" name="CentiScaPe Eccentricity" value="0.1"/>
    <att type="real" name="CentiScaPe Node Degree" value="6.0"/>
    <att type="real" name="CentiScaPe Radiality" value="8.289473684210526"/>
    <att type="real" name="CentiScaPe Stress" value="1720.0"/>
    <att type="real" name="Closeness" value="30.51111"/>
    <att type="real" name="Clustering coefficient" value="0.0"/>
    <att type="real" name="DMNC" value="0.0"/>
    <att type="real" name="Degree" value="6.0"/>
    <att type="real" name="EPC" value="35.056"/>
    <att type="real" name="EcCentricity" value="0.1"/>
    <att type="real" name="MCC" value="6.0"/>
    <att type="real" name="MNC" value="1.0"/>
    <att type="real" name="Radiality" value="8.40351"/>
    <att type="real" name="Stress" value="21320.0"/>
    <att type="string" name="canonicalName" value="MAGI1"/>
    <graphics type="ELLIPSE" h="30.0" w="60.0" x="160.0" y="160.0" fill="#ffafaf" width="1" outline="#808080" cy:nodeTransparency="0.6274509803921569" cy:nodeLabelFont="SansSerif-1-12" cy:nodeLabel="" cy:borderLineType="solid"/>
  </node>
  <node label="EIF2B5" id="-128">
    <att type="real" name="Betweenness" value="804.56147"/>
    <att type="real" name="BottleNeck" value="10.0"/>
    <att type="real" name="CentiScaPe Betweenness" value="1506.1681096681164"/>
    <att type="real" name="CentiScaPe Centroid" value="-64.0"/>
    <att type="real" name="CentiScaPe Closeness" value="0.0024630541871921183"/>
    <att type="real" name="CentiScaPe Eccentricity" value="0.16666666666666666"/>
    <att type="real" name="CentiScaPe Node Degree" value="20.0"/>
    <att type="real" name="CentiScaPe Radiality" value="9.43859649122807"/>
    <att type="real" name="CentiScaPe Stress" value="3482.0"/>
    <att type="real" name="Closeness" value="39.51667"/>
    <att type="real" name="Clustering coefficient" value="0.19474"/>
    <att type="real" name="DMNC" value="1.07882"/>
    <att type="real" name="Degree" value="20.0"/>
    <att type="real" name="EPC" value="70.244"/>
    <att type="real" name="EcCentricity" value="0.16667"/>
    <att type="real" name="MCC" value="244.0"/>
    <att type="real" name="MNC" value="8.0"/>
    <att type="real" name="Radiality" value="9.55263"/>
    <att type="real" name="Stress" value="53894.0"/>
    <att type="string" name="canonicalName" value="EIF2B5"/>
    <graphics type="ELLIPSE" h="30.0" w="60.0" x="240.0" y="800.0" fill="#ffafaf" width="1" outline="#808080" cy:nodeTransparency="0.6274509803921569" cy:nodeLabelFont="SansSerif-1-12" cy:nodeLabel="" cy:borderLineType="solid"/>
  </node>
  <node label="NET1" id="-127">
    <att type="real" name="Betweenness" value="0.0"/>
    <att type="real" name="BottleNeck" value="1.0"/>
    <att type="real" name="CentiScaPe Betweenness" value="0.0"/>
    <att type="real" name="CentiScaPe Centroid" value="-113.0"/>
    <att type="real" name="CentiScaPe Closeness" value="0.0015384615384615385"/>
    <att type="real" name="CentiScaPe Eccentricity" value="0.09090909090909091"/>
    <att type="real" name="CentiScaPe Node Degree" value="1.0"/>
    <att type="real" name="CentiScaPe Radiality" value="7.298245614035087"/>
    <att type="real" name="CentiScaPe Stress" value="0.0"/>
    <att type="real" name="Closeness" value="23.13027"/>
    <att type="real" name="Clustering coefficient" value="0.0"/>
    <att type="real" name="DMNC" value="0.0"/>
    <att type="real" name="Degree" value="1.0"/>
    <att type="real" name="EPC" value="19.918"/>
    <att type="real" name="EcCentricity" value="0.09091"/>
    <att type="real" name="MCC" value="1.0"/>
    <att type="real" name="MNC" value="1.0"/>
    <att type="real" name="Radiality" value="7.41228"/>
    <att type="real" name="Stress" value="0.0"/>
    <att type="string" name="canonicalName" value="NET1"/>
    <graphics type="ELLIPSE" h="30.0" w="60.0" x="160.0" y="800.0" fill="#ffafaf" width="1" outline="#808080" cy:nodeTransparency="0.6274509803921569" cy:nodeLabelFont="SansSerif-1-12" cy:nodeLabel="" cy:borderLineType="solid"/>
  </node>
  <node label="DISC1" id="-126">
    <att type="real" name="Betweenness" value="136.98054"/>
    <att type="real" name="BottleNeck" value="3.0"/>
    <att type="real" name="CentiScaPe Betweenness" value="204.71111111111114"/>
    <att type="real" name="CentiScaPe Centroid" value="-109.0"/>
    <att type="real" name="CentiScaPe Closeness" value="0.0022172949002217295"/>
    <att type="real" name="CentiScaPe Eccentricity" value="0.125"/>
    <att type="real" name="CentiScaPe Node Degree" value="3.0"/>
    <att type="real" name="CentiScaPe Radiality" value="9.043859649122806"/>
    <att type="real" name="CentiScaPe Stress" value="624.0"/>
    <att type="real" name="Closeness" value="33.70119"/>
    <att type="real" name="Clustering coefficient" value="0.0"/>
    <att type="real" name="DMNC" value="0.0"/>
    <att type="real" name="Degree" value="3.0"/>
    <att type="real" name="EPC" value="58.941"/>
    <att type="real" name="EcCentricity" value="0.125"/>
    <att type="real" name="MCC" value="2.0"/>
    <att type="real" name="MNC" value="1.0"/>
    <att type="real" name="Radiality" value="9.15789"/>
    <att type="real" name="Stress" value="5488.0"/>
    <att type="string" name="canonicalName" value="DISC1"/>
    <graphics type="ELLIPSE" h="30.0" w="60.0" x="80.0" y="800.0" fill="#ffafaf" width="1" outline="#808080" cy:nodeTransparency="0.6274509803921569" cy:nodeLabelFont="SansSerif-1-12" cy:nodeLabel="" cy:borderLineType="solid"/>
  </node>
  <node label="EIF2B4" id="-125">
    <att type="real" name="Betweenness" value="1.66441"/>
    <att type="real" name="BottleNeck" value="1.0"/>
    <att type="real" name="CentiScaPe Betweenness" value="4.6000000000000005"/>
    <att type="real" name="CentiScaPe Centroid" value="-90.0"/>
    <att type="real" name="CentiScaPe Closeness" value="0.0020161290322580645"/>
    <att type="real" name="CentiScaPe Eccentricity" value="0.14285714285714285"/>
    <att type="real" name="CentiScaPe Node Degree" value="15.0"/>
    <att type="real" name="CentiScaPe Radiality" value="8.649122807017545"/>
    <att type="real" name="CentiScaPe Stress" value="26.0"/>
    <att type="real" name="Closeness" value="31.94524"/>
    <att type="real" name="Clustering coefficient" value="0.34286"/>
    <att type="real" name="DMNC" value="1.71177"/>
    <att type="real" name="Degree" value="15.0"/>
    <att type="real" name="EPC" value="70.244"/>
    <att type="real" name="EcCentricity" value="0.14286"/>
    <att type="real" name="MCC" value="240.0"/>
    <att type="real" name="MNC" value="6.0"/>
    <att type="real" name="Radiality" value="8.76316"/>
    <att type="real" name="Stress" value="270.0"/>
    <att type="string" name="canonicalName" value="EIF2B4"/>
    <graphics type="ELLIPSE" h="30.0" w="60.0" x="0.0" y="800.0" fill="#ffafaf" width="1" outline="#808080" cy:nodeTransparency="0.6274509803921569" cy:nodeLabelFont="SansSerif-1-12" cy:nodeLabel="" cy:borderLineType="solid"/>
  </node>
  <node label="EIF2B3" id="-124">
    <att type="real" name="Betweenness" value="13.51303"/>
    <att type="real" name="BottleNeck" value="1.0"/>
    <att type="real" name="CentiScaPe Betweenness" value="39.23333333333336"/>
    <att type="real" name="CentiScaPe Centroid" value="-85.0"/>
    <att type="real" name="CentiScaPe Closeness" value="0.002061855670103093"/>
    <att type="real" name="CentiScaPe Eccentricity" value="0.14285714285714285"/>
    <att type="real" name="CentiScaPe Node Degree" value="17.0"/>
    <att type="real" name="CentiScaPe Radiality" value="8.74561403508772"/>
    <att type="real" name="CentiScaPe Stress" value="120.0"/>
    <att type="real" name="Closeness" value="33.3619"/>
    <att type="real" name="Clustering coefficient" value="0.27206"/>
    <att type="real" name="DMNC" value="1.35374"/>
    <att type="real" name="Degree" value="17.0"/>
    <att type="real" name="EPC" value="70.244"/>
    <att type="real" name="EcCentricity" value="0.14286"/>
    <att type="real" name="MCC" value="242.0"/>
    <att type="real" name="MNC" value="7.0"/>
    <att type="real" name="Radiality" value="8.85965"/>
    <att type="real" name="Stress" value="648.0"/>
    <att type="string" name="canonicalName" value="EIF2B3"/>
    <graphics type="ELLIPSE" h="30.0" w="60.0" x="720.0" y="720.0" fill="#ffafaf" width="1" outline="#808080" cy:nodeTransparency="0.6274509803921569" cy:nodeLabelFont="SansSerif-1-12" cy:nodeLabel="" cy:borderLineType="solid"/>
  </node>
  <node label="EIF2B2" id="-123">
    <att type="real" name="Betweenness" value="1.66441"/>
    <att type="real" name="BottleNeck" value="1.0"/>
    <att type="real" name="CentiScaPe Betweenness" value="4.6000000000000005"/>
    <att type="real" name="CentiScaPe Centroid" value="-90.0"/>
    <att type="real" name="CentiScaPe Closeness" value="0.0020161290322580645"/>
    <att type="real" name="CentiScaPe Eccentricity" value="0.14285714285714285"/>
    <att type="real" name="CentiScaPe Node Degree" value="16.0"/>
    <att type="real" name="CentiScaPe Radiality" value="8.649122807017545"/>
    <att type="real" name="CentiScaPe Stress" value="26.0"/>
    <att type="real" name="Closeness" value="31.94524"/>
    <att type="real" name="Clustering coefficient" value="0.29167"/>
    <att type="real" name="DMNC" value="1.66422"/>
    <att type="real" name="Degree" value="16.0"/>
    <att type="real" name="EPC" value="70.244"/>
    <att type="real" name="EcCentricity" value="0.14286"/>
    <att type="real" name="MCC" value="240.0"/>
    <att type="real" name="MNC" value="6.0"/>
    <att type="real" name="Radiality" value="8.76316"/>
    <att type="real" name="Stress" value="270.0"/>
    <att type="string" name="canonicalName" value="EIF2B2"/>
    <graphics type="ELLIPSE" h="30.0" w="60.0" x="640.0" y="720.0" fill="#ffafaf" width="1" outline="#808080" cy:nodeTransparency="0.6274509803921569" cy:nodeLabelFont="SansSerif-1-12" cy:nodeLabel="" cy:borderLineType="solid"/>
  </node>
  <node label="BDNF" id="-122">
    <att type="real" name="Betweenness" value="24.11577"/>
    <att type="real" name="BottleNeck" value="1.0"/>
    <att type="real" name="CentiScaPe Betweenness" value="121.00605636193846"/>
    <att type="real" name="CentiScaPe Centroid" value="-90.0"/>
    <att type="real" name="CentiScaPe Closeness" value="0.0018248175182481751"/>
    <att type="real" name="CentiScaPe Eccentricity" value="0.1111111111111111"/>
    <att type="real" name="CentiScaPe Node Degree" value="8.0"/>
    <att type="real" name="CentiScaPe Radiality" value="8.192982456140351"/>
    <att type="real" name="CentiScaPe Stress" value="580.0"/>
    <att type="real" name="Closeness" value="29.25833"/>
    <att type="real" name="Clustering coefficient" value="0.35714"/>
    <att type="real" name="DMNC" value="0.64826"/>
    <att type="real" name="Degree" value="8.0"/>
    <att type="real" name="EPC" value="69.584"/>
    <att type="real" name="EcCentricity" value="0.11111"/>
    <att type="real" name="MCC" value="8.0"/>
    <att type="real" name="MNC" value="5.0"/>
    <att type="real" name="Radiality" value="8.30702"/>
    <att type="real" name="Stress" value="2908.0"/>
    <att type="string" name="canonicalName" value="BDNF"/>
    <graphics type="ELLIPSE" h="30.0" w="60.0" x="560.0" y="720.0" fill="#ffafaf" width="1" outline="#808080" cy:nodeTransparency="0.6274509803921569" cy:nodeLabelFont="SansSerif-1-12" cy:nodeLabel="" cy:borderLineType="solid"/>
  </node>
  <node label="MAGED1" id="-121">
    <att type="real" name="Betweenness" value="440.0"/>
    <att type="real" name="BottleNeck" value="5.0"/>
    <att type="real" name="CentiScaPe Betweenness" value="880.0"/>
    <att type="real" name="CentiScaPe Centroid" value="-105.0"/>
    <att type="real" name="CentiScaPe Closeness" value="0.0014367816091954023"/>
    <att type="real" name="CentiScaPe Eccentricity" value="0.1"/>
    <att type="real" name="CentiScaPe Node Degree" value="2.0"/>
    <att type="real" name="CentiScaPe Radiality" value="6.894736842105263"/>
    <att type="real" name="CentiScaPe Stress" value="3200.0"/>
    <att type="real" name="Closeness" value="23.73571"/>
    <att type="real" name="Clustering coefficient" value="0.0"/>
    <att type="real" name="DMNC" value="0.0"/>
    <att type="real" name="Degree" value="2.0"/>
    <att type="real" name="EPC" value="29.507"/>
    <att type="real" name="EcCentricity" value="0.1"/>
    <att type="real" name="MCC" value="2.0"/>
    <att type="real" name="MNC" value="1.0"/>
    <att type="real" name="Radiality" value="7.00877"/>
    <att type="real" name="Stress" value="64368.0"/>
    <att type="string" name="canonicalName" value="MAGED1"/>
    <graphics type="ELLIPSE" h="30.0" w="60.0" x="480.0" y="720.0" fill="#ffafaf" width="1" outline="#808080" cy:nodeTransparency="0.6274509803921569" cy:nodeLabelFont="SansSerif-1-12" cy:nodeLabel="" cy:borderLineType="solid"/>
  </node>
  <node label="DCPS" id="-120">
    <att type="real" name="Betweenness" value="495.52463"/>
    <att type="real" name="BottleNeck" value="6.0"/>
    <att type="real" name="CentiScaPe Betweenness" value="1034.9344113402926"/>
    <att type="real" name="CentiScaPe Centroid" value="-94.0"/>
    <att type="real" name="CentiScaPe Closeness" value="0.0022935779816513763"/>
    <att type="real" name="CentiScaPe Eccentricity" value="0.125"/>
    <att type="real" name="CentiScaPe Node Degree" value="4.0"/>
    <att type="real" name="CentiScaPe Radiality" value="9.175438596491228"/>
    <att type="real" name="CentiScaPe Stress" value="2056.0"/>
    <att type="real" name="Closeness" value="35.45119"/>
    <att type="real" name="Clustering coefficient" value="0.0"/>
    <att type="real" name="DMNC" value="0.0"/>
    <att type="real" name="Degree" value="4.0"/>
    <att type="real" name="EPC" value="50.227"/>
    <att type="real" name="EcCentricity" value="0.125"/>
    <att type="real" name="MCC" value="3.0"/>
    <att type="real" name="MNC" value="1.0"/>
    <att type="real" name="Radiality" value="9.28947"/>
    <att type="real" name="Stress" value="12980.0"/>
    <att type="string" name="canonicalName" value="DCPS"/>
    <graphics type="ELLIPSE" h="30.0" w="60.0" x="80.0" y="880.0" fill="#ffafaf" width="1" outline="#808080" cy:nodeTransparency="0.6274509803921569" cy:nodeLabelFont="SansSerif-1-12" cy:nodeLabel="" cy:borderLineType="solid"/>
  </node>
  <node label="CD53" id="-119">
    <att type="real" name="Betweenness" value="0.0"/>
    <att type="real" name="BottleNeck" value="1.0"/>
    <att type="real" name="CentiScaPe Betweenness" value="0.0"/>
    <att type="real" name="CentiScaPe Centroid" value="-113.0"/>
    <att type="real" name="CentiScaPe Closeness" value="0.0017921146953405018"/>
    <att type="real" name="CentiScaPe Eccentricity" value="0.125"/>
    <att type="real" name="CentiScaPe Node Degree" value="1.0"/>
    <att type="real" name="CentiScaPe Radiality" value="8.105263157894736"/>
    <att type="real" name="CentiScaPe Stress" value="0.0"/>
    <att type="real" name="Closeness" value="26.73333"/>
    <att type="real" name="Clustering coefficient" value="0.0"/>
    <att type="real" name="DMNC" value="0.0"/>
    <att type="real" name="Degree" value="1.0"/>
    <att type="real" name="EPC" value="31.75"/>
    <att type="real" name="EcCentricity" value="0.125"/>
    <att type="real" name="MCC" value="1.0"/>
    <att type="real" name="MNC" value="1.0"/>
    <att type="real" name="Radiality" value="8.2193"/>
    <att type="real" name="Stress" value="0.0"/>
    <att type="string" name="canonicalName" value="CD53"/>
    <graphics type="ELLIPSE" h="30.0" w="60.0" x="0.0" y="880.0" fill="#ffafaf" width="1" outline="#808080" cy:nodeTransparency="0.6274509803921569" cy:nodeLabelFont="SansSerif-1-12" cy:nodeLabel="" cy:borderLineType="solid"/>
  </node>
  <node label="GGT1" id="-118">
    <att type="real" name="Betweenness" value="1161.59178"/>
    <att type="real" name="BottleNeck" value="16.0"/>
    <att type="real" name="CentiScaPe Betweenness" value="2570.7633604957164"/>
    <att type="real" name="CentiScaPe Centroid" value="-59.0"/>
    <att type="real" name="CentiScaPe Closeness" value="0.0022471910112359553"/>
    <att type="real" name="CentiScaPe Eccentricity" value="0.14285714285714285"/>
    <att type="real" name="CentiScaPe Node Degree" value="9.0"/>
    <att type="real" name="CentiScaPe Radiality" value="9.096491228070175"/>
    <att type="real" name="CentiScaPe Stress" value="5812.0"/>
    <att type="real" name="Closeness" value="36.93571"/>
    <att type="real" name="Clustering coefficient" value="0.0"/>
    <att type="real" name="DMNC" value="0.0"/>
    <att type="real" name="Degree" value="9.0"/>
    <att type="real" name="EPC" value="60.998"/>
    <att type="real" name="EcCentricity" value="0.14286"/>
    <att type="real" name="MCC" value="8.0"/>
    <att type="real" name="MNC" value="1.0"/>
    <att type="real" name="Radiality" value="9.21053"/>
    <att type="real" name="Stress" value="49560.0"/>
    <att type="string" name="canonicalName" value="GGT1"/>
    <graphics type="ELLIPSE" h="30.0" w="60.0" x="720.0" y="800.0" fill="#ffafaf" width="1" outline="#808080" cy:nodeTransparency="0.6274509803921569" cy:nodeLabelFont="SansSerif-1-12" cy:nodeLabel="" cy:borderLineType="solid"/>
  </node>
  <node label="GGT2" id="-117">
    <att type="real" name="Betweenness" value="0.0"/>
    <att type="real" name="BottleNeck" value="1.0"/>
    <att type="real" name="CentiScaPe Betweenness" value="0.0"/>
    <att type="real" name="CentiScaPe Centroid" value="-113.0"/>
    <att type="real" name="CentiScaPe Closeness" value="0.0017921146953405018"/>
    <att type="real" name="CentiScaPe Eccentricity" value="0.125"/>
    <att type="real" name="CentiScaPe Node Degree" value="1.0"/>
    <att type="real" name="CentiScaPe Radiality" value="8.105263157894736"/>
    <att type="real" name="CentiScaPe Stress" value="0.0"/>
    <att type="real" name="Closeness" value="26.73333"/>
    <att type="real" name="Clustering coefficient" value="0.0"/>
    <att type="real" name="DMNC" value="0.0"/>
    <att type="real" name="Degree" value="1.0"/>
    <att type="real" name="EPC" value="31.167"/>
    <att type="real" name="EcCentricity" value="0.125"/>
    <att type="real" name="MCC" value="1.0"/>
    <att type="real" name="MNC" value="1.0"/>
    <att type="real" name="Radiality" value="8.2193"/>
    <att type="real" name="Stress" value="0.0"/>
    <att type="string" name="canonicalName" value="GGT2"/>
    <graphics type="ELLIPSE" h="30.0" w="60.0" x="640.0" y="800.0" fill="#ffafaf" width="1" outline="#808080" cy:nodeTransparency="0.6274509803921569" cy:nodeLabelFont="SansSerif-1-12" cy:nodeLabel="" cy:borderLineType="solid"/>
  </node>
  <node label="GPRIN2" id="-116">
    <att type="real" name="Betweenness" value="128.14286"/>
    <att type="real" name="BottleNeck" value="2.0"/>
    <att type="real" name="CentiScaPe Betweenness" value="257.0"/>
    <att type="real" name="CentiScaPe Centroid" value="-97.0"/>
    <att type="real" name="CentiScaPe Closeness" value="0.0018832391713747645"/>
    <att type="real" name="CentiScaPe Eccentricity" value="0.1"/>
    <att type="real" name="CentiScaPe Node Degree" value="4.0"/>
    <att type="real" name="CentiScaPe Radiality" value="8.342105263157896"/>
    <att type="real" name="CentiScaPe Stress" value="416.0"/>
    <att type="real" name="Closeness" value="29.32778"/>
    <att type="real" name="Clustering coefficient" value="0.0"/>
    <att type="real" name="DMNC" value="0.0"/>
    <att type="real" name="Degree" value="4.0"/>
    <att type="real" name="EPC" value="53.618"/>
    <att type="real" name="EcCentricity" value="0.1"/>
    <att type="real" name="MCC" value="3.0"/>
    <att type="real" name="MNC" value="1.0"/>
    <att type="real" name="Radiality" value="8.45614"/>
    <att type="real" name="Stress" value="8114.0"/>
    <att type="string" name="canonicalName" value="GPRIN2"/>
    <graphics type="ELLIPSE" h="30.0" w="60.0" x="560.0" y="800.0" fill="#ffafaf" width="1" outline="#808080" cy:nodeTransparency="0.6274509803921569" cy:nodeLabelFont="SansSerif-1-12" cy:nodeLabel="" cy:borderLineType="solid"/>
  </node>
  <node label="ADCY5" id="-115">
    <att type="real" name="Betweenness" value="0.0"/>
    <att type="real" name="BottleNeck" value="1.0"/>
    <att type="real" name="CentiScaPe Betweenness" value="0.0"/>
    <att type="real" name="CentiScaPe Centroid" value="-112.0"/>
    <att type="real" name="CentiScaPe Closeness" value="0.001838235294117647"/>
    <att type="real" name="CentiScaPe Eccentricity" value="0.1"/>
    <att type="real" name="CentiScaPe Node Degree" value="3.0"/>
    <att type="real" name="CentiScaPe Radiality" value="8.228070175438596"/>
    <att type="real" name="CentiScaPe Stress" value="0.0"/>
    <att type="real" name="Closeness" value="28.22778"/>
    <att type="real" name="Clustering coefficient" value="0.66667"/>
    <att type="real" name="DMNC" value="0.61557"/>
    <att type="real" name="Degree" value="3.0"/>
    <att type="real" name="EPC" value="57.999"/>
    <att type="real" name="EcCentricity" value="0.1"/>
    <att type="real" name="MCC" value="2.0"/>
    <att type="real" name="MNC" value="2.0"/>
    <att type="real" name="Radiality" value="8.34211"/>
    <att type="real" name="Stress" value="0.0"/>
    <att type="string" name="canonicalName" value="ADCY5"/>
    <graphics type="ELLIPSE" h="30.0" w="60.0" x="480.0" y="800.0" fill="#ffafaf" width="1" outline="#808080" cy:nodeTransparency="0.6274509803921569" cy:nodeLabelFont="SansSerif-1-12" cy:nodeLabel="" cy:borderLineType="solid"/>
  </node>
  <node label="F13A1" id="-114">
    <att type="real" name="Betweenness" value="69.34325"/>
    <att type="real" name="BottleNeck" value="1.0"/>
    <att type="real" name="CentiScaPe Betweenness" value="114.0"/>
    <att type="real" name="CentiScaPe Centroid" value="-108.0"/>
    <att type="real" name="CentiScaPe Closeness" value="0.0018018018018018018"/>
    <att type="real" name="CentiScaPe Eccentricity" value="0.1"/>
    <att type="real" name="CentiScaPe Node Degree" value="5.0"/>
    <att type="real" name="CentiScaPe Radiality" value="8.131578947368421"/>
    <att type="real" name="CentiScaPe Stress" value="356.0"/>
    <att type="real" name="Closeness" value="28.02778"/>
    <att type="real" name="Clustering coefficient" value="0.2"/>
    <att type="real" name="DMNC" value="0.61557"/>
    <att type="real" name="Degree" value="5.0"/>
    <att type="real" name="EPC" value="52.393"/>
    <att type="real" name="EcCentricity" value="0.1"/>
    <att type="real" name="MCC" value="3.0"/>
    <att type="real" name="MNC" value="2.0"/>
    <att type="real" name="Radiality" value="8.24561"/>
    <att type="real" name="Stress" value="3328.0"/>
    <att type="string" name="canonicalName" value="F13A1"/>
    <graphics type="ELLIPSE" h="30.0" w="60.0" x="400.0" y="800.0" fill="#ffafaf" width="1" outline="#808080" cy:nodeTransparency="0.6274509803921569" cy:nodeLabelFont="SansSerif-1-12" cy:nodeLabel="" cy:borderLineType="solid"/>
  </node>
  <node label="PGF" id="-113">
    <att type="real" name="Betweenness" value="0.0"/>
    <att type="real" name="BottleNeck" value="1.0"/>
    <att type="real" name="CentiScaPe Betweenness" value="0.0"/>
    <att type="real" name="CentiScaPe Centroid" value="-94.0"/>
    <att type="real" name="CentiScaPe Closeness" value="0.0019569471624266144"/>
    <att type="real" name="CentiScaPe Eccentricity" value="0.1"/>
    <att type="real" name="CentiScaPe Node Degree" value="6.0"/>
    <att type="real" name="CentiScaPe Radiality" value="8.517543859649123"/>
    <att type="real" name="CentiScaPe Stress" value="0.0"/>
    <att type="real" name="Closeness" value="31.19444"/>
    <att type="real" name="Clustering coefficient" value="0.4"/>
    <att type="real" name="DMNC" value="0.92693"/>
    <att type="real" name="Degree" value="6.0"/>
    <att type="real" name="EPC" value="71.345"/>
    <att type="real" name="EcCentricity" value="0.1"/>
    <att type="real" name="MCC" value="6.0"/>
    <att type="real" name="MNC" value="3.0"/>
    <att type="real" name="Radiality" value="8.63158"/>
    <att type="real" name="Stress" value="0.0"/>
    <att type="string" name="canonicalName" value="PGF"/>
    <graphics type="ELLIPSE" h="30.0" w="60.0" x="320.0" y="800.0" fill="#ffafaf" width="1" outline="#808080" cy:nodeTransparency="0.6274509803921569" cy:nodeLabelFont="SansSerif-1-12" cy:nodeLabel="" cy:borderLineType="solid"/>
  </node>
  <node label="ADCY8" id="-112">
    <att type="real" name="Betweenness" value="0.0"/>
    <att type="real" name="BottleNeck" value="1.0"/>
    <att type="real" name="CentiScaPe Betweenness" value="0.0"/>
    <att type="real" name="CentiScaPe Centroid" value="-113.0"/>
    <att type="real" name="CentiScaPe Closeness" value="0.001834862385321101"/>
    <att type="real" name="CentiScaPe Eccentricity" value="0.1"/>
    <att type="real" name="CentiScaPe Node Degree" value="1.0"/>
    <att type="real" name="CentiScaPe Radiality" value="8.219298245614034"/>
    <att type="real" name="CentiScaPe Stress" value="0.0"/>
    <att type="real" name="Closeness" value="27.72778"/>
    <att type="real" name="Clustering coefficient" value="0.0"/>
    <att type="real" name="DMNC" value="0.0"/>
    <att type="real" name="Degree" value="1.0"/>
    <att type="real" name="EPC" value="34.116"/>
    <att type="real" name="EcCentricity" value="0.1"/>
    <att type="real" name="MCC" value="1.0"/>
    <att type="real" name="MNC" value="1.0"/>
    <att type="real" name="Radiality" value="8.33333"/>
    <att type="real" name="Stress" value="0.0"/>
    <att type="string" name="canonicalName" value="ADCY8"/>
    <graphics type="ELLIPSE" h="30.0" w="60.0" x="240.0" y="880.0" fill="#ffafaf" width="1" outline="#808080" cy:nodeTransparency="0.6274509803921569" cy:nodeLabelFont="SansSerif-1-12" cy:nodeLabel="" cy:borderLineType="solid"/>
  </node>
  <node label="ADCY2" id="-111">
    <att type="real" name="Betweenness" value="0.66667"/>
    <att type="real" name="BottleNeck" value="1.0"/>
    <att type="real" name="CentiScaPe Betweenness" value="1.0"/>
    <att type="real" name="CentiScaPe Centroid" value="-111.0"/>
    <att type="real" name="CentiScaPe Closeness" value="0.001841620626151013"/>
    <att type="real" name="CentiScaPe Eccentricity" value="0.1"/>
    <att type="real" name="CentiScaPe Node Degree" value="6.0"/>
    <att type="real" name="CentiScaPe Radiality" value="8.236842105263158"/>
    <att type="real" name="CentiScaPe Stress" value="2.0"/>
    <att type="real" name="Closeness" value="28.72778"/>
    <att type="real" name="Clustering coefficient" value="0.2"/>
    <att type="real" name="DMNC" value="0.46346"/>
    <att type="real" name="Degree" value="6.0"/>
    <att type="real" name="EPC" value="63.862"/>
    <att type="real" name="EcCentricity" value="0.1"/>
    <att type="real" name="MCC" value="4.0"/>
    <att type="real" name="MNC" value="3.0"/>
    <att type="real" name="Radiality" value="8.35088"/>
    <att type="real" name="Stress" value="8.0"/>
    <att type="string" name="canonicalName" value="ADCY2"/>
    <graphics type="ELLIPSE" h="30.0" w="60.0" x="320.0" y="880.0" fill="#ffafaf" width="1" outline="#808080" cy:nodeTransparency="0.6274509803921569" cy:nodeLabelFont="SansSerif-1-12" cy:nodeLabel="" cy:borderLineType="solid"/>
  </node>
  <node label="ADCY1" id="-110">
    <att type="real" name="Betweenness" value="0.0"/>
    <att type="real" name="BottleNeck" value="1.0"/>
    <att type="real" name="CentiScaPe Betweenness" value="0.0"/>
    <att type="real" name="CentiScaPe Centroid" value="-112.0"/>
    <att type="real" name="CentiScaPe Closeness" value="0.001838235294117647"/>
    <att type="real" name="CentiScaPe Eccentricity" value="0.1"/>
    <att type="real" name="CentiScaPe Node Degree" value="4.0"/>
    <att type="real" name="CentiScaPe Radiality" value="8.228070175438596"/>
    <att type="real" name="CentiScaPe Stress" value="0.0"/>
    <att type="real" name="Closeness" value="28.22778"/>
    <att type="real" name="Clustering coefficient" value="0.33333"/>
    <att type="real" name="DMNC" value="0.61557"/>
    <att type="real" name="Degree" value="4.0"/>
    <att type="real" name="EPC" value="62.356"/>
    <att type="real" name="EcCentricity" value="0.1"/>
    <att type="real" name="MCC" value="2.0"/>
    <att type="real" name="MNC" value="2.0"/>
    <att type="real" name="Radiality" value="8.34211"/>
    <att type="real" name="Stress" value="0.0"/>
    <att type="string" name="canonicalName" value="ADCY1"/>
    <graphics type="ELLIPSE" h="30.0" w="60.0" x="160.0" y="880.0" fill="#ffafaf" width="1" outline="#808080" cy:nodeTransparency="0.6274509803921569" cy:nodeLabelFont="SansSerif-1-12" cy:nodeLabel="" cy:borderLineType="solid"/>
  </node>
  <edge label="SSR4 (Physical&amp;nbsp;interactions) HECW1" source="-224" target="-179">
    <att type="string" name="canonicalName" value="SSR4 (Physical&amp;nbsp;interactions) HECW1"/>
    <att type="string" name="interaction" value="Physical&amp;nbsp;interactions" cy:editable="false"/>
    <graphics width="1" fill="#59b82a" cy:sourceArrow="0" cy:targetArrow="0" cy:sourceArrowColor="#000000" cy:targetArrowColor="#000000" cy:edgeLabelFont="SanSerif-0-10" cy:edgeLabel="" cy:edgeLineType="SOLID" cy:curved="STRAIGHT_LINES"/>
  </edge>
  <edge label="SSR4 (Physical&amp;nbsp;interactions) CBWD1" source="-224" target="-197">
    <att type="string" name="canonicalName" value="SSR4 (Physical&amp;nbsp;interactions) CBWD1"/>
    <att type="string" name="interaction" value="Physical&amp;nbsp;interactions" cy:editable="false"/>
    <graphics width="1" fill="#59b82a" cy:sourceArrow="0" cy:targetArrow="0" cy:sourceArrowColor="#000000" cy:targetArrowColor="#000000" cy:edgeLabelFont="SanSerif-0-10" cy:edgeLabel="" cy:edgeLineType="SOLID" cy:curved="STRAIGHT_LINES"/>
  </edge>
  <edge label="GSK3B (Physical&amp;nbsp;interactions) EIF2B5" source="-223" target="-128">
    <att type="string" name="canonicalName" value="GSK3B (Physical&amp;nbsp;interactions) EIF2B5"/>
    <att type="string" name="interaction" value="Physical&amp;nbsp;interactions" cy:editable="false"/>
    <graphics width="1" fill="#59b82a" cy:sourceArrow="0" cy:targetArrow="0" cy:sourceArrowColor="#000000" cy:targetArrowColor="#000000" cy:edgeLabelFont="SanSerif-0-10" cy:edgeLabel="" cy:edgeLineType="SOLID" cy:curved="STRAIGHT_LINES"/>
  </edge>
  <edge label="GABARAP (Physical&amp;nbsp;interactions) GABRG2" source="-222" target="-191">
    <att type="string" name="canonicalName" value="GABARAP (Physical&amp;nbsp;interactions) GABRG2"/>
    <att type="string" name="interaction" value="Physical&amp;nbsp;interactions" cy:editable="false"/>
    <graphics width="1" fill="#59b82a" cy:sourceArrow="0" cy:targetArrow="0" cy:sourceArrowColor="#000000" cy:targetArrowColor="#000000" cy:edgeLabelFont="SanSerif-0-10" cy:edgeLabel="" cy:edgeLineType="SOLID" cy:curved="STRAIGHT_LINES"/>
  </edge>
  <edge label="GABARAP (Predicted) GABRG2" source="-222" target="-191">
    <att type="string" name="canonicalName" value="GABARAP (Predicted) GABRG2"/>
    <att type="string" name="interaction" value="Predicted" cy:editable="false"/>
    <graphics width="1" fill="#59b82a" cy:sourceArrow="0" cy:targetArrow="0" cy:sourceArrowColor="#000000" cy:targetArrowColor="#000000" cy:edgeLabelFont="SanSerif-0-10" cy:edgeLabel="" cy:edgeLineType="SOLID" cy:curved="STRAIGHT_LINES"/>
  </edge>
  <edge label="SNAI1 (Physical&amp;nbsp;interactions) GSK3B" source="-221" target="-223">
    <att type="string" name="canonicalName" value="SNAI1 (Physical&amp;nbsp;interactions) GSK3B"/>
    <att type="string" name="interaction" value="Physical&amp;nbsp;interactions" cy:editable="false"/>
    <graphics width="1" fill="#59b82a" cy:sourceArrow="0" cy:targetArrow="0" cy:sourceArrowColor="#000000" cy:targetArrowColor="#000000" cy:edgeLabelFont="SanSerif-0-10" cy:edgeLabel="" cy:edgeLineType="SOLID" cy:curved="STRAIGHT_LINES"/>
  </edge>
  <edge label="EIF2B1 (Pathway) EIF2B3" source="-220" target="-124">
    <att type="string" name="canonicalName" value="EIF2B1 (Pathway) EIF2B3"/>
    <att type="string" name="interaction" value="Pathway" cy:editable="false"/>
    <graphics width="1" fill="#59b82a" cy:sourceArrow="0" cy:targetArrow="0" cy:sourceArrowColor="#000000" cy:targetArrowColor="#000000" cy:edgeLabelFont="SanSerif-0-10" cy:edgeLabel="" cy:edgeLineType="SOLID" cy:curved="STRAIGHT_LINES"/>
  </edge>
  <edge label="EIF2B1 (Pathway) EIF2B4" source="-220" target="-125">
    <att type="string" name="canonicalName" value="EIF2B1 (Pathway) EIF2B4"/>
    <att type="string" name="interaction" value="Pathway" cy:editable="false"/>
    <graphics width="1" fill="#59b82a" cy:sourceArrow="0" cy:targetArrow="0" cy:sourceArrowColor="#000000" cy:targetArrowColor="#000000" cy:edgeLabelFont="SanSerif-0-10" cy:edgeLabel="" cy:edgeLineType="SOLID" cy:curved="STRAIGHT_LINES"/>
  </edge>
  <edge label="EIF2B1 (Pathway) EIF2B5" source="-220" target="-128">
    <att type="string" name="canonicalName" value="EIF2B1 (Pathway) EIF2B5"/>
    <att type="string" name="interaction" value="Pathway" cy:editable="false"/>
    <graphics width="1" fill="#59b82a" cy:sourceArrow="0" cy:targetArrow="0" cy:sourceArrowColor="#000000" cy:targetArrowColor="#000000" cy:edgeLabelFont="SanSerif-0-10" cy:edgeLabel="" cy:edgeLineType="SOLID" cy:curved="STRAIGHT_LINES"/>
  </edge>
  <edge label="EIF2B1 (Physical&amp;nbsp;interactions) EIF2B3" source="-220" target="-124">
    <att type="string" name="canonicalName" value="EIF2B1 (Physical&amp;nbsp;interactions) EIF2B3"/>
    <att type="string" name="interaction" value="Physical&amp;nbsp;interactions" cy:editable="false"/>
    <graphics width="1" fill="#59b82a" cy:sourceArrow="0" cy:targetArrow="0" cy:sourceArrowColor="#000000" cy:targetArrowColor="#000000" cy:edgeLabelFont="SanSerif-0-10" cy:edgeLabel="" cy:edgeLineType="SOLID" cy:curved="STRAIGHT_LINES"/>
  </edge>
  <edge label="EIF2B1 (Physical&amp;nbsp;interactions) EIF2B5" source="-220" target="-128">
    <att type="string" name="canonicalName" value="EIF2B1 (Physical&amp;nbsp;interactions) EIF2B5"/>
    <att type="string" name="interaction" value="Physical&amp;nbsp;interactions" cy:editable="false"/>
    <graphics width="1" fill="#59b82a" cy:sourceArrow="0" cy:targetArrow="0" cy:sourceArrowColor="#000000" cy:targetArrowColor="#000000" cy:edgeLabelFont="SanSerif-0-10" cy:edgeLabel="" cy:edgeLineType="SOLID" cy:curved="STRAIGHT_LINES"/>
  </edge>
  <edge label="EIF2B1 (Predicted) EIF2B4" source="-220" target="-125">
    <att type="string" name="canonicalName" value="EIF2B1 (Predicted) EIF2B4"/>
    <att type="string" name="interaction" value="Predicted" cy:editable="false"/>
    <graphics width="1" fill="#59b82a" cy:sourceArrow="0" cy:targetArrow="0" cy:sourceArrowColor="#000000" cy:targetArrowColor="#000000" cy:edgeLabelFont="SanSerif-0-10" cy:edgeLabel="" cy:edgeLineType="SOLID" cy:curved="STRAIGHT_LINES"/>
  </edge>
  <edge label="EIF2B1 (Predicted) EIF2B5" source="-220" target="-128">
    <att type="string" name="canonicalName" value="EIF2B1 (Predicted) EIF2B5"/>
    <att type="string" name="interaction" value="Predicted" cy:editable="false"/>
    <graphics width="1" fill="#59b82a" cy:sourceArrow="0" cy:targetArrow="0" cy:sourceArrowColor="#000000" cy:targetArrowColor="#000000" cy:edgeLabelFont="SanSerif-0-10" cy:edgeLabel="" cy:edgeLineType="SOLID" cy:curved="STRAIGHT_LINES"/>
  </edge>
  <edge label="EIF2B1 (Predicted) EIF2B3" source="-220" target="-124">
    <att type="string" name="canonicalName" value="EIF2B1 (Predicted) EIF2B3"/>
    <att type="string" name="interaction" value="Predicted" cy:editable="false"/>
    <graphics width="1" fill="#59b82a" cy:sourceArrow="0" cy:targetArrow="0" cy:sourceArrowColor="#000000" cy:targetArrowColor="#000000" cy:edgeLabelFont="SanSerif-0-10" cy:edgeLabel="" cy:edgeLineType="SOLID" cy:curved="STRAIGHT_LINES"/>
  </edge>
  <edge label="FZD2 (Pathway) ROR2" source="-219" target="-139">
    <att type="string" name="canonicalName" value="FZD2 (Pathway) ROR2"/>
    <att type="string" name="interaction" value="Pathway" cy:editable="false"/>
    <graphics width="1" fill="#59b82a" cy:sourceArrow="0" cy:targetArrow="0" cy:sourceArrowColor="#000000" cy:targetArrowColor="#000000" cy:edgeLabelFont="SanSerif-0-10" cy:edgeLabel="" cy:edgeLineType="SOLID" cy:curved="STRAIGHT_LINES"/>
  </edge>
  <edge label="FZD2 (Physical&amp;nbsp;interactions) ROR2" source="-219" target="-139">
    <att type="string" name="canonicalName" value="FZD2 (Physical&amp;nbsp;interactions) ROR2"/>
    <att type="string" name="interaction" value="Physical&amp;nbsp;interactions" cy:editable="false"/>
    <graphics width="1" fill="#59b82a" cy:sourceArrow="0" cy:targetArrow="0" cy:sourceArrowColor="#000000" cy:targetArrowColor="#000000" cy:edgeLabelFont="SanSerif-0-10" cy:edgeLabel="" cy:edgeLineType="SOLID" cy:curved="STRAIGHT_LINES"/>
  </edge>
  <edge label="FZD2 (Predicted) ROR2" source="-219" target="-139">
    <att type="string" name="canonicalName" value="FZD2 (Predicted) ROR2"/>
    <att type="string" name="interaction" value="Predicted" cy:editable="false"/>
    <graphics width="1" fill="#59b82a" cy:sourceArrow="0" cy:targetArrow="0" cy:sourceArrowColor="#000000" cy:targetArrowColor="#000000" cy:edgeLabelFont="SanSerif-0-10" cy:edgeLabel="" cy:edgeLineType="SOLID" cy:curved="STRAIGHT_LINES"/>
  </edge>
  <edge label="NF1 (Physical&amp;nbsp;interactions) CHKB" source="-218" target="-145">
    <att type="string" name="canonicalName" value="NF1 (Physical&amp;nbsp;interactions) CHKB"/>
    <att type="string" name="interaction" value="Physical&amp;nbsp;interactions" cy:editable="false"/>
    <graphics width="1" fill="#59b82a" cy:sourceArrow="0" cy:targetArrow="0" cy:sourceArrowColor="#000000" cy:targetArrowColor="#000000" cy:edgeLabelFont="SanSerif-0-10" cy:edgeLabel="" cy:edgeLineType="SOLID" cy:curved="STRAIGHT_LINES"/>
  </edge>
  <edge label="NF1 (Physical&amp;nbsp;interactions) GSK3B" source="-218" target="-223">
    <att type="string" name="canonicalName" value="NF1 (Physical&amp;nbsp;interactions) GSK3B"/>
    <att type="string" name="interaction" value="Physical&amp;nbsp;interactions" cy:editable="false"/>
    <graphics width="1" fill="#59b82a" cy:sourceArrow="0" cy:targetArrow="0" cy:sourceArrowColor="#000000" cy:targetArrowColor="#000000" cy:edgeLabelFont="SanSerif-0-10" cy:edgeLabel="" cy:edgeLineType="SOLID" cy:curved="STRAIGHT_LINES"/>
  </edge>
  <edge label="NF1 (Predicted) GSK3B" source="-218" target="-223">
    <att type="string" name="canonicalName" value="NF1 (Predicted) GSK3B"/>
    <att type="string" name="interaction" value="Predicted" cy:editable="false"/>
    <graphics width="1" fill="#59b82a" cy:sourceArrow="0" cy:targetArrow="0" cy:sourceArrowColor="#000000" cy:targetArrowColor="#000000" cy:edgeLabelFont="SanSerif-0-10" cy:edgeLabel="" cy:edgeLineType="SOLID" cy:curved="STRAIGHT_LINES"/>
  </edge>
  <edge label="NF1 (Predicted) CHKB" source="-218" target="-145">
    <att type="string" name="canonicalName" value="NF1 (Predicted) CHKB"/>
    <att type="string" name="interaction" value="Predicted" cy:editable="false"/>
    <graphics width="1" fill="#59b82a" cy:sourceArrow="0" cy:targetArrow="0" cy:sourceArrowColor="#000000" cy:targetArrowColor="#000000" cy:edgeLabelFont="SanSerif-0-10" cy:edgeLabel="" cy:edgeLineType="SOLID" cy:curved="STRAIGHT_LINES"/>
  </edge>
  <edge label="AIMP2 (Pathway) EPRS" source="-216" target="-165">
    <att type="string" name="canonicalName" value="AIMP2 (Pathway) EPRS"/>
    <att type="string" name="interaction" value="Pathway" cy:editable="false"/>
    <graphics width="1" fill="#59b82a" cy:sourceArrow="0" cy:targetArrow="0" cy:sourceArrowColor="#000000" cy:targetArrowColor="#000000" cy:edgeLabelFont="SanSerif-0-10" cy:edgeLabel="" cy:edgeLineType="SOLID" cy:curved="STRAIGHT_LINES"/>
  </edge>
  <edge label="AIMP2 (Pathway) IARS" source="-216" target="-209">
    <att type="string" name="canonicalName" value="AIMP2 (Pathway) IARS"/>
    <att type="string" name="interaction" value="Pathway" cy:editable="false"/>
    <graphics width="1" fill="#59b82a" cy:sourceArrow="0" cy:targetArrow="0" cy:sourceArrowColor="#000000" cy:targetArrowColor="#000000" cy:edgeLabelFont="SanSerif-0-10" cy:edgeLabel="" cy:edgeLineType="SOLID" cy:curved="STRAIGHT_LINES"/>
  </edge>
  <edge label="AIMP2 (Physical&amp;nbsp;interactions) EPRS" source="-216" target="-165">
    <att type="string" name="canonicalName" value="AIMP2 (Physical&amp;nbsp;interactions) EPRS"/>
    <att type="string" name="interaction" value="Physical&amp;nbsp;interactions" cy:editable="false"/>
    <graphics width="1" fill="#59b82a" cy:sourceArrow="0" cy:targetArrow="0" cy:sourceArrowColor="#000000" cy:targetArrowColor="#000000" cy:edgeLabelFont="SanSerif-0-10" cy:edgeLabel="" cy:edgeLineType="SOLID" cy:curved="STRAIGHT_LINES"/>
  </edge>
  <edge label="AIMP2 (Physical&amp;nbsp;interactions) IARS" source="-216" target="-209">
    <att type="string" name="canonicalName" value="AIMP2 (Physical&amp;nbsp;interactions) IARS"/>
    <att type="string" name="interaction" value="Physical&amp;nbsp;interactions" cy:editable="false"/>
    <graphics width="1" fill="#59b82a" cy:sourceArrow="0" cy:targetArrow="0" cy:sourceArrowColor="#000000" cy:targetArrowColor="#000000" cy:edgeLabelFont="SanSerif-0-10" cy:edgeLabel="" cy:edgeLineType="SOLID" cy:curved="STRAIGHT_LINES"/>
  </edge>
  <edge label="SYNPO (Physical&amp;nbsp;interactions) MAGI1" source="-214" target="-129">
    <att type="string" name="canonicalName" value="SYNPO (Physical&amp;nbsp;interactions) MAGI1"/>
    <att type="string" name="interaction" value="Physical&amp;nbsp;interactions" cy:editable="false"/>
    <graphics width="1" fill="#59b82a" cy:sourceArrow="0" cy:targetArrow="0" cy:sourceArrowColor="#000000" cy:targetArrowColor="#000000" cy:edgeLabelFont="SanSerif-0-10" cy:edgeLabel="" cy:edgeLineType="SOLID" cy:curved="STRAIGHT_LINES"/>
  </edge>
  <edge label="SCNN1B (Physical&amp;nbsp;interactions) HECW1" source="-213" target="-179">
    <att type="string" name="canonicalName" value="SCNN1B (Physical&amp;nbsp;interactions) HECW1"/>
    <att type="string" name="interaction" value="Physical&amp;nbsp;interactions" cy:editable="false"/>
    <graphics width="1" fill="#59b82a" cy:sourceArrow="0" cy:targetArrow="0" cy:sourceArrowColor="#000000" cy:targetArrowColor="#000000" cy:edgeLabelFont="SanSerif-0-10" cy:edgeLabel="" cy:edgeLineType="SOLID" cy:curved="STRAIGHT_LINES"/>
  </edge>
  <edge label="SCNN1B (Physical&amp;nbsp;interactions) CNTN1" source="-213" target="-198">
    <att type="string" name="canonicalName" value="SCNN1B (Physical&amp;nbsp;interactions) CNTN1"/>
    <att type="string" name="interaction" value="Physical&amp;nbsp;interactions" cy:editable="false"/>
    <graphics width="1" fill="#59b82a" cy:sourceArrow="0" cy:targetArrow="0" cy:sourceArrowColor="#000000" cy:targetArrowColor="#000000" cy:edgeLabelFont="SanSerif-0-10" cy:edgeLabel="" cy:edgeLineType="SOLID" cy:curved="STRAIGHT_LINES"/>
  </edge>
  <edge label="HSPA5 (Physical&amp;nbsp;interactions) LCT" source="-212" target="-204">
    <att type="string" name="canonicalName" value="HSPA5 (Physical&amp;nbsp;interactions) LCT"/>
    <att type="string" name="interaction" value="Physical&amp;nbsp;interactions" cy:editable="false"/>
    <graphics width="1" fill="#59b82a" cy:sourceArrow="0" cy:targetArrow="0" cy:sourceArrowColor="#000000" cy:targetArrowColor="#000000" cy:edgeLabelFont="SanSerif-0-10" cy:edgeLabel="" cy:edgeLineType="SOLID" cy:curved="STRAIGHT_LINES"/>
  </edge>
  <edge label="HSPA5 (Physical&amp;nbsp;interactions) LDLR" source="-212" target="-180">
    <att type="string" name="canonicalName" value="HSPA5 (Physical&amp;nbsp;interactions) LDLR"/>
    <att type="string" name="interaction" value="Physical&amp;nbsp;interactions" cy:editable="false"/>
    <graphics width="1" fill="#59b82a" cy:sourceArrow="0" cy:targetArrow="0" cy:sourceArrowColor="#000000" cy:targetArrowColor="#000000" cy:edgeLabelFont="SanSerif-0-10" cy:edgeLabel="" cy:edgeLineType="SOLID" cy:curved="STRAIGHT_LINES"/>
  </edge>
  <edge label="HSPA5 (Physical&amp;nbsp;interactions) HLA-C" source="-212" target="-130">
    <att type="string" name="canonicalName" value="HSPA5 (Physical&amp;nbsp;interactions) HLA-C"/>
    <att type="string" name="interaction" value="Physical&amp;nbsp;interactions" cy:editable="false"/>
    <graphics width="1" fill="#59b82a" cy:sourceArrow="0" cy:targetArrow="0" cy:sourceArrowColor="#000000" cy:targetArrowColor="#000000" cy:edgeLabelFont="SanSerif-0-10" cy:edgeLabel="" cy:edgeLineType="SOLID" cy:curved="STRAIGHT_LINES"/>
  </edge>
  <edge label="HSPA5 (Physical&amp;nbsp;interactions) EPM2A" source="-212" target="-164">
    <att type="string" name="canonicalName" value="HSPA5 (Physical&amp;nbsp;interactions) EPM2A"/>
    <att type="string" name="interaction" value="Physical&amp;nbsp;interactions" cy:editable="false"/>
    <graphics width="1" fill="#59b82a" cy:sourceArrow="0" cy:targetArrow="0" cy:sourceArrowColor="#000000" cy:targetArrowColor="#000000" cy:edgeLabelFont="SanSerif-0-10" cy:edgeLabel="" cy:edgeLineType="SOLID" cy:curved="STRAIGHT_LINES"/>
  </edge>
  <edge label="HSPA5 (Predicted) LCT" source="-212" target="-204">
    <att type="string" name="canonicalName" value="HSPA5 (Predicted) LCT"/>
    <att type="string" name="interaction" value="Predicted" cy:editable="false"/>
    <graphics width="1" fill="#59b82a" cy:sourceArrow="0" cy:targetArrow="0" cy:sourceArrowColor="#000000" cy:targetArrowColor="#000000" cy:edgeLabelFont="SanSerif-0-10" cy:edgeLabel="" cy:edgeLineType="SOLID" cy:curved="STRAIGHT_LINES"/>
  </edge>
  <edge label="HSPA5 (Predicted) LDLR" source="-212" target="-180">
    <att type="string" name="canonicalName" value="HSPA5 (Predicted) LDLR"/>
    <att type="string" name="interaction" value="Predicted" cy:editable="false"/>
    <graphics width="1" fill="#59b82a" cy:sourceArrow="0" cy:targetArrow="0" cy:sourceArrowColor="#000000" cy:targetArrowColor="#000000" cy:edgeLabelFont="SanSerif-0-10" cy:edgeLabel="" cy:edgeLineType="SOLID" cy:curved="STRAIGHT_LINES"/>
  </edge>
  <edge label="HSPA5 (Predicted) SFN" source="-212" target="-207">
    <att type="string" name="canonicalName" value="HSPA5 (Predicted) SFN"/>
    <att type="string" name="interaction" value="Predicted" cy:editable="false"/>
    <graphics width="1" fill="#59b82a" cy:sourceArrow="0" cy:targetArrow="0" cy:sourceArrowColor="#000000" cy:targetArrowColor="#000000" cy:edgeLabelFont="SanSerif-0-10" cy:edgeLabel="" cy:edgeLineType="SOLID" cy:curved="STRAIGHT_LINES"/>
  </edge>
  <edge label="TNR (Pathway) ITGA9" source="-211" target="-170">
    <att type="string" name="canonicalName" value="TNR (Pathway) ITGA9"/>
    <att type="string" name="interaction" value="Pathway" cy:editable="false"/>
    <graphics width="1" fill="#59b82a" cy:sourceArrow="0" cy:targetArrow="0" cy:sourceArrowColor="#000000" cy:targetArrowColor="#000000" cy:edgeLabelFont="SanSerif-0-10" cy:edgeLabel="" cy:edgeLineType="SOLID" cy:curved="STRAIGHT_LINES"/>
  </edge>
  <edge label="TNR (Physical&amp;nbsp;interactions) NCAN" source="-211" target="-199">
    <att type="string" name="canonicalName" value="TNR (Physical&amp;nbsp;interactions) NCAN"/>
    <att type="string" name="interaction" value="Physical&amp;nbsp;interactions" cy:editable="false"/>
    <graphics width="1" fill="#59b82a" cy:sourceArrow="0" cy:targetArrow="0" cy:sourceArrowColor="#000000" cy:targetArrowColor="#000000" cy:edgeLabelFont="SanSerif-0-10" cy:edgeLabel="" cy:edgeLineType="SOLID" cy:curved="STRAIGHT_LINES"/>
  </edge>
  <edge label="TNR (Physical&amp;nbsp;interactions) PTPRZ1" source="-211" target="-217">
    <att type="string" name="canonicalName" value="TNR (Physical&amp;nbsp;interactions) PTPRZ1"/>
    <att type="string" name="interaction" value="Physical&amp;nbsp;interactions" cy:editable="false"/>
    <graphics width="1" fill="#59b82a" cy:sourceArrow="0" cy:targetArrow="0" cy:sourceArrowColor="#000000" cy:targetArrowColor="#000000" cy:edgeLabelFont="SanSerif-0-10" cy:edgeLabel="" cy:edgeLineType="SOLID" cy:curved="STRAIGHT_LINES"/>
  </edge>
  <edge label="TNR (Physical&amp;nbsp;interactions) CNTN1" source="-211" target="-198">
    <att type="string" name="canonicalName" value="TNR (Physical&amp;nbsp;interactions) CNTN1"/>
    <att type="string" name="interaction" value="Physical&amp;nbsp;interactions" cy:editable="false"/>
    <graphics width="1" fill="#59b82a" cy:sourceArrow="0" cy:targetArrow="0" cy:sourceArrowColor="#000000" cy:targetArrowColor="#000000" cy:edgeLabelFont="SanSerif-0-10" cy:edgeLabel="" cy:edgeLineType="SOLID" cy:curved="STRAIGHT_LINES"/>
  </edge>
  <edge label="TNR (Predicted) PTPRZ1" source="-211" target="-217">
    <att type="string" name="canonicalName" value="TNR (Predicted) PTPRZ1"/>
    <att type="string" name="interaction" value="Predicted" cy:editable="false"/>
    <graphics width="1" fill="#59b82a" cy:sourceArrow="0" cy:targetArrow="0" cy:sourceArrowColor="#000000" cy:targetArrowColor="#000000" cy:edgeLabelFont="SanSerif-0-10" cy:edgeLabel="" cy:edgeLineType="SOLID" cy:curved="STRAIGHT_LINES"/>
  </edge>
  <edge label="TNR (Predicted) NCAN" source="-211" target="-199">
    <att type="string" name="canonicalName" value="TNR (Predicted) NCAN"/>
    <att type="string" name="interaction" value="Predicted" cy:editable="false"/>
    <graphics width="1" fill="#59b82a" cy:sourceArrow="0" cy:targetArrow="0" cy:sourceArrowColor="#000000" cy:targetArrowColor="#000000" cy:edgeLabelFont="SanSerif-0-10" cy:edgeLabel="" cy:edgeLineType="SOLID" cy:curved="STRAIGHT_LINES"/>
  </edge>
  <edge label="TNR (Predicted) CNTN1" source="-211" target="-198">
    <att type="string" name="canonicalName" value="TNR (Predicted) CNTN1"/>
    <att type="string" name="interaction" value="Predicted" cy:editable="false"/>
    <graphics width="1" fill="#59b82a" cy:sourceArrow="0" cy:targetArrow="0" cy:sourceArrowColor="#000000" cy:targetArrowColor="#000000" cy:edgeLabelFont="SanSerif-0-10" cy:edgeLabel="" cy:edgeLineType="SOLID" cy:curved="STRAIGHT_LINES"/>
  </edge>
  <edge label="SF3B1 (Pathway) SF3B3" source="-210" target="-208">
    <att type="string" name="canonicalName" value="SF3B1 (Pathway) SF3B3"/>
    <att type="string" name="interaction" value="Pathway" cy:editable="false"/>
    <graphics width="1" fill="#59b82a" cy:sourceArrow="0" cy:targetArrow="0" cy:sourceArrowColor="#000000" cy:targetArrowColor="#000000" cy:edgeLabelFont="SanSerif-0-10" cy:edgeLabel="" cy:edgeLineType="SOLID" cy:curved="STRAIGHT_LINES"/>
  </edge>
  <edge label="SF3B1 (Physical&amp;nbsp;interactions) SF3B3" source="-210" target="-208">
    <att type="string" name="canonicalName" value="SF3B1 (Physical&amp;nbsp;interactions) SF3B3"/>
    <att type="string" name="interaction" value="Physical&amp;nbsp;interactions" cy:editable="false"/>
    <graphics width="1" fill="#59b82a" cy:sourceArrow="0" cy:targetArrow="0" cy:sourceArrowColor="#000000" cy:targetArrowColor="#000000" cy:edgeLabelFont="SanSerif-0-10" cy:edgeLabel="" cy:edgeLineType="SOLID" cy:curved="STRAIGHT_LINES"/>
  </edge>
  <edge label="SF3B1 (Physical&amp;nbsp;interactions) GSK3B" source="-210" target="-223">
    <att type="string" name="canonicalName" value="SF3B1 (Physical&amp;nbsp;interactions) GSK3B"/>
    <att type="string" name="interaction" value="Physical&amp;nbsp;interactions" cy:editable="false"/>
    <graphics width="1" fill="#59b82a" cy:sourceArrow="0" cy:targetArrow="0" cy:sourceArrowColor="#000000" cy:targetArrowColor="#000000" cy:edgeLabelFont="SanSerif-0-10" cy:edgeLabel="" cy:edgeLineType="SOLID" cy:curved="STRAIGHT_LINES"/>
  </edge>
  <edge label="SF3B1 (Predicted) SF3B3" source="-210" target="-208">
    <att type="string" name="canonicalName" value="SF3B1 (Predicted) SF3B3"/>
    <att type="string" name="interaction" value="Predicted" cy:editable="false"/>
    <graphics width="1" fill="#59b82a" cy:sourceArrow="0" cy:targetArrow="0" cy:sourceArrowColor="#000000" cy:targetArrowColor="#000000" cy:edgeLabelFont="SanSerif-0-10" cy:edgeLabel="" cy:edgeLineType="SOLID" cy:curved="STRAIGHT_LINES"/>
  </edge>
  <edge label="IARS (Pathway) EPRS" source="-209" target="-165">
    <att type="string" name="canonicalName" value="IARS (Pathway) EPRS"/>
    <att type="string" name="interaction" value="Pathway" cy:editable="false"/>
    <graphics width="1" fill="#59b82a" cy:sourceArrow="0" cy:targetArrow="0" cy:sourceArrowColor="#000000" cy:targetArrowColor="#000000" cy:edgeLabelFont="SanSerif-0-10" cy:edgeLabel="" cy:edgeLineType="SOLID" cy:curved="STRAIGHT_LINES"/>
  </edge>
  <edge label="IARS (Physical&amp;nbsp;interactions) EPRS" source="-209" target="-165">
    <att type="string" name="canonicalName" value="IARS (Physical&amp;nbsp;interactions) EPRS"/>
    <att type="string" name="interaction" value="Physical&amp;nbsp;interactions" cy:editable="false"/>
    <graphics width="1" fill="#59b82a" cy:sourceArrow="0" cy:targetArrow="0" cy:sourceArrowColor="#000000" cy:targetArrowColor="#000000" cy:edgeLabelFont="SanSerif-0-10" cy:edgeLabel="" cy:edgeLineType="SOLID" cy:curved="STRAIGHT_LINES"/>
  </edge>
  <edge label="IARS (Predicted) EPRS" source="-209" target="-165">
    <att type="string" name="canonicalName" value="IARS (Predicted) EPRS"/>
    <att type="string" name="interaction" value="Predicted" cy:editable="false"/>
    <graphics width="1" fill="#59b82a" cy:sourceArrow="0" cy:targetArrow="0" cy:sourceArrowColor="#000000" cy:targetArrowColor="#000000" cy:edgeLabelFont="SanSerif-0-10" cy:edgeLabel="" cy:edgeLineType="SOLID" cy:curved="STRAIGHT_LINES"/>
  </edge>
  <edge label="SFN (Physical&amp;nbsp;interactions) GPRIN2" source="-207" target="-116">
    <att type="string" name="canonicalName" value="SFN (Physical&amp;nbsp;interactions) GPRIN2"/>
    <att type="string" name="interaction" value="Physical&amp;nbsp;interactions" cy:editable="false"/>
    <graphics width="1" fill="#59b82a" cy:sourceArrow="0" cy:targetArrow="0" cy:sourceArrowColor="#000000" cy:targetArrowColor="#000000" cy:edgeLabelFont="SanSerif-0-10" cy:edgeLabel="" cy:edgeLineType="SOLID" cy:curved="STRAIGHT_LINES"/>
  </edge>
  <edge label="SFN (Physical&amp;nbsp;interactions) MARK1" source="-207" target="-133">
    <att type="string" name="canonicalName" value="SFN (Physical&amp;nbsp;interactions) MARK1"/>
    <att type="string" name="interaction" value="Physical&amp;nbsp;interactions" cy:editable="false"/>
    <graphics width="1" fill="#59b82a" cy:sourceArrow="0" cy:targetArrow="0" cy:sourceArrowColor="#000000" cy:targetArrowColor="#000000" cy:edgeLabelFont="SanSerif-0-10" cy:edgeLabel="" cy:edgeLineType="SOLID" cy:curved="STRAIGHT_LINES"/>
  </edge>
  <edge label="SFN (Physical&amp;nbsp;interactions) MAGI1" source="-207" target="-129">
    <att type="string" name="canonicalName" value="SFN (Physical&amp;nbsp;interactions) MAGI1"/>
    <att type="string" name="interaction" value="Physical&amp;nbsp;interactions" cy:editable="false"/>
    <graphics width="1" fill="#59b82a" cy:sourceArrow="0" cy:targetArrow="0" cy:sourceArrowColor="#000000" cy:targetArrowColor="#000000" cy:edgeLabelFont="SanSerif-0-10" cy:edgeLabel="" cy:edgeLineType="SOLID" cy:curved="STRAIGHT_LINES"/>
  </edge>
  <edge label="SFN (Predicted) GPRIN2" source="-207" target="-116">
    <att type="string" name="canonicalName" value="SFN (Predicted) GPRIN2"/>
    <att type="string" name="interaction" value="Predicted" cy:editable="false"/>
    <graphics width="1" fill="#59b82a" cy:sourceArrow="0" cy:targetArrow="0" cy:sourceArrowColor="#000000" cy:targetArrowColor="#000000" cy:edgeLabelFont="SanSerif-0-10" cy:edgeLabel="" cy:edgeLineType="SOLID" cy:curved="STRAIGHT_LINES"/>
  </edge>
  <edge label="USP7 (Physical&amp;nbsp;interactions) HECW1" source="-205" target="-179">
    <att type="string" name="canonicalName" value="USP7 (Physical&amp;nbsp;interactions) HECW1"/>
    <att type="string" name="interaction" value="Physical&amp;nbsp;interactions" cy:editable="false"/>
    <graphics width="1" fill="#59b82a" cy:sourceArrow="0" cy:targetArrow="0" cy:sourceArrowColor="#000000" cy:targetArrowColor="#000000" cy:edgeLabelFont="SanSerif-0-10" cy:edgeLabel="" cy:edgeLineType="SOLID" cy:curved="STRAIGHT_LINES"/>
  </edge>
  <edge label="USP7 (Physical&amp;nbsp;interactions) ZMYND8" source="-205" target="-150">
    <att type="string" name="canonicalName" value="USP7 (Physical&amp;nbsp;interactions) ZMYND8"/>
    <att type="string" name="interaction" value="Physical&amp;nbsp;interactions" cy:editable="false"/>
    <graphics width="1" fill="#59b82a" cy:sourceArrow="0" cy:targetArrow="0" cy:sourceArrowColor="#000000" cy:targetArrowColor="#000000" cy:edgeLabelFont="SanSerif-0-10" cy:edgeLabel="" cy:edgeLineType="SOLID" cy:curved="STRAIGHT_LINES"/>
  </edge>
  <edge label="FHOD1 (Physical&amp;nbsp;interactions) ZMYND8" source="-203" target="-150">
    <att type="string" name="canonicalName" value="FHOD1 (Physical&amp;nbsp;interactions) ZMYND8"/>
    <att type="string" name="interaction" value="Physical&amp;nbsp;interactions" cy:editable="false"/>
    <graphics width="1" fill="#59b82a" cy:sourceArrow="0" cy:targetArrow="0" cy:sourceArrowColor="#000000" cy:targetArrowColor="#000000" cy:edgeLabelFont="SanSerif-0-10" cy:edgeLabel="" cy:edgeLineType="SOLID" cy:curved="STRAIGHT_LINES"/>
  </edge>
  <edge label="DUS2L (Physical&amp;nbsp;interactions) EPRS" source="-202" target="-165">
    <att type="string" name="canonicalName" value="DUS2L (Physical&amp;nbsp;interactions) EPRS"/>
    <att type="string" name="interaction" value="Physical&amp;nbsp;interactions" cy:editable="false"/>
    <graphics width="1" fill="#59b82a" cy:sourceArrow="0" cy:targetArrow="0" cy:sourceArrowColor="#000000" cy:targetArrowColor="#000000" cy:edgeLabelFont="SanSerif-0-10" cy:edgeLabel="" cy:edgeLineType="SOLID" cy:curved="STRAIGHT_LINES"/>
  </edge>
  <edge label="NOL12 (Physical&amp;nbsp;interactions) SF3B3" source="-201" target="-208">
    <att type="string" name="canonicalName" value="NOL12 (Physical&amp;nbsp;interactions) SF3B3"/>
    <att type="string" name="interaction" value="Physical&amp;nbsp;interactions" cy:editable="false"/>
    <graphics width="1" fill="#59b82a" cy:sourceArrow="0" cy:targetArrow="0" cy:sourceArrowColor="#000000" cy:targetArrowColor="#000000" cy:edgeLabelFont="SanSerif-0-10" cy:edgeLabel="" cy:edgeLineType="SOLID" cy:curved="STRAIGHT_LINES"/>
  </edge>
  <edge label="ARL4D (Physical&amp;nbsp;interactions) EPRS" source="-200" target="-165">
    <att type="string" name="canonicalName" value="ARL4D (Physical&amp;nbsp;interactions) EPRS"/>
    <att type="string" name="interaction" value="Physical&amp;nbsp;interactions" cy:editable="false"/>
    <graphics width="1" fill="#59b82a" cy:sourceArrow="0" cy:targetArrow="0" cy:sourceArrowColor="#000000" cy:targetArrowColor="#000000" cy:edgeLabelFont="SanSerif-0-10" cy:edgeLabel="" cy:edgeLineType="SOLID" cy:curved="STRAIGHT_LINES"/>
  </edge>
  <edge label="ARL4D (Physical&amp;nbsp;interactions) EIF2B1" source="-200" target="-220">
    <att type="string" name="canonicalName" value="ARL4D (Physical&amp;nbsp;interactions) EIF2B1"/>
    <att type="string" name="interaction" value="Physical&amp;nbsp;interactions" cy:editable="false"/>
    <graphics width="1" fill="#59b82a" cy:sourceArrow="0" cy:targetArrow="0" cy:sourceArrowColor="#000000" cy:targetArrowColor="#000000" cy:edgeLabelFont="SanSerif-0-10" cy:edgeLabel="" cy:edgeLineType="SOLID" cy:curved="STRAIGHT_LINES"/>
  </edge>
  <edge label="NCAN (Physical&amp;nbsp;interactions) TNC" source="-199" target="-206">
    <att type="string" name="canonicalName" value="NCAN (Physical&amp;nbsp;interactions) TNC"/>
    <att type="string" name="interaction" value="Physical&amp;nbsp;interactions" cy:editable="false"/>
    <graphics width="1" fill="#59b82a" cy:sourceArrow="0" cy:targetArrow="0" cy:sourceArrowColor="#000000" cy:targetArrowColor="#000000" cy:edgeLabelFont="SanSerif-0-10" cy:edgeLabel="" cy:edgeLineType="SOLID" cy:curved="STRAIGHT_LINES"/>
  </edge>
  <edge label="NCAN (Predicted) TNC" source="-199" target="-206">
    <att type="string" name="canonicalName" value="NCAN (Predicted) TNC"/>
    <att type="string" name="interaction" value="Predicted" cy:editable="false"/>
    <graphics width="1" fill="#59b82a" cy:sourceArrow="0" cy:targetArrow="0" cy:sourceArrowColor="#000000" cy:targetArrowColor="#000000" cy:edgeLabelFont="SanSerif-0-10" cy:edgeLabel="" cy:edgeLineType="SOLID" cy:curved="STRAIGHT_LINES"/>
  </edge>
  <edge label="CNTN1 (Physical&amp;nbsp;interactions) TNC" source="-198" target="-206">
    <att type="string" name="canonicalName" value="CNTN1 (Physical&amp;nbsp;interactions) TNC"/>
    <att type="string" name="interaction" value="Physical&amp;nbsp;interactions" cy:editable="false"/>
    <graphics width="1" fill="#59b82a" cy:sourceArrow="0" cy:targetArrow="0" cy:sourceArrowColor="#000000" cy:targetArrowColor="#000000" cy:edgeLabelFont="SanSerif-0-10" cy:edgeLabel="" cy:edgeLineType="SOLID" cy:curved="STRAIGHT_LINES"/>
  </edge>
  <edge label="CNTN1 (Physical&amp;nbsp;interactions) PTPRZ1" source="-198" target="-217">
    <att type="string" name="canonicalName" value="CNTN1 (Physical&amp;nbsp;interactions) PTPRZ1"/>
    <att type="string" name="interaction" value="Physical&amp;nbsp;interactions" cy:editable="false"/>
    <graphics width="1" fill="#59b82a" cy:sourceArrow="0" cy:targetArrow="0" cy:sourceArrowColor="#000000" cy:targetArrowColor="#000000" cy:edgeLabelFont="SanSerif-0-10" cy:edgeLabel="" cy:edgeLineType="SOLID" cy:curved="STRAIGHT_LINES"/>
  </edge>
  <edge label="CNTN1 (Predicted) PTPRZ1" source="-198" target="-217">
    <att type="string" name="canonicalName" value="CNTN1 (Predicted) PTPRZ1"/>
    <att type="string" name="interaction" value="Predicted" cy:editable="false"/>
    <graphics width="1" fill="#59b82a" cy:sourceArrow="0" cy:targetArrow="0" cy:sourceArrowColor="#000000" cy:targetArrowColor="#000000" cy:edgeLabelFont="SanSerif-0-10" cy:edgeLabel="" cy:edgeLineType="SOLID" cy:curved="STRAIGHT_LINES"/>
  </edge>
  <edge label="CNTN1 (Predicted) TNC" source="-198" target="-206">
    <att type="string" name="canonicalName" value="CNTN1 (Predicted) TNC"/>
    <att type="string" name="interaction" value="Predicted" cy:editable="false"/>
    <graphics width="1" fill="#59b82a" cy:sourceArrow="0" cy:targetArrow="0" cy:sourceArrowColor="#000000" cy:targetArrowColor="#000000" cy:edgeLabelFont="SanSerif-0-10" cy:edgeLabel="" cy:edgeLineType="SOLID" cy:curved="STRAIGHT_LINES"/>
  </edge>
  <edge label="CBWD1 (Physical&amp;nbsp;interactions) GGT1" source="-197" target="-118">
    <att type="string" name="canonicalName" value="CBWD1 (Physical&amp;nbsp;interactions) GGT1"/>
    <att type="string" name="interaction" value="Physical&amp;nbsp;interactions" cy:editable="false"/>
    <graphics width="1" fill="#59b82a" cy:sourceArrow="0" cy:targetArrow="0" cy:sourceArrowColor="#000000" cy:targetArrowColor="#000000" cy:edgeLabelFont="SanSerif-0-10" cy:edgeLabel="" cy:edgeLineType="SOLID" cy:curved="STRAIGHT_LINES"/>
  </edge>
  <edge label="CBWD1 (Predicted) GGT1" source="-197" target="-118">
    <att type="string" name="canonicalName" value="CBWD1 (Predicted) GGT1"/>
    <att type="string" name="interaction" value="Predicted" cy:editable="false"/>
    <graphics width="1" fill="#59b82a" cy:sourceArrow="0" cy:targetArrow="0" cy:sourceArrowColor="#000000" cy:targetArrowColor="#000000" cy:edgeLabelFont="SanSerif-0-10" cy:edgeLabel="" cy:edgeLineType="SOLID" cy:curved="STRAIGHT_LINES"/>
  </edge>
  <edge label="PRUNE (Physical&amp;nbsp;interactions) GSK3B" source="-196" target="-223">
    <att type="string" name="canonicalName" value="PRUNE (Physical&amp;nbsp;interactions) GSK3B"/>
    <att type="string" name="interaction" value="Physical&amp;nbsp;interactions" cy:editable="false"/>
    <graphics width="1" fill="#59b82a" cy:sourceArrow="0" cy:targetArrow="0" cy:sourceArrowColor="#000000" cy:targetArrowColor="#000000" cy:edgeLabelFont="SanSerif-0-10" cy:edgeLabel="" cy:edgeLineType="SOLID" cy:curved="STRAIGHT_LINES"/>
  </edge>
  <edge label="HOXC11 (Pathway) LCT" source="-195" target="-204">
    <att type="string" name="canonicalName" value="HOXC11 (Pathway) LCT"/>
    <att type="string" name="interaction" value="Pathway" cy:editable="false"/>
    <graphics width="1" fill="#59b82a" cy:sourceArrow="0" cy:targetArrow="0" cy:sourceArrowColor="#000000" cy:targetArrowColor="#000000" cy:edgeLabelFont="SanSerif-0-10" cy:edgeLabel="" cy:edgeLineType="SOLID" cy:curved="STRAIGHT_LINES"/>
  </edge>
  <edge label="ECSIT (Predicted) GGT1" source="-194" target="-118">
    <att type="string" name="canonicalName" value="ECSIT (Predicted) GGT1"/>
    <att type="string" name="interaction" value="Predicted" cy:editable="false"/>
    <graphics width="1" fill="#59b82a" cy:sourceArrow="0" cy:targetArrow="0" cy:sourceArrowColor="#000000" cy:targetArrowColor="#000000" cy:edgeLabelFont="SanSerif-0-10" cy:edgeLabel="" cy:edgeLineType="SOLID" cy:curved="STRAIGHT_LINES"/>
  </edge>
  <edge label="SGK3 (Physical&amp;nbsp;interactions) GSK3B" source="-193" target="-223">
    <att type="string" name="canonicalName" value="SGK3 (Physical&amp;nbsp;interactions) GSK3B"/>
    <att type="string" name="interaction" value="Physical&amp;nbsp;interactions" cy:editable="false"/>
    <graphics width="1" fill="#59b82a" cy:sourceArrow="0" cy:targetArrow="0" cy:sourceArrowColor="#000000" cy:targetArrowColor="#000000" cy:edgeLabelFont="SanSerif-0-10" cy:edgeLabel="" cy:edgeLineType="SOLID" cy:curved="STRAIGHT_LINES"/>
  </edge>
  <edge label="SGK3 (Predicted) GSK3B" source="-193" target="-223">
    <att type="string" name="canonicalName" value="SGK3 (Predicted) GSK3B"/>
    <att type="string" name="interaction" value="Predicted" cy:editable="false"/>
    <graphics width="1" fill="#59b82a" cy:sourceArrow="0" cy:targetArrow="0" cy:sourceArrowColor="#000000" cy:targetArrowColor="#000000" cy:edgeLabelFont="SanSerif-0-10" cy:edgeLabel="" cy:edgeLineType="SOLID" cy:curved="STRAIGHT_LINES"/>
  </edge>
  <edge label="ZDHHC3 (Physical&amp;nbsp;interactions) GABRG2" source="-192" target="-191">
    <att type="string" name="canonicalName" value="ZDHHC3 (Physical&amp;nbsp;interactions) GABRG2"/>
    <att type="string" name="interaction" value="Physical&amp;nbsp;interactions" cy:editable="false"/>
    <graphics width="1" fill="#59b82a" cy:sourceArrow="0" cy:targetArrow="0" cy:sourceArrowColor="#000000" cy:targetArrowColor="#000000" cy:edgeLabelFont="SanSerif-0-10" cy:edgeLabel="" cy:edgeLineType="SOLID" cy:curved="STRAIGHT_LINES"/>
  </edge>
  <edge label="SHC2 (Pathway) NTRK2" source="-190" target="-173">
    <att type="string" name="canonicalName" value="SHC2 (Pathway) NTRK2"/>
    <att type="string" name="interaction" value="Pathway" cy:editable="false"/>
    <graphics width="1" fill="#59b82a" cy:sourceArrow="0" cy:targetArrow="0" cy:sourceArrowColor="#000000" cy:targetArrowColor="#000000" cy:edgeLabelFont="SanSerif-0-10" cy:edgeLabel="" cy:edgeLineType="SOLID" cy:curved="STRAIGHT_LINES"/>
  </edge>
  <edge label="SHC2 (Pathway) BDNF" source="-190" target="-122">
    <att type="string" name="canonicalName" value="SHC2 (Pathway) BDNF"/>
    <att type="string" name="interaction" value="Pathway" cy:editable="false"/>
    <graphics width="1" fill="#59b82a" cy:sourceArrow="0" cy:targetArrow="0" cy:sourceArrowColor="#000000" cy:targetArrowColor="#000000" cy:edgeLabelFont="SanSerif-0-10" cy:edgeLabel="" cy:edgeLineType="SOLID" cy:curved="STRAIGHT_LINES"/>
  </edge>
  <edge label="SHC2 (Pathway) FLT1" source="-190" target="-215">
    <att type="string" name="canonicalName" value="SHC2 (Pathway) FLT1"/>
    <att type="string" name="interaction" value="Pathway" cy:editable="false"/>
    <graphics width="1" fill="#59b82a" cy:sourceArrow="0" cy:targetArrow="0" cy:sourceArrowColor="#000000" cy:targetArrowColor="#000000" cy:edgeLabelFont="SanSerif-0-10" cy:edgeLabel="" cy:edgeLineType="SOLID" cy:curved="STRAIGHT_LINES"/>
  </edge>
  <edge label="SHC2 (Physical&amp;nbsp;interactions) FLT1" source="-190" target="-215">
    <att type="string" name="canonicalName" value="SHC2 (Physical&amp;nbsp;interactions) FLT1"/>
    <att type="string" name="interaction" value="Physical&amp;nbsp;interactions" cy:editable="false"/>
    <graphics width="1" fill="#59b82a" cy:sourceArrow="0" cy:targetArrow="0" cy:sourceArrowColor="#000000" cy:targetArrowColor="#000000" cy:edgeLabelFont="SanSerif-0-10" cy:edgeLabel="" cy:edgeLineType="SOLID" cy:curved="STRAIGHT_LINES"/>
  </edge>
  <edge label="SHC2 (Physical&amp;nbsp;interactions) NTRK2" source="-190" target="-173">
    <att type="string" name="canonicalName" value="SHC2 (Physical&amp;nbsp;interactions) NTRK2"/>
    <att type="string" name="interaction" value="Physical&amp;nbsp;interactions" cy:editable="false"/>
    <graphics width="1" fill="#59b82a" cy:sourceArrow="0" cy:targetArrow="0" cy:sourceArrowColor="#000000" cy:targetArrowColor="#000000" cy:edgeLabelFont="SanSerif-0-10" cy:edgeLabel="" cy:edgeLineType="SOLID" cy:curved="STRAIGHT_LINES"/>
  </edge>
  <edge label="FRAT2 (Pathway) GSK3B" source="-189" target="-223">
    <att type="string" name="canonicalName" value="FRAT2 (Pathway) GSK3B"/>
    <att type="string" name="interaction" value="Pathway" cy:editable="false"/>
    <graphics width="1" fill="#59b82a" cy:sourceArrow="0" cy:targetArrow="0" cy:sourceArrowColor="#000000" cy:targetArrowColor="#000000" cy:edgeLabelFont="SanSerif-0-10" cy:edgeLabel="" cy:edgeLineType="SOLID" cy:curved="STRAIGHT_LINES"/>
  </edge>
  <edge label="FRAT2 (Physical&amp;nbsp;interactions) GSK3B" source="-189" target="-223">
    <att type="string" name="canonicalName" value="FRAT2 (Physical&amp;nbsp;interactions) GSK3B"/>
    <att type="string" name="interaction" value="Physical&amp;nbsp;interactions" cy:editable="false"/>
    <graphics width="1" fill="#59b82a" cy:sourceArrow="0" cy:targetArrow="0" cy:sourceArrowColor="#000000" cy:targetArrowColor="#000000" cy:edgeLabelFont="SanSerif-0-10" cy:edgeLabel="" cy:edgeLineType="SOLID" cy:curved="STRAIGHT_LINES"/>
  </edge>
  <edge label="C14orf129 (Physical&amp;nbsp;interactions) GSK3B" source="-188" target="-223">
    <att type="string" name="canonicalName" value="C14orf129 (Physical&amp;nbsp;interactions) GSK3B"/>
    <att type="string" name="interaction" value="Physical&amp;nbsp;interactions" cy:editable="false"/>
    <graphics width="1" fill="#59b82a" cy:sourceArrow="0" cy:targetArrow="0" cy:sourceArrowColor="#000000" cy:targetArrowColor="#000000" cy:edgeLabelFont="SanSerif-0-10" cy:edgeLabel="" cy:edgeLineType="SOLID" cy:curved="STRAIGHT_LINES"/>
  </edge>
  <edge label="DYNLL2 (Physical&amp;nbsp;interactions) GPRIN2" source="-187" target="-116">
    <att type="string" name="canonicalName" value="DYNLL2 (Physical&amp;nbsp;interactions) GPRIN2"/>
    <att type="string" name="interaction" value="Physical&amp;nbsp;interactions" cy:editable="false"/>
    <graphics width="1" fill="#59b82a" cy:sourceArrow="0" cy:targetArrow="0" cy:sourceArrowColor="#000000" cy:targetArrowColor="#000000" cy:edgeLabelFont="SanSerif-0-10" cy:edgeLabel="" cy:edgeLineType="SOLID" cy:curved="STRAIGHT_LINES"/>
  </edge>
  <edge label="SH2D1A (Physical&amp;nbsp;interactions) SLAMF7" source="-186" target="-166">
    <att type="string" name="canonicalName" value="SH2D1A (Physical&amp;nbsp;interactions) SLAMF7"/>
    <att type="string" name="interaction" value="Physical&amp;nbsp;interactions" cy:editable="false"/>
    <graphics width="1" fill="#59b82a" cy:sourceArrow="0" cy:targetArrow="0" cy:sourceArrowColor="#000000" cy:targetArrowColor="#000000" cy:edgeLabelFont="SanSerif-0-10" cy:edgeLabel="" cy:edgeLineType="SOLID" cy:curved="STRAIGHT_LINES"/>
  </edge>
  <edge label="SH2D1A (Physical&amp;nbsp;interactions) NTRK2" source="-186" target="-173">
    <att type="string" name="canonicalName" value="SH2D1A (Physical&amp;nbsp;interactions) NTRK2"/>
    <att type="string" name="interaction" value="Physical&amp;nbsp;interactions" cy:editable="false"/>
    <graphics width="1" fill="#59b82a" cy:sourceArrow="0" cy:targetArrow="0" cy:sourceArrowColor="#000000" cy:targetArrowColor="#000000" cy:edgeLabelFont="SanSerif-0-10" cy:edgeLabel="" cy:edgeLineType="SOLID" cy:curved="STRAIGHT_LINES"/>
  </edge>
  <edge label="BZW1 (Physical&amp;nbsp;interactions) MAGI1" source="-185" target="-129">
    <att type="string" name="canonicalName" value="BZW1 (Physical&amp;nbsp;interactions) MAGI1"/>
    <att type="string" name="interaction" value="Physical&amp;nbsp;interactions" cy:editable="false"/>
    <graphics width="1" fill="#59b82a" cy:sourceArrow="0" cy:targetArrow="0" cy:sourceArrowColor="#000000" cy:targetArrowColor="#000000" cy:edgeLabelFont="SanSerif-0-10" cy:edgeLabel="" cy:edgeLineType="SOLID" cy:curved="STRAIGHT_LINES"/>
  </edge>
  <edge label="SPRY2 (Physical&amp;nbsp;interactions) GPRIN2" source="-184" target="-116">
    <att type="string" name="canonicalName" value="SPRY2 (Physical&amp;nbsp;interactions) GPRIN2"/>
    <att type="string" name="interaction" value="Physical&amp;nbsp;interactions" cy:editable="false"/>
    <graphics width="1" fill="#59b82a" cy:sourceArrow="0" cy:targetArrow="0" cy:sourceArrowColor="#000000" cy:targetArrowColor="#000000" cy:edgeLabelFont="SanSerif-0-10" cy:edgeLabel="" cy:edgeLineType="SOLID" cy:curved="STRAIGHT_LINES"/>
  </edge>
  <edge label="AKT1 (Pathway) SFN" source="-183" target="-207">
    <att type="string" name="canonicalName" value="AKT1 (Pathway) SFN"/>
    <att type="string" name="interaction" value="Pathway" cy:editable="false"/>
    <graphics width="1" fill="#59b82a" cy:sourceArrow="0" cy:targetArrow="0" cy:sourceArrowColor="#000000" cy:targetArrowColor="#000000" cy:edgeLabelFont="SanSerif-0-10" cy:edgeLabel="" cy:edgeLineType="SOLID" cy:curved="STRAIGHT_LINES"/>
  </edge>
  <edge label="AKT1 (Pathway) GSK3B" source="-183" target="-223">
    <att type="string" name="canonicalName" value="AKT1 (Pathway) GSK3B"/>
    <att type="string" name="interaction" value="Pathway" cy:editable="false"/>
    <graphics width="1" fill="#59b82a" cy:sourceArrow="0" cy:targetArrow="0" cy:sourceArrowColor="#000000" cy:targetArrowColor="#000000" cy:edgeLabelFont="SanSerif-0-10" cy:edgeLabel="" cy:edgeLineType="SOLID" cy:curved="STRAIGHT_LINES"/>
  </edge>
  <edge label="AKT1 (Pathway) PLCG1" source="-183" target="-172">
    <att type="string" name="canonicalName" value="AKT1 (Pathway) PLCG1"/>
    <att type="string" name="interaction" value="Pathway" cy:editable="false"/>
    <graphics width="1" fill="#59b82a" cy:sourceArrow="0" cy:targetArrow="0" cy:sourceArrowColor="#000000" cy:targetArrowColor="#000000" cy:edgeLabelFont="SanSerif-0-10" cy:edgeLabel="" cy:edgeLineType="SOLID" cy:curved="STRAIGHT_LINES"/>
  </edge>
  <edge label="AKT1 (Physical&amp;nbsp;interactions) GSK3B" source="-183" target="-223">
    <att type="string" name="canonicalName" value="AKT1 (Physical&amp;nbsp;interactions) GSK3B"/>
    <att type="string" name="interaction" value="Physical&amp;nbsp;interactions" cy:editable="false"/>
    <graphics width="1" fill="#59b82a" cy:sourceArrow="0" cy:targetArrow="0" cy:sourceArrowColor="#000000" cy:targetArrowColor="#000000" cy:edgeLabelFont="SanSerif-0-10" cy:edgeLabel="" cy:edgeLineType="SOLID" cy:curved="STRAIGHT_LINES"/>
  </edge>
  <edge label="AKT1 (Physical&amp;nbsp;interactions) VEGFA" source="-183" target="-137">
    <att type="string" name="canonicalName" value="AKT1 (Physical&amp;nbsp;interactions) VEGFA"/>
    <att type="string" name="interaction" value="Physical&amp;nbsp;interactions" cy:editable="false"/>
    <graphics width="1" fill="#59b82a" cy:sourceArrow="0" cy:targetArrow="0" cy:sourceArrowColor="#000000" cy:targetArrowColor="#000000" cy:edgeLabelFont="SanSerif-0-10" cy:edgeLabel="" cy:edgeLineType="SOLID" cy:curved="STRAIGHT_LINES"/>
  </edge>
  <edge label="AKT1 (Physical&amp;nbsp;interactions) SFN" source="-183" target="-207">
    <att type="string" name="canonicalName" value="AKT1 (Physical&amp;nbsp;interactions) SFN"/>
    <att type="string" name="interaction" value="Physical&amp;nbsp;interactions" cy:editable="false"/>
    <graphics width="1" fill="#59b82a" cy:sourceArrow="0" cy:targetArrow="0" cy:sourceArrowColor="#000000" cy:targetArrowColor="#000000" cy:edgeLabelFont="SanSerif-0-10" cy:edgeLabel="" cy:edgeLineType="SOLID" cy:curved="STRAIGHT_LINES"/>
  </edge>
  <edge label="AKT1 (Physical&amp;nbsp;interactions) PLCG1" source="-183" target="-172">
    <att type="string" name="canonicalName" value="AKT1 (Physical&amp;nbsp;interactions) PLCG1"/>
    <att type="string" name="interaction" value="Physical&amp;nbsp;interactions" cy:editable="false"/>
    <graphics width="1" fill="#59b82a" cy:sourceArrow="0" cy:targetArrow="0" cy:sourceArrowColor="#000000" cy:targetArrowColor="#000000" cy:edgeLabelFont="SanSerif-0-10" cy:edgeLabel="" cy:edgeLineType="SOLID" cy:curved="STRAIGHT_LINES"/>
  </edge>
  <edge label="AKT1 (Predicted) GSK3B" source="-183" target="-223">
    <att type="string" name="canonicalName" value="AKT1 (Predicted) GSK3B"/>
    <att type="string" name="interaction" value="Predicted" cy:editable="false"/>
    <graphics width="1" fill="#59b82a" cy:sourceArrow="0" cy:targetArrow="0" cy:sourceArrowColor="#000000" cy:targetArrowColor="#000000" cy:edgeLabelFont="SanSerif-0-10" cy:edgeLabel="" cy:edgeLineType="SOLID" cy:curved="STRAIGHT_LINES"/>
  </edge>
  <edge label="CANX (Physical&amp;nbsp;interactions) LCT" source="-182" target="-204">
    <att type="string" name="canonicalName" value="CANX (Physical&amp;nbsp;interactions) LCT"/>
    <att type="string" name="interaction" value="Physical&amp;nbsp;interactions" cy:editable="false"/>
    <graphics width="1" fill="#59b82a" cy:sourceArrow="0" cy:targetArrow="0" cy:sourceArrowColor="#000000" cy:targetArrowColor="#000000" cy:edgeLabelFont="SanSerif-0-10" cy:edgeLabel="" cy:edgeLineType="SOLID" cy:curved="STRAIGHT_LINES"/>
  </edge>
  <edge label="QARS (Pathway) EPRS" source="-181" target="-165">
    <att type="string" name="canonicalName" value="QARS (Pathway) EPRS"/>
    <att type="string" name="interaction" value="Pathway" cy:editable="false"/>
    <graphics width="1" fill="#59b82a" cy:sourceArrow="0" cy:targetArrow="0" cy:sourceArrowColor="#000000" cy:targetArrowColor="#000000" cy:edgeLabelFont="SanSerif-0-10" cy:edgeLabel="" cy:edgeLineType="SOLID" cy:curved="STRAIGHT_LINES"/>
  </edge>
  <edge label="QARS (Pathway) IARS" source="-181" target="-209">
    <att type="string" name="canonicalName" value="QARS (Pathway) IARS"/>
    <att type="string" name="interaction" value="Pathway" cy:editable="false"/>
    <graphics width="1" fill="#59b82a" cy:sourceArrow="0" cy:targetArrow="0" cy:sourceArrowColor="#000000" cy:targetArrowColor="#000000" cy:edgeLabelFont="SanSerif-0-10" cy:edgeLabel="" cy:edgeLineType="SOLID" cy:curved="STRAIGHT_LINES"/>
  </edge>
  <edge label="QARS (Pathway) AIMP2" source="-181" target="-216">
    <att type="string" name="canonicalName" value="QARS (Pathway) AIMP2"/>
    <att type="string" name="interaction" value="Pathway" cy:editable="false"/>
    <graphics width="1" fill="#59b82a" cy:sourceArrow="0" cy:targetArrow="0" cy:sourceArrowColor="#000000" cy:targetArrowColor="#000000" cy:edgeLabelFont="SanSerif-0-10" cy:edgeLabel="" cy:edgeLineType="SOLID" cy:curved="STRAIGHT_LINES"/>
  </edge>
  <edge label="QARS (Pathway) RARS" source="-181" target="-136">
    <att type="string" name="canonicalName" value="QARS (Pathway) RARS"/>
    <att type="string" name="interaction" value="Pathway" cy:editable="false"/>
    <graphics width="1" fill="#59b82a" cy:sourceArrow="0" cy:targetArrow="0" cy:sourceArrowColor="#000000" cy:targetArrowColor="#000000" cy:edgeLabelFont="SanSerif-0-10" cy:edgeLabel="" cy:edgeLineType="SOLID" cy:curved="STRAIGHT_LINES"/>
  </edge>
  <edge label="QARS (Physical&amp;nbsp;interactions) RARS" source="-181" target="-136">
    <att type="string" name="canonicalName" value="QARS (Physical&amp;nbsp;interactions) RARS"/>
    <att type="string" name="interaction" value="Physical&amp;nbsp;interactions" cy:editable="false"/>
    <graphics width="1" fill="#59b82a" cy:sourceArrow="0" cy:targetArrow="0" cy:sourceArrowColor="#000000" cy:targetArrowColor="#000000" cy:edgeLabelFont="SanSerif-0-10" cy:edgeLabel="" cy:edgeLineType="SOLID" cy:curved="STRAIGHT_LINES"/>
  </edge>
  <edge label="QARS (Physical&amp;nbsp;interactions) AIMP2" source="-181" target="-216">
    <att type="string" name="canonicalName" value="QARS (Physical&amp;nbsp;interactions) AIMP2"/>
    <att type="string" name="interaction" value="Physical&amp;nbsp;interactions" cy:editable="false"/>
    <graphics width="1" fill="#59b82a" cy:sourceArrow="0" cy:targetArrow="0" cy:sourceArrowColor="#000000" cy:targetArrowColor="#000000" cy:edgeLabelFont="SanSerif-0-10" cy:edgeLabel="" cy:edgeLineType="SOLID" cy:curved="STRAIGHT_LINES"/>
  </edge>
  <edge label="QARS (Predicted) GGT1" source="-181" target="-118">
    <att type="string" name="canonicalName" value="QARS (Predicted) GGT1"/>
    <att type="string" name="interaction" value="Predicted" cy:editable="false"/>
    <graphics width="1" fill="#59b82a" cy:sourceArrow="0" cy:targetArrow="0" cy:sourceArrowColor="#000000" cy:targetArrowColor="#000000" cy:edgeLabelFont="SanSerif-0-10" cy:edgeLabel="" cy:edgeLineType="SOLID" cy:curved="STRAIGHT_LINES"/>
  </edge>
  <edge label="LDLR (Physical&amp;nbsp;interactions) FLT1" source="-180" target="-215">
    <att type="string" name="canonicalName" value="LDLR (Physical&amp;nbsp;interactions) FLT1"/>
    <att type="string" name="interaction" value="Physical&amp;nbsp;interactions" cy:editable="false"/>
    <graphics width="1" fill="#59b82a" cy:sourceArrow="0" cy:targetArrow="0" cy:sourceArrowColor="#000000" cy:targetArrowColor="#000000" cy:edgeLabelFont="SanSerif-0-10" cy:edgeLabel="" cy:edgeLineType="SOLID" cy:curved="STRAIGHT_LINES"/>
  </edge>
  <edge label="LDLR (Predicted) FLT1" source="-180" target="-215">
    <att type="string" name="canonicalName" value="LDLR (Predicted) FLT1"/>
    <att type="string" name="interaction" value="Predicted" cy:editable="false"/>
    <graphics width="1" fill="#59b82a" cy:sourceArrow="0" cy:targetArrow="0" cy:sourceArrowColor="#000000" cy:targetArrowColor="#000000" cy:edgeLabelFont="SanSerif-0-10" cy:edgeLabel="" cy:edgeLineType="SOLID" cy:curved="STRAIGHT_LINES"/>
  </edge>
  <edge label="NAMPT (Physical&amp;nbsp;interactions) GGT1" source="-178" target="-118">
    <att type="string" name="canonicalName" value="NAMPT (Physical&amp;nbsp;interactions) GGT1"/>
    <att type="string" name="interaction" value="Physical&amp;nbsp;interactions" cy:editable="false"/>
    <graphics width="1" fill="#59b82a" cy:sourceArrow="0" cy:targetArrow="0" cy:sourceArrowColor="#000000" cy:targetArrowColor="#000000" cy:edgeLabelFont="SanSerif-0-10" cy:edgeLabel="" cy:edgeLineType="SOLID" cy:curved="STRAIGHT_LINES"/>
  </edge>
  <edge label="RERE (Physical&amp;nbsp;interactions) ZMYND8" source="-177" target="-150">
    <att type="string" name="canonicalName" value="RERE (Physical&amp;nbsp;interactions) ZMYND8"/>
    <att type="string" name="interaction" value="Physical&amp;nbsp;interactions" cy:editable="false"/>
    <graphics width="1" fill="#59b82a" cy:sourceArrow="0" cy:targetArrow="0" cy:sourceArrowColor="#000000" cy:targetArrowColor="#000000" cy:edgeLabelFont="SanSerif-0-10" cy:edgeLabel="" cy:edgeLineType="SOLID" cy:curved="STRAIGHT_LINES"/>
  </edge>
  <edge label="CHAF1A (Physical&amp;nbsp;interactions) LCT" source="-176" target="-204">
    <att type="string" name="canonicalName" value="CHAF1A (Physical&amp;nbsp;interactions) LCT"/>
    <att type="string" name="interaction" value="Physical&amp;nbsp;interactions" cy:editable="false"/>
    <graphics width="1" fill="#59b82a" cy:sourceArrow="0" cy:targetArrow="0" cy:sourceArrowColor="#000000" cy:targetArrowColor="#000000" cy:edgeLabelFont="SanSerif-0-10" cy:edgeLabel="" cy:edgeLineType="SOLID" cy:curved="STRAIGHT_LINES"/>
  </edge>
  <edge label="CHAF1A (Physical&amp;nbsp;interactions) PLCG1" source="-176" target="-172">
    <att type="string" name="canonicalName" value="CHAF1A (Physical&amp;nbsp;interactions) PLCG1"/>
    <att type="string" name="interaction" value="Physical&amp;nbsp;interactions" cy:editable="false"/>
    <graphics width="1" fill="#59b82a" cy:sourceArrow="0" cy:targetArrow="0" cy:sourceArrowColor="#000000" cy:targetArrowColor="#000000" cy:edgeLabelFont="SanSerif-0-10" cy:edgeLabel="" cy:edgeLineType="SOLID" cy:curved="STRAIGHT_LINES"/>
  </edge>
  <edge label="SYT16 (Physical&amp;nbsp;interactions) SYT14" source="-175" target="-174">
    <att type="string" name="canonicalName" value="SYT16 (Physical&amp;nbsp;interactions) SYT14"/>
    <att type="string" name="interaction" value="Physical&amp;nbsp;interactions" cy:editable="false"/>
    <graphics width="1" fill="#59b82a" cy:sourceArrow="0" cy:targetArrow="0" cy:sourceArrowColor="#000000" cy:targetArrowColor="#000000" cy:edgeLabelFont="SanSerif-0-10" cy:edgeLabel="" cy:edgeLineType="SOLID" cy:curved="STRAIGHT_LINES"/>
  </edge>
  <edge label="SYT16 (Predicted) SYT14" source="-175" target="-174">
    <att type="string" name="canonicalName" value="SYT16 (Predicted) SYT14"/>
    <att type="string" name="interaction" value="Predicted" cy:editable="false"/>
    <graphics width="1" fill="#59b82a" cy:sourceArrow="0" cy:targetArrow="0" cy:sourceArrowColor="#000000" cy:targetArrowColor="#000000" cy:edgeLabelFont="SanSerif-0-10" cy:edgeLabel="" cy:edgeLineType="SOLID" cy:curved="STRAIGHT_LINES"/>
  </edge>
  <edge label="PLCG1 (Pathway) PGF" source="-172" target="-113">
    <att type="string" name="canonicalName" value="PLCG1 (Pathway) PGF"/>
    <att type="string" name="interaction" value="Pathway" cy:editable="false"/>
    <graphics width="1" fill="#59b82a" cy:sourceArrow="0" cy:targetArrow="0" cy:sourceArrowColor="#000000" cy:targetArrowColor="#000000" cy:edgeLabelFont="SanSerif-0-10" cy:edgeLabel="" cy:edgeLineType="SOLID" cy:curved="STRAIGHT_LINES"/>
  </edge>
  <edge label="PLCG1 (Pathway) SPRY2" source="-172" target="-184">
    <att type="string" name="canonicalName" value="PLCG1 (Pathway) SPRY2"/>
    <att type="string" name="interaction" value="Pathway" cy:editable="false"/>
    <graphics width="1" fill="#59b82a" cy:sourceArrow="0" cy:targetArrow="0" cy:sourceArrowColor="#000000" cy:targetArrowColor="#000000" cy:edgeLabelFont="SanSerif-0-10" cy:edgeLabel="" cy:edgeLineType="SOLID" cy:curved="STRAIGHT_LINES"/>
  </edge>
  <edge label="PLCG1 (Pathway) FLT1" source="-172" target="-215">
    <att type="string" name="canonicalName" value="PLCG1 (Pathway) FLT1"/>
    <att type="string" name="interaction" value="Pathway" cy:editable="false"/>
    <graphics width="1" fill="#59b82a" cy:sourceArrow="0" cy:targetArrow="0" cy:sourceArrowColor="#000000" cy:targetArrowColor="#000000" cy:edgeLabelFont="SanSerif-0-10" cy:edgeLabel="" cy:edgeLineType="SOLID" cy:curved="STRAIGHT_LINES"/>
  </edge>
  <edge label="PLCG1 (Physical&amp;nbsp;interactions) FLT1" source="-172" target="-215">
    <att type="string" name="canonicalName" value="PLCG1 (Physical&amp;nbsp;interactions) FLT1"/>
    <att type="string" name="interaction" value="Physical&amp;nbsp;interactions" cy:editable="false"/>
    <graphics width="1" fill="#59b82a" cy:sourceArrow="0" cy:targetArrow="0" cy:sourceArrowColor="#000000" cy:targetArrowColor="#000000" cy:edgeLabelFont="SanSerif-0-10" cy:edgeLabel="" cy:edgeLineType="SOLID" cy:curved="STRAIGHT_LINES"/>
  </edge>
  <edge label="PLCG1 (Physical&amp;nbsp;interactions) NTRK2" source="-172" target="-173">
    <att type="string" name="canonicalName" value="PLCG1 (Physical&amp;nbsp;interactions) NTRK2"/>
    <att type="string" name="interaction" value="Physical&amp;nbsp;interactions" cy:editable="false"/>
    <graphics width="1" fill="#59b82a" cy:sourceArrow="0" cy:targetArrow="0" cy:sourceArrowColor="#000000" cy:targetArrowColor="#000000" cy:edgeLabelFont="SanSerif-0-10" cy:edgeLabel="" cy:edgeLineType="SOLID" cy:curved="STRAIGHT_LINES"/>
  </edge>
  <edge label="PLCG1 (Predicted) FLT1" source="-172" target="-215">
    <att type="string" name="canonicalName" value="PLCG1 (Predicted) FLT1"/>
    <att type="string" name="interaction" value="Predicted" cy:editable="false"/>
    <graphics width="1" fill="#59b82a" cy:sourceArrow="0" cy:targetArrow="0" cy:sourceArrowColor="#000000" cy:targetArrowColor="#000000" cy:edgeLabelFont="SanSerif-0-10" cy:edgeLabel="" cy:edgeLineType="SOLID" cy:curved="STRAIGHT_LINES"/>
  </edge>
  <edge label="PLCG1 (Predicted) NTRK2" source="-172" target="-173">
    <att type="string" name="canonicalName" value="PLCG1 (Predicted) NTRK2"/>
    <att type="string" name="interaction" value="Predicted" cy:editable="false"/>
    <graphics width="1" fill="#59b82a" cy:sourceArrow="0" cy:targetArrow="0" cy:sourceArrowColor="#000000" cy:targetArrowColor="#000000" cy:edgeLabelFont="SanSerif-0-10" cy:edgeLabel="" cy:edgeLineType="SOLID" cy:curved="STRAIGHT_LINES"/>
  </edge>
  <edge label="ITGA9 (Pathway) F13A1" source="-170" target="-114">
    <att type="string" name="canonicalName" value="ITGA9 (Pathway) F13A1"/>
    <att type="string" name="interaction" value="Pathway" cy:editable="false"/>
    <graphics width="1" fill="#59b82a" cy:sourceArrow="0" cy:targetArrow="0" cy:sourceArrowColor="#000000" cy:targetArrowColor="#000000" cy:edgeLabelFont="SanSerif-0-10" cy:edgeLabel="" cy:edgeLineType="SOLID" cy:curved="STRAIGHT_LINES"/>
  </edge>
  <edge label="ITGA9 (Pathway) TNC" source="-170" target="-206">
    <att type="string" name="canonicalName" value="ITGA9 (Pathway) TNC"/>
    <att type="string" name="interaction" value="Pathway" cy:editable="false"/>
    <graphics width="1" fill="#59b82a" cy:sourceArrow="0" cy:targetArrow="0" cy:sourceArrowColor="#000000" cy:targetArrowColor="#000000" cy:edgeLabelFont="SanSerif-0-10" cy:edgeLabel="" cy:edgeLineType="SOLID" cy:curved="STRAIGHT_LINES"/>
  </edge>
  <edge label="ITGA9 (Physical&amp;nbsp;interactions) TNC" source="-170" target="-206">
    <att type="string" name="canonicalName" value="ITGA9 (Physical&amp;nbsp;interactions) TNC"/>
    <att type="string" name="interaction" value="Physical&amp;nbsp;interactions" cy:editable="false"/>
    <graphics width="1" fill="#59b82a" cy:sourceArrow="0" cy:targetArrow="0" cy:sourceArrowColor="#000000" cy:targetArrowColor="#000000" cy:edgeLabelFont="SanSerif-0-10" cy:edgeLabel="" cy:edgeLineType="SOLID" cy:curved="STRAIGHT_LINES"/>
  </edge>
  <edge label="PPIF (Physical&amp;nbsp;interactions) SF3B3" source="-169" target="-208">
    <att type="string" name="canonicalName" value="PPIF (Physical&amp;nbsp;interactions) SF3B3"/>
    <att type="string" name="interaction" value="Physical&amp;nbsp;interactions" cy:editable="false"/>
    <graphics width="1" fill="#59b82a" cy:sourceArrow="0" cy:targetArrow="0" cy:sourceArrowColor="#000000" cy:targetArrowColor="#000000" cy:edgeLabelFont="SanSerif-0-10" cy:edgeLabel="" cy:edgeLineType="SOLID" cy:curved="STRAIGHT_LINES"/>
  </edge>
  <edge label="PPIF (Predicted) SYT16" source="-169" target="-175">
    <att type="string" name="canonicalName" value="PPIF (Predicted) SYT16"/>
    <att type="string" name="interaction" value="Predicted" cy:editable="false"/>
    <graphics width="1" fill="#59b82a" cy:sourceArrow="0" cy:targetArrow="0" cy:sourceArrowColor="#000000" cy:targetArrowColor="#000000" cy:edgeLabelFont="SanSerif-0-10" cy:edgeLabel="" cy:edgeLineType="SOLID" cy:curved="STRAIGHT_LINES"/>
  </edge>
  <edge label="PPIF (Predicted) GGT1" source="-169" target="-118">
    <att type="string" name="canonicalName" value="PPIF (Predicted) GGT1"/>
    <att type="string" name="interaction" value="Predicted" cy:editable="false"/>
    <graphics width="1" fill="#59b82a" cy:sourceArrow="0" cy:targetArrow="0" cy:sourceArrowColor="#000000" cy:targetArrowColor="#000000" cy:edgeLabelFont="SanSerif-0-10" cy:edgeLabel="" cy:edgeLineType="SOLID" cy:curved="STRAIGHT_LINES"/>
  </edge>
  <edge label="PPIF (Predicted) SF3B3" source="-169" target="-208">
    <att type="string" name="canonicalName" value="PPIF (Predicted) SF3B3"/>
    <att type="string" name="interaction" value="Predicted" cy:editable="false"/>
    <graphics width="1" fill="#59b82a" cy:sourceArrow="0" cy:targetArrow="0" cy:sourceArrowColor="#000000" cy:targetArrowColor="#000000" cy:edgeLabelFont="SanSerif-0-10" cy:edgeLabel="" cy:edgeLineType="SOLID" cy:curved="STRAIGHT_LINES"/>
  </edge>
  <edge label="PPIF (Predicted) IARS" source="-169" target="-209">
    <att type="string" name="canonicalName" value="PPIF (Predicted) IARS"/>
    <att type="string" name="interaction" value="Predicted" cy:editable="false"/>
    <graphics width="1" fill="#59b82a" cy:sourceArrow="0" cy:targetArrow="0" cy:sourceArrowColor="#000000" cy:targetArrowColor="#000000" cy:edgeLabelFont="SanSerif-0-10" cy:edgeLabel="" cy:edgeLineType="SOLID" cy:curved="STRAIGHT_LINES"/>
  </edge>
  <edge label="UPF3A (Physical&amp;nbsp;interactions) GSK3B" source="-168" target="-223">
    <att type="string" name="canonicalName" value="UPF3A (Physical&amp;nbsp;interactions) GSK3B"/>
    <att type="string" name="interaction" value="Physical&amp;nbsp;interactions" cy:editable="false"/>
    <graphics width="1" fill="#59b82a" cy:sourceArrow="0" cy:targetArrow="0" cy:sourceArrowColor="#000000" cy:targetArrowColor="#000000" cy:edgeLabelFont="SanSerif-0-10" cy:edgeLabel="" cy:edgeLineType="SOLID" cy:curved="STRAIGHT_LINES"/>
  </edge>
  <edge label="RPF2 (Physical&amp;nbsp;interactions) GSK3B" source="-167" target="-223">
    <att type="string" name="canonicalName" value="RPF2 (Physical&amp;nbsp;interactions) GSK3B"/>
    <att type="string" name="interaction" value="Physical&amp;nbsp;interactions" cy:editable="false"/>
    <graphics width="1" fill="#59b82a" cy:sourceArrow="0" cy:targetArrow="0" cy:sourceArrowColor="#000000" cy:targetArrowColor="#000000" cy:edgeLabelFont="SanSerif-0-10" cy:edgeLabel="" cy:edgeLineType="SOLID" cy:curved="STRAIGHT_LINES"/>
  </edge>
  <edge label="EPM2A (Physical&amp;nbsp;interactions) GSK3B" source="-164" target="-223">
    <att type="string" name="canonicalName" value="EPM2A (Physical&amp;nbsp;interactions) GSK3B"/>
    <att type="string" name="interaction" value="Physical&amp;nbsp;interactions" cy:editable="false"/>
    <graphics width="1" fill="#59b82a" cy:sourceArrow="0" cy:targetArrow="0" cy:sourceArrowColor="#000000" cy:targetArrowColor="#000000" cy:edgeLabelFont="SanSerif-0-10" cy:edgeLabel="" cy:edgeLineType="SOLID" cy:curved="STRAIGHT_LINES"/>
  </edge>
  <edge label="EPM2A (Predicted) GSK3B" source="-164" target="-223">
    <att type="string" name="canonicalName" value="EPM2A (Predicted) GSK3B"/>
    <att type="string" name="interaction" value="Predicted" cy:editable="false"/>
    <graphics width="1" fill="#59b82a" cy:sourceArrow="0" cy:targetArrow="0" cy:sourceArrowColor="#000000" cy:targetArrowColor="#000000" cy:edgeLabelFont="SanSerif-0-10" cy:edgeLabel="" cy:edgeLineType="SOLID" cy:curved="STRAIGHT_LINES"/>
  </edge>
  <edge label="TAOK1 (Physical&amp;nbsp;interactions) MARK1" source="-163" target="-133">
    <att type="string" name="canonicalName" value="TAOK1 (Physical&amp;nbsp;interactions) MARK1"/>
    <att type="string" name="interaction" value="Physical&amp;nbsp;interactions" cy:editable="false"/>
    <graphics width="1" fill="#59b82a" cy:sourceArrow="0" cy:targetArrow="0" cy:sourceArrowColor="#000000" cy:targetArrowColor="#000000" cy:edgeLabelFont="SanSerif-0-10" cy:edgeLabel="" cy:edgeLineType="SOLID" cy:curved="STRAIGHT_LINES"/>
  </edge>
  <edge label="TAOK1 (Predicted) MARK1" source="-163" target="-133">
    <att type="string" name="canonicalName" value="TAOK1 (Predicted) MARK1"/>
    <att type="string" name="interaction" value="Predicted" cy:editable="false"/>
    <graphics width="1" fill="#59b82a" cy:sourceArrow="0" cy:targetArrow="0" cy:sourceArrowColor="#000000" cy:targetArrowColor="#000000" cy:edgeLabelFont="SanSerif-0-10" cy:edgeLabel="" cy:edgeLineType="SOLID" cy:curved="STRAIGHT_LINES"/>
  </edge>
  <edge label="NTF3 (Pathway) NTRK2" source="-162" target="-173">
    <att type="string" name="canonicalName" value="NTF3 (Pathway) NTRK2"/>
    <att type="string" name="interaction" value="Pathway" cy:editable="false"/>
    <graphics width="1" fill="#59b82a" cy:sourceArrow="0" cy:targetArrow="0" cy:sourceArrowColor="#000000" cy:targetArrowColor="#000000" cy:edgeLabelFont="SanSerif-0-10" cy:edgeLabel="" cy:edgeLineType="SOLID" cy:curved="STRAIGHT_LINES"/>
  </edge>
  <edge label="NTF3 (Physical&amp;nbsp;interactions) BDNF" source="-162" target="-122">
    <att type="string" name="canonicalName" value="NTF3 (Physical&amp;nbsp;interactions) BDNF"/>
    <att type="string" name="interaction" value="Physical&amp;nbsp;interactions" cy:editable="false"/>
    <graphics width="1" fill="#59b82a" cy:sourceArrow="0" cy:targetArrow="0" cy:sourceArrowColor="#000000" cy:targetArrowColor="#000000" cy:edgeLabelFont="SanSerif-0-10" cy:edgeLabel="" cy:edgeLineType="SOLID" cy:curved="STRAIGHT_LINES"/>
  </edge>
  <edge label="NTF3 (Physical&amp;nbsp;interactions) NTRK2" source="-162" target="-173">
    <att type="string" name="canonicalName" value="NTF3 (Physical&amp;nbsp;interactions) NTRK2"/>
    <att type="string" name="interaction" value="Physical&amp;nbsp;interactions" cy:editable="false"/>
    <graphics width="1" fill="#59b82a" cy:sourceArrow="0" cy:targetArrow="0" cy:sourceArrowColor="#000000" cy:targetArrowColor="#000000" cy:edgeLabelFont="SanSerif-0-10" cy:edgeLabel="" cy:edgeLineType="SOLID" cy:curved="STRAIGHT_LINES"/>
  </edge>
  <edge label="NTF3 (Predicted) NTRK2" source="-162" target="-173">
    <att type="string" name="canonicalName" value="NTF3 (Predicted) NTRK2"/>
    <att type="string" name="interaction" value="Predicted" cy:editable="false"/>
    <graphics width="1" fill="#59b82a" cy:sourceArrow="0" cy:targetArrow="0" cy:sourceArrowColor="#000000" cy:targetArrowColor="#000000" cy:edgeLabelFont="SanSerif-0-10" cy:edgeLabel="" cy:edgeLineType="SOLID" cy:curved="STRAIGHT_LINES"/>
  </edge>
  <edge label="NTF3 (Predicted) BDNF" source="-162" target="-122">
    <att type="string" name="canonicalName" value="NTF3 (Predicted) BDNF"/>
    <att type="string" name="interaction" value="Predicted" cy:editable="false"/>
    <graphics width="1" fill="#59b82a" cy:sourceArrow="0" cy:targetArrow="0" cy:sourceArrowColor="#000000" cy:targetArrowColor="#000000" cy:edgeLabelFont="SanSerif-0-10" cy:edgeLabel="" cy:edgeLineType="SOLID" cy:curved="STRAIGHT_LINES"/>
  </edge>
  <edge label="NTF4 (Pathway) NTRK2" source="-161" target="-173">
    <att type="string" name="canonicalName" value="NTF4 (Pathway) NTRK2"/>
    <att type="string" name="interaction" value="Pathway" cy:editable="false"/>
    <graphics width="1" fill="#59b82a" cy:sourceArrow="0" cy:targetArrow="0" cy:sourceArrowColor="#000000" cy:targetArrowColor="#000000" cy:edgeLabelFont="SanSerif-0-10" cy:edgeLabel="" cy:edgeLineType="SOLID" cy:curved="STRAIGHT_LINES"/>
  </edge>
  <edge label="NTF4 (Physical&amp;nbsp;interactions) NTRK2" source="-161" target="-173">
    <att type="string" name="canonicalName" value="NTF4 (Physical&amp;nbsp;interactions) NTRK2"/>
    <att type="string" name="interaction" value="Physical&amp;nbsp;interactions" cy:editable="false"/>
    <graphics width="1" fill="#59b82a" cy:sourceArrow="0" cy:targetArrow="0" cy:sourceArrowColor="#000000" cy:targetArrowColor="#000000" cy:edgeLabelFont="SanSerif-0-10" cy:edgeLabel="" cy:edgeLineType="SOLID" cy:curved="STRAIGHT_LINES"/>
  </edge>
  <edge label="CFLAR (Physical&amp;nbsp;interactions) SF3B3" source="-160" target="-208">
    <att type="string" name="canonicalName" value="CFLAR (Physical&amp;nbsp;interactions) SF3B3"/>
    <att type="string" name="interaction" value="Physical&amp;nbsp;interactions" cy:editable="false"/>
    <graphics width="1" fill="#59b82a" cy:sourceArrow="0" cy:targetArrow="0" cy:sourceArrowColor="#000000" cy:targetArrowColor="#000000" cy:edgeLabelFont="SanSerif-0-10" cy:edgeLabel="" cy:edgeLineType="SOLID" cy:curved="STRAIGHT_LINES"/>
  </edge>
  <edge label="CFLAR (Physical&amp;nbsp;interactions) SF3B1" source="-160" target="-210">
    <att type="string" name="canonicalName" value="CFLAR (Physical&amp;nbsp;interactions) SF3B1"/>
    <att type="string" name="interaction" value="Physical&amp;nbsp;interactions" cy:editable="false"/>
    <graphics width="1" fill="#59b82a" cy:sourceArrow="0" cy:targetArrow="0" cy:sourceArrowColor="#000000" cy:targetArrowColor="#000000" cy:edgeLabelFont="SanSerif-0-10" cy:edgeLabel="" cy:edgeLineType="SOLID" cy:curved="STRAIGHT_LINES"/>
  </edge>
  <edge label="ZNF622 (Predicted) GSK3B" source="-159" target="-223">
    <att type="string" name="canonicalName" value="ZNF622 (Predicted) GSK3B"/>
    <att type="string" name="interaction" value="Predicted" cy:editable="false"/>
    <graphics width="1" fill="#59b82a" cy:sourceArrow="0" cy:targetArrow="0" cy:sourceArrowColor="#000000" cy:targetArrowColor="#000000" cy:edgeLabelFont="SanSerif-0-10" cy:edgeLabel="" cy:edgeLineType="SOLID" cy:curved="STRAIGHT_LINES"/>
  </edge>
  <edge label="TYROBP (Pathway) KIR2DL3" source="-158" target="-141">
    <att type="string" name="canonicalName" value="TYROBP (Pathway) KIR2DL3"/>
    <att type="string" name="interaction" value="Pathway" cy:editable="false"/>
    <graphics width="1" fill="#59b82a" cy:sourceArrow="0" cy:targetArrow="0" cy:sourceArrowColor="#000000" cy:targetArrowColor="#000000" cy:edgeLabelFont="SanSerif-0-10" cy:edgeLabel="" cy:edgeLineType="SOLID" cy:curved="STRAIGHT_LINES"/>
  </edge>
  <edge label="TYROBP (Physical&amp;nbsp;interactions) KIR2DL3" source="-158" target="-141">
    <att type="string" name="canonicalName" value="TYROBP (Physical&amp;nbsp;interactions) KIR2DL3"/>
    <att type="string" name="interaction" value="Physical&amp;nbsp;interactions" cy:editable="false"/>
    <graphics width="1" fill="#59b82a" cy:sourceArrow="0" cy:targetArrow="0" cy:sourceArrowColor="#000000" cy:targetArrowColor="#000000" cy:edgeLabelFont="SanSerif-0-10" cy:edgeLabel="" cy:edgeLineType="SOLID" cy:curved="STRAIGHT_LINES"/>
  </edge>
  <edge label="AXIN2 (Pathway) GSK3B" source="-157" target="-223">
    <att type="string" name="canonicalName" value="AXIN2 (Pathway) GSK3B"/>
    <att type="string" name="interaction" value="Pathway" cy:editable="false"/>
    <graphics width="1" fill="#59b82a" cy:sourceArrow="0" cy:targetArrow="0" cy:sourceArrowColor="#000000" cy:targetArrowColor="#000000" cy:edgeLabelFont="SanSerif-0-10" cy:edgeLabel="" cy:edgeLineType="SOLID" cy:curved="STRAIGHT_LINES"/>
  </edge>
  <edge label="AXIN2 (Physical&amp;nbsp;interactions) GSK3B" source="-157" target="-223">
    <att type="string" name="canonicalName" value="AXIN2 (Physical&amp;nbsp;interactions) GSK3B"/>
    <att type="string" name="interaction" value="Physical&amp;nbsp;interactions" cy:editable="false"/>
    <graphics width="1" fill="#59b82a" cy:sourceArrow="0" cy:targetArrow="0" cy:sourceArrowColor="#000000" cy:targetArrowColor="#000000" cy:edgeLabelFont="SanSerif-0-10" cy:edgeLabel="" cy:edgeLineType="SOLID" cy:curved="STRAIGHT_LINES"/>
  </edge>
  <edge label="AXIN2 (Predicted) GSK3B" source="-157" target="-223">
    <att type="string" name="canonicalName" value="AXIN2 (Predicted) GSK3B"/>
    <att type="string" name="interaction" value="Predicted" cy:editable="false"/>
    <graphics width="1" fill="#59b82a" cy:sourceArrow="0" cy:targetArrow="0" cy:sourceArrowColor="#000000" cy:targetArrowColor="#000000" cy:edgeLabelFont="SanSerif-0-10" cy:edgeLabel="" cy:edgeLineType="SOLID" cy:curved="STRAIGHT_LINES"/>
  </edge>
  <edge label="EIF3L (Physical&amp;nbsp;interactions) HLA-C" source="-156" target="-130">
    <att type="string" name="canonicalName" value="EIF3L (Physical&amp;nbsp;interactions) HLA-C"/>
    <att type="string" name="interaction" value="Physical&amp;nbsp;interactions" cy:editable="false"/>
    <graphics width="1" fill="#59b82a" cy:sourceArrow="0" cy:targetArrow="0" cy:sourceArrowColor="#000000" cy:targetArrowColor="#000000" cy:edgeLabelFont="SanSerif-0-10" cy:edgeLabel="" cy:edgeLineType="SOLID" cy:curved="STRAIGHT_LINES"/>
  </edge>
  <edge label="EIF3L (Physical&amp;nbsp;interactions) SF3B3" source="-156" target="-208">
    <att type="string" name="canonicalName" value="EIF3L (Physical&amp;nbsp;interactions) SF3B3"/>
    <att type="string" name="interaction" value="Physical&amp;nbsp;interactions" cy:editable="false"/>
    <graphics width="1" fill="#59b82a" cy:sourceArrow="0" cy:targetArrow="0" cy:sourceArrowColor="#000000" cy:targetArrowColor="#000000" cy:edgeLabelFont="SanSerif-0-10" cy:edgeLabel="" cy:edgeLineType="SOLID" cy:curved="STRAIGHT_LINES"/>
  </edge>
  <edge label="EIF3L (Predicted) SF3B3" source="-156" target="-208">
    <att type="string" name="canonicalName" value="EIF3L (Predicted) SF3B3"/>
    <att type="string" name="interaction" value="Predicted" cy:editable="false"/>
    <graphics width="1" fill="#59b82a" cy:sourceArrow="0" cy:targetArrow="0" cy:sourceArrowColor="#000000" cy:targetArrowColor="#000000" cy:edgeLabelFont="SanSerif-0-10" cy:edgeLabel="" cy:edgeLineType="SOLID" cy:curved="STRAIGHT_LINES"/>
  </edge>
  <edge label="ITGAV (Pathway) TNC" source="-155" target="-206">
    <att type="string" name="canonicalName" value="ITGAV (Pathway) TNC"/>
    <att type="string" name="interaction" value="Pathway" cy:editable="false"/>
    <graphics width="1" fill="#59b82a" cy:sourceArrow="0" cy:targetArrow="0" cy:sourceArrowColor="#000000" cy:targetArrowColor="#000000" cy:edgeLabelFont="SanSerif-0-10" cy:edgeLabel="" cy:edgeLineType="SOLID" cy:curved="STRAIGHT_LINES"/>
  </edge>
  <edge label="ITGAV (Pathway) FGG" source="-155" target="-154">
    <att type="string" name="canonicalName" value="ITGAV (Pathway) FGG"/>
    <att type="string" name="interaction" value="Pathway" cy:editable="false"/>
    <graphics width="1" fill="#59b82a" cy:sourceArrow="0" cy:targetArrow="0" cy:sourceArrowColor="#000000" cy:targetArrowColor="#000000" cy:edgeLabelFont="SanSerif-0-10" cy:edgeLabel="" cy:edgeLineType="SOLID" cy:curved="STRAIGHT_LINES"/>
  </edge>
  <edge label="ITGAV (Pathway) TNR" source="-155" target="-211">
    <att type="string" name="canonicalName" value="ITGAV (Pathway) TNR"/>
    <att type="string" name="interaction" value="Pathway" cy:editable="false"/>
    <graphics width="1" fill="#59b82a" cy:sourceArrow="0" cy:targetArrow="0" cy:sourceArrowColor="#000000" cy:targetArrowColor="#000000" cy:edgeLabelFont="SanSerif-0-10" cy:edgeLabel="" cy:edgeLineType="SOLID" cy:curved="STRAIGHT_LINES"/>
  </edge>
  <edge label="ITGAV (Pathway) VEGFA" source="-155" target="-137">
    <att type="string" name="canonicalName" value="ITGAV (Pathway) VEGFA"/>
    <att type="string" name="interaction" value="Pathway" cy:editable="false"/>
    <graphics width="1" fill="#59b82a" cy:sourceArrow="0" cy:targetArrow="0" cy:sourceArrowColor="#000000" cy:targetArrowColor="#000000" cy:edgeLabelFont="SanSerif-0-10" cy:edgeLabel="" cy:edgeLineType="SOLID" cy:curved="STRAIGHT_LINES"/>
  </edge>
  <edge label="FGG (Pathway) F13B" source="-154" target="-152">
    <att type="string" name="canonicalName" value="FGG (Pathway) F13B"/>
    <att type="string" name="interaction" value="Pathway" cy:editable="false"/>
    <graphics width="1" fill="#59b82a" cy:sourceArrow="0" cy:targetArrow="0" cy:sourceArrowColor="#000000" cy:targetArrowColor="#000000" cy:edgeLabelFont="SanSerif-0-10" cy:edgeLabel="" cy:edgeLineType="SOLID" cy:curved="STRAIGHT_LINES"/>
  </edge>
  <edge label="FGG (Pathway) F13A1" source="-154" target="-114">
    <att type="string" name="canonicalName" value="FGG (Pathway) F13A1"/>
    <att type="string" name="interaction" value="Pathway" cy:editable="false"/>
    <graphics width="1" fill="#59b82a" cy:sourceArrow="0" cy:targetArrow="0" cy:sourceArrowColor="#000000" cy:targetArrowColor="#000000" cy:edgeLabelFont="SanSerif-0-10" cy:edgeLabel="" cy:edgeLineType="SOLID" cy:curved="STRAIGHT_LINES"/>
  </edge>
  <edge label="FGG (Physical&amp;nbsp;interactions) F13B" source="-154" target="-152">
    <att type="string" name="canonicalName" value="FGG (Physical&amp;nbsp;interactions) F13B"/>
    <att type="string" name="interaction" value="Physical&amp;nbsp;interactions" cy:editable="false"/>
    <graphics width="1" fill="#59b82a" cy:sourceArrow="0" cy:targetArrow="0" cy:sourceArrowColor="#000000" cy:targetArrowColor="#000000" cy:edgeLabelFont="SanSerif-0-10" cy:edgeLabel="" cy:edgeLineType="SOLID" cy:curved="STRAIGHT_LINES"/>
  </edge>
  <edge label="FGG (Physical&amp;nbsp;interactions) F13A1" source="-154" target="-114">
    <att type="string" name="canonicalName" value="FGG (Physical&amp;nbsp;interactions) F13A1"/>
    <att type="string" name="interaction" value="Physical&amp;nbsp;interactions" cy:editable="false"/>
    <graphics width="1" fill="#59b82a" cy:sourceArrow="0" cy:targetArrow="0" cy:sourceArrowColor="#000000" cy:targetArrowColor="#000000" cy:edgeLabelFont="SanSerif-0-10" cy:edgeLabel="" cy:edgeLineType="SOLID" cy:curved="STRAIGHT_LINES"/>
  </edge>
  <edge label="MUSK (Physical&amp;nbsp;interactions) SYNE1" source="-153" target="-171">
    <att type="string" name="canonicalName" value="MUSK (Physical&amp;nbsp;interactions) SYNE1"/>
    <att type="string" name="interaction" value="Physical&amp;nbsp;interactions" cy:editable="false"/>
    <graphics width="1" fill="#59b82a" cy:sourceArrow="0" cy:targetArrow="0" cy:sourceArrowColor="#000000" cy:targetArrowColor="#000000" cy:edgeLabelFont="SanSerif-0-10" cy:edgeLabel="" cy:edgeLineType="SOLID" cy:curved="STRAIGHT_LINES"/>
  </edge>
  <edge label="PXN (Pathway) TNC" source="-151" target="-206">
    <att type="string" name="canonicalName" value="PXN (Pathway) TNC"/>
    <att type="string" name="interaction" value="Pathway" cy:editable="false"/>
    <graphics width="1" fill="#59b82a" cy:sourceArrow="0" cy:targetArrow="0" cy:sourceArrowColor="#000000" cy:targetArrowColor="#000000" cy:edgeLabelFont="SanSerif-0-10" cy:edgeLabel="" cy:edgeLineType="SOLID" cy:curved="STRAIGHT_LINES"/>
  </edge>
  <edge label="PXN (Pathway) ITGA9" source="-151" target="-170">
    <att type="string" name="canonicalName" value="PXN (Pathway) ITGA9"/>
    <att type="string" name="interaction" value="Pathway" cy:editable="false"/>
    <graphics width="1" fill="#59b82a" cy:sourceArrow="0" cy:targetArrow="0" cy:sourceArrowColor="#000000" cy:targetArrowColor="#000000" cy:edgeLabelFont="SanSerif-0-10" cy:edgeLabel="" cy:edgeLineType="SOLID" cy:curved="STRAIGHT_LINES"/>
  </edge>
  <edge label="PXN (Pathway) FLT1" source="-151" target="-215">
    <att type="string" name="canonicalName" value="PXN (Pathway) FLT1"/>
    <att type="string" name="interaction" value="Pathway" cy:editable="false"/>
    <graphics width="1" fill="#59b82a" cy:sourceArrow="0" cy:targetArrow="0" cy:sourceArrowColor="#000000" cy:targetArrowColor="#000000" cy:edgeLabelFont="SanSerif-0-10" cy:edgeLabel="" cy:edgeLineType="SOLID" cy:curved="STRAIGHT_LINES"/>
  </edge>
  <edge label="PXN (Pathway) VEGFA" source="-151" target="-137">
    <att type="string" name="canonicalName" value="PXN (Pathway) VEGFA"/>
    <att type="string" name="interaction" value="Pathway" cy:editable="false"/>
    <graphics width="1" fill="#59b82a" cy:sourceArrow="0" cy:targetArrow="0" cy:sourceArrowColor="#000000" cy:targetArrowColor="#000000" cy:edgeLabelFont="SanSerif-0-10" cy:edgeLabel="" cy:edgeLineType="SOLID" cy:curved="STRAIGHT_LINES"/>
  </edge>
  <edge label="PXN (Pathway) ITGAV" source="-151" target="-155">
    <att type="string" name="canonicalName" value="PXN (Pathway) ITGAV"/>
    <att type="string" name="interaction" value="Pathway" cy:editable="false"/>
    <graphics width="1" fill="#59b82a" cy:sourceArrow="0" cy:targetArrow="0" cy:sourceArrowColor="#000000" cy:targetArrowColor="#000000" cy:edgeLabelFont="SanSerif-0-10" cy:edgeLabel="" cy:edgeLineType="SOLID" cy:curved="STRAIGHT_LINES"/>
  </edge>
  <edge label="PXN (Physical&amp;nbsp;interactions) PTPRZ1" source="-151" target="-217">
    <att type="string" name="canonicalName" value="PXN (Physical&amp;nbsp;interactions) PTPRZ1"/>
    <att type="string" name="interaction" value="Physical&amp;nbsp;interactions" cy:editable="false"/>
    <graphics width="1" fill="#59b82a" cy:sourceArrow="0" cy:targetArrow="0" cy:sourceArrowColor="#000000" cy:targetArrowColor="#000000" cy:edgeLabelFont="SanSerif-0-10" cy:edgeLabel="" cy:edgeLineType="SOLID" cy:curved="STRAIGHT_LINES"/>
  </edge>
  <edge label="PXN (Physical&amp;nbsp;interactions) TNC" source="-151" target="-206">
    <att type="string" name="canonicalName" value="PXN (Physical&amp;nbsp;interactions) TNC"/>
    <att type="string" name="interaction" value="Physical&amp;nbsp;interactions" cy:editable="false"/>
    <graphics width="1" fill="#59b82a" cy:sourceArrow="0" cy:targetArrow="0" cy:sourceArrowColor="#000000" cy:targetArrowColor="#000000" cy:edgeLabelFont="SanSerif-0-10" cy:edgeLabel="" cy:edgeLineType="SOLID" cy:curved="STRAIGHT_LINES"/>
  </edge>
  <edge label="PXN (Physical&amp;nbsp;interactions) ITGA9" source="-151" target="-170">
    <att type="string" name="canonicalName" value="PXN (Physical&amp;nbsp;interactions) ITGA9"/>
    <att type="string" name="interaction" value="Physical&amp;nbsp;interactions" cy:editable="false"/>
    <graphics width="1" fill="#59b82a" cy:sourceArrow="0" cy:targetArrow="0" cy:sourceArrowColor="#000000" cy:targetArrowColor="#000000" cy:edgeLabelFont="SanSerif-0-10" cy:edgeLabel="" cy:edgeLineType="SOLID" cy:curved="STRAIGHT_LINES"/>
  </edge>
  <edge label="PXN (Physical&amp;nbsp;interactions) HSPA5" source="-151" target="-212">
    <att type="string" name="canonicalName" value="PXN (Physical&amp;nbsp;interactions) HSPA5"/>
    <att type="string" name="interaction" value="Physical&amp;nbsp;interactions" cy:editable="false"/>
    <graphics width="1" fill="#59b82a" cy:sourceArrow="0" cy:targetArrow="0" cy:sourceArrowColor="#000000" cy:targetArrowColor="#000000" cy:edgeLabelFont="SanSerif-0-10" cy:edgeLabel="" cy:edgeLineType="SOLID" cy:curved="STRAIGHT_LINES"/>
  </edge>
  <edge label="PXN (Physical&amp;nbsp;interactions) GSK3B" source="-151" target="-223">
    <att type="string" name="canonicalName" value="PXN (Physical&amp;nbsp;interactions) GSK3B"/>
    <att type="string" name="interaction" value="Physical&amp;nbsp;interactions" cy:editable="false"/>
    <graphics width="1" fill="#59b82a" cy:sourceArrow="0" cy:targetArrow="0" cy:sourceArrowColor="#000000" cy:targetArrowColor="#000000" cy:edgeLabelFont="SanSerif-0-10" cy:edgeLabel="" cy:edgeLineType="SOLID" cy:curved="STRAIGHT_LINES"/>
  </edge>
  <edge label="MDK (Physical&amp;nbsp;interactions) PTPRZ1" source="-149" target="-217">
    <att type="string" name="canonicalName" value="MDK (Physical&amp;nbsp;interactions) PTPRZ1"/>
    <att type="string" name="interaction" value="Physical&amp;nbsp;interactions" cy:editable="false"/>
    <graphics width="1" fill="#59b82a" cy:sourceArrow="0" cy:targetArrow="0" cy:sourceArrowColor="#000000" cy:targetArrowColor="#000000" cy:edgeLabelFont="SanSerif-0-10" cy:edgeLabel="" cy:edgeLineType="SOLID" cy:curved="STRAIGHT_LINES"/>
  </edge>
  <edge label="DAZAP2 (Predicted) ROR2" source="-148" target="-139">
    <att type="string" name="canonicalName" value="DAZAP2 (Predicted) ROR2"/>
    <att type="string" name="interaction" value="Predicted" cy:editable="false"/>
    <graphics width="1" fill="#59b82a" cy:sourceArrow="0" cy:targetArrow="0" cy:sourceArrowColor="#000000" cy:targetArrowColor="#000000" cy:edgeLabelFont="SanSerif-0-10" cy:edgeLabel="" cy:edgeLineType="SOLID" cy:curved="STRAIGHT_LINES"/>
  </edge>
  <edge label="GIPC1 (Pathway) NTRK2" source="-147" target="-173">
    <att type="string" name="canonicalName" value="GIPC1 (Pathway) NTRK2"/>
    <att type="string" name="interaction" value="Pathway" cy:editable="false"/>
    <graphics width="1" fill="#59b82a" cy:sourceArrow="0" cy:targetArrow="0" cy:sourceArrowColor="#000000" cy:targetArrowColor="#000000" cy:edgeLabelFont="SanSerif-0-10" cy:edgeLabel="" cy:edgeLineType="SOLID" cy:curved="STRAIGHT_LINES"/>
  </edge>
  <edge label="GIPC1 (Pathway) BDNF" source="-147" target="-122">
    <att type="string" name="canonicalName" value="GIPC1 (Pathway) BDNF"/>
    <att type="string" name="interaction" value="Pathway" cy:editable="false"/>
    <graphics width="1" fill="#59b82a" cy:sourceArrow="0" cy:targetArrow="0" cy:sourceArrowColor="#000000" cy:targetArrowColor="#000000" cy:edgeLabelFont="SanSerif-0-10" cy:edgeLabel="" cy:edgeLineType="SOLID" cy:curved="STRAIGHT_LINES"/>
  </edge>
  <edge label="GIPC1 (Physical&amp;nbsp;interactions) SSR4" source="-147" target="-224">
    <att type="string" name="canonicalName" value="GIPC1 (Physical&amp;nbsp;interactions) SSR4"/>
    <att type="string" name="interaction" value="Physical&amp;nbsp;interactions" cy:editable="false"/>
    <graphics width="1" fill="#59b82a" cy:sourceArrow="0" cy:targetArrow="0" cy:sourceArrowColor="#000000" cy:targetArrowColor="#000000" cy:edgeLabelFont="SanSerif-0-10" cy:edgeLabel="" cy:edgeLineType="SOLID" cy:curved="STRAIGHT_LINES"/>
  </edge>
  <edge label="GIPC1 (Physical&amp;nbsp;interactions) NTRK2" source="-147" target="-173">
    <att type="string" name="canonicalName" value="GIPC1 (Physical&amp;nbsp;interactions) NTRK2"/>
    <att type="string" name="interaction" value="Physical&amp;nbsp;interactions" cy:editable="false"/>
    <graphics width="1" fill="#59b82a" cy:sourceArrow="0" cy:targetArrow="0" cy:sourceArrowColor="#000000" cy:targetArrowColor="#000000" cy:edgeLabelFont="SanSerif-0-10" cy:edgeLabel="" cy:edgeLineType="SOLID" cy:curved="STRAIGHT_LINES"/>
  </edge>
  <edge label="GIPC1 (Predicted) NTRK2" source="-147" target="-173">
    <att type="string" name="canonicalName" value="GIPC1 (Predicted) NTRK2"/>
    <att type="string" name="interaction" value="Predicted" cy:editable="false"/>
    <graphics width="1" fill="#59b82a" cy:sourceArrow="0" cy:targetArrow="0" cy:sourceArrowColor="#000000" cy:targetArrowColor="#000000" cy:edgeLabelFont="SanSerif-0-10" cy:edgeLabel="" cy:edgeLineType="SOLID" cy:curved="STRAIGHT_LINES"/>
  </edge>
  <edge label="TH1L (Physical&amp;nbsp;interactions) EPRS" source="-146" target="-165">
    <att type="string" name="canonicalName" value="TH1L (Physical&amp;nbsp;interactions) EPRS"/>
    <att type="string" name="interaction" value="Physical&amp;nbsp;interactions" cy:editable="false"/>
    <graphics width="1" fill="#59b82a" cy:sourceArrow="0" cy:targetArrow="0" cy:sourceArrowColor="#000000" cy:targetArrowColor="#000000" cy:edgeLabelFont="SanSerif-0-10" cy:edgeLabel="" cy:edgeLineType="SOLID" cy:curved="STRAIGHT_LINES"/>
  </edge>
  <edge label="CHKB (Physical&amp;nbsp;interactions) EIF2B5" source="-145" target="-128">
    <att type="string" name="canonicalName" value="CHKB (Physical&amp;nbsp;interactions) EIF2B5"/>
    <att type="string" name="interaction" value="Physical&amp;nbsp;interactions" cy:editable="false"/>
    <graphics width="1" fill="#59b82a" cy:sourceArrow="0" cy:targetArrow="0" cy:sourceArrowColor="#000000" cy:targetArrowColor="#000000" cy:edgeLabelFont="SanSerif-0-10" cy:edgeLabel="" cy:edgeLineType="SOLID" cy:curved="STRAIGHT_LINES"/>
  </edge>
  <edge label="CHKB (Physical&amp;nbsp;interactions) GSK3B" source="-145" target="-223">
    <att type="string" name="canonicalName" value="CHKB (Physical&amp;nbsp;interactions) GSK3B"/>
    <att type="string" name="interaction" value="Physical&amp;nbsp;interactions" cy:editable="false"/>
    <graphics width="1" fill="#59b82a" cy:sourceArrow="0" cy:targetArrow="0" cy:sourceArrowColor="#000000" cy:targetArrowColor="#000000" cy:edgeLabelFont="SanSerif-0-10" cy:edgeLabel="" cy:edgeLineType="SOLID" cy:curved="STRAIGHT_LINES"/>
  </edge>
  <edge label="CHKB (Predicted) GSK3B" source="-145" target="-223">
    <att type="string" name="canonicalName" value="CHKB (Predicted) GSK3B"/>
    <att type="string" name="interaction" value="Predicted" cy:editable="false"/>
    <graphics width="1" fill="#59b82a" cy:sourceArrow="0" cy:targetArrow="0" cy:sourceArrowColor="#000000" cy:targetArrowColor="#000000" cy:edgeLabelFont="SanSerif-0-10" cy:edgeLabel="" cy:edgeLineType="SOLID" cy:curved="STRAIGHT_LINES"/>
  </edge>
  <edge label="CHKB (Predicted) EIF2B5" source="-145" target="-128">
    <att type="string" name="canonicalName" value="CHKB (Predicted) EIF2B5"/>
    <att type="string" name="interaction" value="Predicted" cy:editable="false"/>
    <graphics width="1" fill="#59b82a" cy:sourceArrow="0" cy:targetArrow="0" cy:sourceArrowColor="#000000" cy:targetArrowColor="#000000" cy:edgeLabelFont="SanSerif-0-10" cy:edgeLabel="" cy:edgeLineType="SOLID" cy:curved="STRAIGHT_LINES"/>
  </edge>
  <edge label="CHKB (Predicted) EIF2B3" source="-145" target="-124">
    <att type="string" name="canonicalName" value="CHKB (Predicted) EIF2B3"/>
    <att type="string" name="interaction" value="Predicted" cy:editable="false"/>
    <graphics width="1" fill="#59b82a" cy:sourceArrow="0" cy:targetArrow="0" cy:sourceArrowColor="#000000" cy:targetArrowColor="#000000" cy:edgeLabelFont="SanSerif-0-10" cy:edgeLabel="" cy:edgeLineType="SOLID" cy:curved="STRAIGHT_LINES"/>
  </edge>
  <edge label="CHKB (Predicted) GGT1" source="-145" target="-118">
    <att type="string" name="canonicalName" value="CHKB (Predicted) GGT1"/>
    <att type="string" name="interaction" value="Predicted" cy:editable="false"/>
    <graphics width="1" fill="#59b82a" cy:sourceArrow="0" cy:targetArrow="0" cy:sourceArrowColor="#000000" cy:targetArrowColor="#000000" cy:edgeLabelFont="SanSerif-0-10" cy:edgeLabel="" cy:edgeLineType="SOLID" cy:curved="STRAIGHT_LINES"/>
  </edge>
  <edge label="DRD5 (Physical&amp;nbsp;interactions) GABRG2" source="-144" target="-191">
    <att type="string" name="canonicalName" value="DRD5 (Physical&amp;nbsp;interactions) GABRG2"/>
    <att type="string" name="interaction" value="Physical&amp;nbsp;interactions" cy:editable="false"/>
    <graphics width="1" fill="#59b82a" cy:sourceArrow="0" cy:targetArrow="0" cy:sourceArrowColor="#000000" cy:targetArrowColor="#000000" cy:edgeLabelFont="SanSerif-0-10" cy:edgeLabel="" cy:edgeLineType="SOLID" cy:curved="STRAIGHT_LINES"/>
  </edge>
  <edge label="DRD5 (Predicted) GABRG2" source="-144" target="-191">
    <att type="string" name="canonicalName" value="DRD5 (Predicted) GABRG2"/>
    <att type="string" name="interaction" value="Predicted" cy:editable="false"/>
    <graphics width="1" fill="#59b82a" cy:sourceArrow="0" cy:targetArrow="0" cy:sourceArrowColor="#000000" cy:targetArrowColor="#000000" cy:edgeLabelFont="SanSerif-0-10" cy:edgeLabel="" cy:edgeLineType="SOLID" cy:curved="STRAIGHT_LINES"/>
  </edge>
  <edge label="GNAI2 (Pathway) FLT1" source="-143" target="-215">
    <att type="string" name="canonicalName" value="GNAI2 (Pathway) FLT1"/>
    <att type="string" name="interaction" value="Pathway" cy:editable="false"/>
    <graphics width="1" fill="#59b82a" cy:sourceArrow="0" cy:targetArrow="0" cy:sourceArrowColor="#000000" cy:targetArrowColor="#000000" cy:edgeLabelFont="SanSerif-0-10" cy:edgeLabel="" cy:edgeLineType="SOLID" cy:curved="STRAIGHT_LINES"/>
  </edge>
  <edge label="GNAI2 (Pathway) VEGFA" source="-143" target="-137">
    <att type="string" name="canonicalName" value="GNAI2 (Pathway) VEGFA"/>
    <att type="string" name="interaction" value="Pathway" cy:editable="false"/>
    <graphics width="1" fill="#59b82a" cy:sourceArrow="0" cy:targetArrow="0" cy:sourceArrowColor="#000000" cy:targetArrowColor="#000000" cy:edgeLabelFont="SanSerif-0-10" cy:edgeLabel="" cy:edgeLineType="SOLID" cy:curved="STRAIGHT_LINES"/>
  </edge>
  <edge label="GNAI2 (Pathway) PLCG1" source="-143" target="-172">
    <att type="string" name="canonicalName" value="GNAI2 (Pathway) PLCG1"/>
    <att type="string" name="interaction" value="Pathway" cy:editable="false"/>
    <graphics width="1" fill="#59b82a" cy:sourceArrow="0" cy:targetArrow="0" cy:sourceArrowColor="#000000" cy:targetArrowColor="#000000" cy:edgeLabelFont="SanSerif-0-10" cy:edgeLabel="" cy:edgeLineType="SOLID" cy:curved="STRAIGHT_LINES"/>
  </edge>
  <edge label="GNAI2 (Pathway) AKT1" source="-143" target="-183">
    <att type="string" name="canonicalName" value="GNAI2 (Pathway) AKT1"/>
    <att type="string" name="interaction" value="Pathway" cy:editable="false"/>
    <graphics width="1" fill="#59b82a" cy:sourceArrow="0" cy:targetArrow="0" cy:sourceArrowColor="#000000" cy:targetArrowColor="#000000" cy:edgeLabelFont="SanSerif-0-10" cy:edgeLabel="" cy:edgeLineType="SOLID" cy:curved="STRAIGHT_LINES"/>
  </edge>
  <edge label="GNAI2 (Physical&amp;nbsp;interactions) ADCY2" source="-143" target="-111">
    <att type="string" name="canonicalName" value="GNAI2 (Physical&amp;nbsp;interactions) ADCY2"/>
    <att type="string" name="interaction" value="Physical&amp;nbsp;interactions" cy:editable="false"/>
    <graphics width="1" fill="#59b82a" cy:sourceArrow="0" cy:targetArrow="0" cy:sourceArrowColor="#000000" cy:targetArrowColor="#000000" cy:edgeLabelFont="SanSerif-0-10" cy:edgeLabel="" cy:edgeLineType="SOLID" cy:curved="STRAIGHT_LINES"/>
  </edge>
  <edge label="GNAI2 (Physical&amp;nbsp;interactions) ADCY1" source="-143" target="-110">
    <att type="string" name="canonicalName" value="GNAI2 (Physical&amp;nbsp;interactions) ADCY1"/>
    <att type="string" name="interaction" value="Physical&amp;nbsp;interactions" cy:editable="false"/>
    <graphics width="1" fill="#59b82a" cy:sourceArrow="0" cy:targetArrow="0" cy:sourceArrowColor="#000000" cy:targetArrowColor="#000000" cy:edgeLabelFont="SanSerif-0-10" cy:edgeLabel="" cy:edgeLineType="SOLID" cy:curved="STRAIGHT_LINES"/>
  </edge>
  <edge label="GNAI2 (Pathway) ADCY5" source="-143" target="-115">
    <att type="string" name="canonicalName" value="GNAI2 (Pathway) ADCY5"/>
    <att type="string" name="interaction" value="Pathway" cy:editable="false"/>
    <graphics width="1" fill="#59b82a" cy:sourceArrow="0" cy:targetArrow="0" cy:sourceArrowColor="#000000" cy:targetArrowColor="#000000" cy:edgeLabelFont="SanSerif-0-10" cy:edgeLabel="" cy:edgeLineType="SOLID" cy:curved="STRAIGHT_LINES"/>
  </edge>
  <edge label="GNAI2 (Pathway) ADCY1" source="-143" target="-110">
    <att type="string" name="canonicalName" value="GNAI2 (Pathway) ADCY1"/>
    <att type="string" name="interaction" value="Pathway" cy:editable="false"/>
    <graphics width="1" fill="#59b82a" cy:sourceArrow="0" cy:targetArrow="0" cy:sourceArrowColor="#000000" cy:targetArrowColor="#000000" cy:edgeLabelFont="SanSerif-0-10" cy:edgeLabel="" cy:edgeLineType="SOLID" cy:curved="STRAIGHT_LINES"/>
  </edge>
  <edge label="GNAI2 (Pathway) ADCY8" source="-143" target="-112">
    <att type="string" name="canonicalName" value="GNAI2 (Pathway) ADCY8"/>
    <att type="string" name="interaction" value="Pathway" cy:editable="false"/>
    <graphics width="1" fill="#59b82a" cy:sourceArrow="0" cy:targetArrow="0" cy:sourceArrowColor="#000000" cy:targetArrowColor="#000000" cy:edgeLabelFont="SanSerif-0-10" cy:edgeLabel="" cy:edgeLineType="SOLID" cy:curved="STRAIGHT_LINES"/>
  </edge>
  <edge label="GNAI2 (Pathway) ADCY2" source="-143" target="-111">
    <att type="string" name="canonicalName" value="GNAI2 (Pathway) ADCY2"/>
    <att type="string" name="interaction" value="Pathway" cy:editable="false"/>
    <graphics width="1" fill="#59b82a" cy:sourceArrow="0" cy:targetArrow="0" cy:sourceArrowColor="#000000" cy:targetArrowColor="#000000" cy:edgeLabelFont="SanSerif-0-10" cy:edgeLabel="" cy:edgeLineType="SOLID" cy:curved="STRAIGHT_LINES"/>
  </edge>
  <edge label="GNAI2 (Pathway) DRD5" source="-143" target="-144">
    <att type="string" name="canonicalName" value="GNAI2 (Pathway) DRD5"/>
    <att type="string" name="interaction" value="Pathway" cy:editable="false"/>
    <graphics width="1" fill="#59b82a" cy:sourceArrow="0" cy:targetArrow="0" cy:sourceArrowColor="#000000" cy:targetArrowColor="#000000" cy:edgeLabelFont="SanSerif-0-10" cy:edgeLabel="" cy:edgeLineType="SOLID" cy:curved="STRAIGHT_LINES"/>
  </edge>
  <edge label="WNT5A (Pathway) ROR2" source="-142" target="-139">
    <att type="string" name="canonicalName" value="WNT5A (Pathway) ROR2"/>
    <att type="string" name="interaction" value="Pathway" cy:editable="false"/>
    <graphics width="1" fill="#59b82a" cy:sourceArrow="0" cy:targetArrow="0" cy:sourceArrowColor="#000000" cy:targetArrowColor="#000000" cy:edgeLabelFont="SanSerif-0-10" cy:edgeLabel="" cy:edgeLineType="SOLID" cy:curved="STRAIGHT_LINES"/>
  </edge>
  <edge label="WNT5A (Pathway) FZD2" source="-142" target="-219">
    <att type="string" name="canonicalName" value="WNT5A (Pathway) FZD2"/>
    <att type="string" name="interaction" value="Pathway" cy:editable="false"/>
    <graphics width="1" fill="#59b82a" cy:sourceArrow="0" cy:targetArrow="0" cy:sourceArrowColor="#000000" cy:targetArrowColor="#000000" cy:edgeLabelFont="SanSerif-0-10" cy:edgeLabel="" cy:edgeLineType="SOLID" cy:curved="STRAIGHT_LINES"/>
  </edge>
  <edge label="WNT5A (Physical&amp;nbsp;interactions) ROR2" source="-142" target="-139">
    <att type="string" name="canonicalName" value="WNT5A (Physical&amp;nbsp;interactions) ROR2"/>
    <att type="string" name="interaction" value="Physical&amp;nbsp;interactions" cy:editable="false"/>
    <graphics width="1" fill="#59b82a" cy:sourceArrow="0" cy:targetArrow="0" cy:sourceArrowColor="#000000" cy:targetArrowColor="#000000" cy:edgeLabelFont="SanSerif-0-10" cy:edgeLabel="" cy:edgeLineType="SOLID" cy:curved="STRAIGHT_LINES"/>
  </edge>
  <edge label="WNT5A (Predicted) ROR2" source="-142" target="-139">
    <att type="string" name="canonicalName" value="WNT5A (Predicted) ROR2"/>
    <att type="string" name="interaction" value="Predicted" cy:editable="false"/>
    <graphics width="1" fill="#59b82a" cy:sourceArrow="0" cy:targetArrow="0" cy:sourceArrowColor="#000000" cy:targetArrowColor="#000000" cy:edgeLabelFont="SanSerif-0-10" cy:edgeLabel="" cy:edgeLineType="SOLID" cy:curved="STRAIGHT_LINES"/>
  </edge>
  <edge label="KIR2DL1 (Pathway) HLA-C" source="-140" target="-130">
    <att type="string" name="canonicalName" value="KIR2DL1 (Pathway) HLA-C"/>
    <att type="string" name="interaction" value="Pathway" cy:editable="false"/>
    <graphics width="1" fill="#59b82a" cy:sourceArrow="0" cy:targetArrow="0" cy:sourceArrowColor="#000000" cy:targetArrowColor="#000000" cy:edgeLabelFont="SanSerif-0-10" cy:edgeLabel="" cy:edgeLineType="SOLID" cy:curved="STRAIGHT_LINES"/>
  </edge>
  <edge label="KIR2DL1 (Pathway) TYROBP" source="-140" target="-158">
    <att type="string" name="canonicalName" value="KIR2DL1 (Pathway) TYROBP"/>
    <att type="string" name="interaction" value="Pathway" cy:editable="false"/>
    <graphics width="1" fill="#59b82a" cy:sourceArrow="0" cy:targetArrow="0" cy:sourceArrowColor="#000000" cy:targetArrowColor="#000000" cy:edgeLabelFont="SanSerif-0-10" cy:edgeLabel="" cy:edgeLineType="SOLID" cy:curved="STRAIGHT_LINES"/>
  </edge>
  <edge label="KIR2DL1 (Physical&amp;nbsp;interactions) HLA-C" source="-140" target="-130">
    <att type="string" name="canonicalName" value="KIR2DL1 (Physical&amp;nbsp;interactions) HLA-C"/>
    <att type="string" name="interaction" value="Physical&amp;nbsp;interactions" cy:editable="false"/>
    <graphics width="1" fill="#59b82a" cy:sourceArrow="0" cy:targetArrow="0" cy:sourceArrowColor="#000000" cy:targetArrowColor="#000000" cy:edgeLabelFont="SanSerif-0-10" cy:edgeLabel="" cy:edgeLineType="SOLID" cy:curved="STRAIGHT_LINES"/>
  </edge>
  <edge label="KIR2DL1 (Predicted) KIR2DL3" source="-140" target="-141">
    <att type="string" name="canonicalName" value="KIR2DL1 (Predicted) KIR2DL3"/>
    <att type="string" name="interaction" value="Predicted" cy:editable="false"/>
    <graphics width="1" fill="#59b82a" cy:sourceArrow="0" cy:targetArrow="0" cy:sourceArrowColor="#000000" cy:targetArrowColor="#000000" cy:edgeLabelFont="SanSerif-0-10" cy:edgeLabel="" cy:edgeLineType="SOLID" cy:curved="STRAIGHT_LINES"/>
  </edge>
  <edge label="KIR2DL1 (Predicted) HLA-C" source="-140" target="-130">
    <att type="string" name="canonicalName" value="KIR2DL1 (Predicted) HLA-C"/>
    <att type="string" name="interaction" value="Predicted" cy:editable="false"/>
    <graphics width="1" fill="#59b82a" cy:sourceArrow="0" cy:targetArrow="0" cy:sourceArrowColor="#000000" cy:targetArrowColor="#000000" cy:edgeLabelFont="SanSerif-0-10" cy:edgeLabel="" cy:edgeLineType="SOLID" cy:curved="STRAIGHT_LINES"/>
  </edge>
  <edge label="EIF2S2 (Pathway) EIF2B3" source="-138" target="-124">
    <att type="string" name="canonicalName" value="EIF2S2 (Pathway) EIF2B3"/>
    <att type="string" name="interaction" value="Pathway" cy:editable="false"/>
    <graphics width="1" fill="#59b82a" cy:sourceArrow="0" cy:targetArrow="0" cy:sourceArrowColor="#000000" cy:targetArrowColor="#000000" cy:edgeLabelFont="SanSerif-0-10" cy:edgeLabel="" cy:edgeLineType="SOLID" cy:curved="STRAIGHT_LINES"/>
  </edge>
  <edge label="EIF2S2 (Pathway) EIF2B4" source="-138" target="-125">
    <att type="string" name="canonicalName" value="EIF2S2 (Pathway) EIF2B4"/>
    <att type="string" name="interaction" value="Pathway" cy:editable="false"/>
    <graphics width="1" fill="#59b82a" cy:sourceArrow="0" cy:targetArrow="0" cy:sourceArrowColor="#000000" cy:targetArrowColor="#000000" cy:edgeLabelFont="SanSerif-0-10" cy:edgeLabel="" cy:edgeLineType="SOLID" cy:curved="STRAIGHT_LINES"/>
  </edge>
  <edge label="EIF2S2 (Pathway) EIF2B1" source="-138" target="-220">
    <att type="string" name="canonicalName" value="EIF2S2 (Pathway) EIF2B1"/>
    <att type="string" name="interaction" value="Pathway" cy:editable="false"/>
    <graphics width="1" fill="#59b82a" cy:sourceArrow="0" cy:targetArrow="0" cy:sourceArrowColor="#000000" cy:targetArrowColor="#000000" cy:edgeLabelFont="SanSerif-0-10" cy:edgeLabel="" cy:edgeLineType="SOLID" cy:curved="STRAIGHT_LINES"/>
  </edge>
  <edge label="EIF2S2 (Pathway) EIF2B2" source="-138" target="-123">
    <att type="string" name="canonicalName" value="EIF2S2 (Pathway) EIF2B2"/>
    <att type="string" name="interaction" value="Pathway" cy:editable="false"/>
    <graphics width="1" fill="#59b82a" cy:sourceArrow="0" cy:targetArrow="0" cy:sourceArrowColor="#000000" cy:targetArrowColor="#000000" cy:edgeLabelFont="SanSerif-0-10" cy:edgeLabel="" cy:edgeLineType="SOLID" cy:curved="STRAIGHT_LINES"/>
  </edge>
  <edge label="EIF2S2 (Pathway) EIF2B5" source="-138" target="-128">
    <att type="string" name="canonicalName" value="EIF2S2 (Pathway) EIF2B5"/>
    <att type="string" name="interaction" value="Pathway" cy:editable="false"/>
    <graphics width="1" fill="#59b82a" cy:sourceArrow="0" cy:targetArrow="0" cy:sourceArrowColor="#000000" cy:targetArrowColor="#000000" cy:edgeLabelFont="SanSerif-0-10" cy:edgeLabel="" cy:edgeLineType="SOLID" cy:curved="STRAIGHT_LINES"/>
  </edge>
  <edge label="EIF2S2 (Physical&amp;nbsp;interactions) EIF2B2" source="-138" target="-123">
    <att type="string" name="canonicalName" value="EIF2S2 (Physical&amp;nbsp;interactions) EIF2B2"/>
    <att type="string" name="interaction" value="Physical&amp;nbsp;interactions" cy:editable="false"/>
    <graphics width="1" fill="#59b82a" cy:sourceArrow="0" cy:targetArrow="0" cy:sourceArrowColor="#000000" cy:targetArrowColor="#000000" cy:edgeLabelFont="SanSerif-0-10" cy:edgeLabel="" cy:edgeLineType="SOLID" cy:curved="STRAIGHT_LINES"/>
  </edge>
  <edge label="EIF2S2 (Physical&amp;nbsp;interactions) EIF2B4" source="-138" target="-125">
    <att type="string" name="canonicalName" value="EIF2S2 (Physical&amp;nbsp;interactions) EIF2B4"/>
    <att type="string" name="interaction" value="Physical&amp;nbsp;interactions" cy:editable="false"/>
    <graphics width="1" fill="#59b82a" cy:sourceArrow="0" cy:targetArrow="0" cy:sourceArrowColor="#000000" cy:targetArrowColor="#000000" cy:edgeLabelFont="SanSerif-0-10" cy:edgeLabel="" cy:edgeLineType="SOLID" cy:curved="STRAIGHT_LINES"/>
  </edge>
  <edge label="EIF2S2 (Physical&amp;nbsp;interactions) EIF2B3" source="-138" target="-124">
    <att type="string" name="canonicalName" value="EIF2S2 (Physical&amp;nbsp;interactions) EIF2B3"/>
    <att type="string" name="interaction" value="Physical&amp;nbsp;interactions" cy:editable="false"/>
    <graphics width="1" fill="#59b82a" cy:sourceArrow="0" cy:targetArrow="0" cy:sourceArrowColor="#000000" cy:targetArrowColor="#000000" cy:edgeLabelFont="SanSerif-0-10" cy:edgeLabel="" cy:edgeLineType="SOLID" cy:curved="STRAIGHT_LINES"/>
  </edge>
  <edge label="EIF2S2 (Physical&amp;nbsp;interactions) EIF2B5" source="-138" target="-128">
    <att type="string" name="canonicalName" value="EIF2S2 (Physical&amp;nbsp;interactions) EIF2B5"/>
    <att type="string" name="interaction" value="Physical&amp;nbsp;interactions" cy:editable="false"/>
    <graphics width="1" fill="#59b82a" cy:sourceArrow="0" cy:targetArrow="0" cy:sourceArrowColor="#000000" cy:targetArrowColor="#000000" cy:edgeLabelFont="SanSerif-0-10" cy:edgeLabel="" cy:edgeLineType="SOLID" cy:curved="STRAIGHT_LINES"/>
  </edge>
  <edge label="EIF2S2 (Physical&amp;nbsp;interactions) EIF2B1" source="-138" target="-220">
    <att type="string" name="canonicalName" value="EIF2S2 (Physical&amp;nbsp;interactions) EIF2B1"/>
    <att type="string" name="interaction" value="Physical&amp;nbsp;interactions" cy:editable="false"/>
    <graphics width="1" fill="#59b82a" cy:sourceArrow="0" cy:targetArrow="0" cy:sourceArrowColor="#000000" cy:targetArrowColor="#000000" cy:edgeLabelFont="SanSerif-0-10" cy:edgeLabel="" cy:edgeLineType="SOLID" cy:curved="STRAIGHT_LINES"/>
  </edge>
  <edge label="EIF2S2 (Predicted) EIF2B5" source="-138" target="-128">
    <att type="string" name="canonicalName" value="EIF2S2 (Predicted) EIF2B5"/>
    <att type="string" name="interaction" value="Predicted" cy:editable="false"/>
    <graphics width="1" fill="#59b82a" cy:sourceArrow="0" cy:targetArrow="0" cy:sourceArrowColor="#000000" cy:targetArrowColor="#000000" cy:edgeLabelFont="SanSerif-0-10" cy:edgeLabel="" cy:edgeLineType="SOLID" cy:curved="STRAIGHT_LINES"/>
  </edge>
  <edge label="EIF2S2 (Predicted) EIF2B3" source="-138" target="-124">
    <att type="string" name="canonicalName" value="EIF2S2 (Predicted) EIF2B3"/>
    <att type="string" name="interaction" value="Predicted" cy:editable="false"/>
    <graphics width="1" fill="#59b82a" cy:sourceArrow="0" cy:targetArrow="0" cy:sourceArrowColor="#000000" cy:targetArrowColor="#000000" cy:edgeLabelFont="SanSerif-0-10" cy:edgeLabel="" cy:edgeLineType="SOLID" cy:curved="STRAIGHT_LINES"/>
  </edge>
  <edge label="EIF2S2 (Predicted) EIF2B1" source="-138" target="-220">
    <att type="string" name="canonicalName" value="EIF2S2 (Predicted) EIF2B1"/>
    <att type="string" name="interaction" value="Predicted" cy:editable="false"/>
    <graphics width="1" fill="#59b82a" cy:sourceArrow="0" cy:targetArrow="0" cy:sourceArrowColor="#000000" cy:targetArrowColor="#000000" cy:edgeLabelFont="SanSerif-0-10" cy:edgeLabel="" cy:edgeLineType="SOLID" cy:curved="STRAIGHT_LINES"/>
  </edge>
  <edge label="EIF2S2 (Predicted) EIF2B4" source="-138" target="-125">
    <att type="string" name="canonicalName" value="EIF2S2 (Predicted) EIF2B4"/>
    <att type="string" name="interaction" value="Predicted" cy:editable="false"/>
    <graphics width="1" fill="#59b82a" cy:sourceArrow="0" cy:targetArrow="0" cy:sourceArrowColor="#000000" cy:targetArrowColor="#000000" cy:edgeLabelFont="SanSerif-0-10" cy:edgeLabel="" cy:edgeLineType="SOLID" cy:curved="STRAIGHT_LINES"/>
  </edge>
  <edge label="EIF2S2 (Predicted) EIF2B2" source="-138" target="-123">
    <att type="string" name="canonicalName" value="EIF2S2 (Predicted) EIF2B2"/>
    <att type="string" name="interaction" value="Predicted" cy:editable="false"/>
    <graphics width="1" fill="#59b82a" cy:sourceArrow="0" cy:targetArrow="0" cy:sourceArrowColor="#000000" cy:targetArrowColor="#000000" cy:edgeLabelFont="SanSerif-0-10" cy:edgeLabel="" cy:edgeLineType="SOLID" cy:curved="STRAIGHT_LINES"/>
  </edge>
  <edge label="VEGFA (Pathway) SHC2" source="-137" target="-190">
    <att type="string" name="canonicalName" value="VEGFA (Pathway) SHC2"/>
    <att type="string" name="interaction" value="Pathway" cy:editable="false"/>
    <graphics width="1" fill="#59b82a" cy:sourceArrow="0" cy:targetArrow="0" cy:sourceArrowColor="#000000" cy:targetArrowColor="#000000" cy:edgeLabelFont="SanSerif-0-10" cy:edgeLabel="" cy:edgeLineType="SOLID" cy:curved="STRAIGHT_LINES"/>
  </edge>
  <edge label="VEGFA (Pathway) FLT1" source="-137" target="-215">
    <att type="string" name="canonicalName" value="VEGFA (Pathway) FLT1"/>
    <att type="string" name="interaction" value="Pathway" cy:editable="false"/>
    <graphics width="1" fill="#59b82a" cy:sourceArrow="0" cy:targetArrow="0" cy:sourceArrowColor="#000000" cy:targetArrowColor="#000000" cy:edgeLabelFont="SanSerif-0-10" cy:edgeLabel="" cy:edgeLineType="SOLID" cy:curved="STRAIGHT_LINES"/>
  </edge>
  <edge label="VEGFA (Pathway) ITGA9" source="-137" target="-170">
    <att type="string" name="canonicalName" value="VEGFA (Pathway) ITGA9"/>
    <att type="string" name="interaction" value="Pathway" cy:editable="false"/>
    <graphics width="1" fill="#59b82a" cy:sourceArrow="0" cy:targetArrow="0" cy:sourceArrowColor="#000000" cy:targetArrowColor="#000000" cy:edgeLabelFont="SanSerif-0-10" cy:edgeLabel="" cy:edgeLineType="SOLID" cy:curved="STRAIGHT_LINES"/>
  </edge>
  <edge label="VEGFA (Pathway) PLCG1" source="-137" target="-172">
    <att type="string" name="canonicalName" value="VEGFA (Pathway) PLCG1"/>
    <att type="string" name="interaction" value="Pathway" cy:editable="false"/>
    <graphics width="1" fill="#59b82a" cy:sourceArrow="0" cy:targetArrow="0" cy:sourceArrowColor="#000000" cy:targetArrowColor="#000000" cy:edgeLabelFont="SanSerif-0-10" cy:edgeLabel="" cy:edgeLineType="SOLID" cy:curved="STRAIGHT_LINES"/>
  </edge>
  <edge label="VEGFA (Physical&amp;nbsp;interactions) FLT1" source="-137" target="-215">
    <att type="string" name="canonicalName" value="VEGFA (Physical&amp;nbsp;interactions) FLT1"/>
    <att type="string" name="interaction" value="Physical&amp;nbsp;interactions" cy:editable="false"/>
    <graphics width="1" fill="#59b82a" cy:sourceArrow="0" cy:targetArrow="0" cy:sourceArrowColor="#000000" cy:targetArrowColor="#000000" cy:edgeLabelFont="SanSerif-0-10" cy:edgeLabel="" cy:edgeLineType="SOLID" cy:curved="STRAIGHT_LINES"/>
  </edge>
  <edge label="VEGFA (Physical&amp;nbsp;interactions) PGF" source="-137" target="-113">
    <att type="string" name="canonicalName" value="VEGFA (Physical&amp;nbsp;interactions) PGF"/>
    <att type="string" name="interaction" value="Physical&amp;nbsp;interactions" cy:editable="false"/>
    <graphics width="1" fill="#59b82a" cy:sourceArrow="0" cy:targetArrow="0" cy:sourceArrowColor="#000000" cy:targetArrowColor="#000000" cy:edgeLabelFont="SanSerif-0-10" cy:edgeLabel="" cy:edgeLineType="SOLID" cy:curved="STRAIGHT_LINES"/>
  </edge>
  <edge label="VEGFA (Physical&amp;nbsp;interactions) VEGFB" source="-137" target="-134">
    <att type="string" name="canonicalName" value="VEGFA (Physical&amp;nbsp;interactions) VEGFB"/>
    <att type="string" name="interaction" value="Physical&amp;nbsp;interactions" cy:editable="false"/>
    <graphics width="1" fill="#59b82a" cy:sourceArrow="0" cy:targetArrow="0" cy:sourceArrowColor="#000000" cy:targetArrowColor="#000000" cy:edgeLabelFont="SanSerif-0-10" cy:edgeLabel="" cy:edgeLineType="SOLID" cy:curved="STRAIGHT_LINES"/>
  </edge>
  <edge label="VEGFA (Predicted) VEGFB" source="-137" target="-134">
    <att type="string" name="canonicalName" value="VEGFA (Predicted) VEGFB"/>
    <att type="string" name="interaction" value="Predicted" cy:editable="false"/>
    <graphics width="1" fill="#59b82a" cy:sourceArrow="0" cy:targetArrow="0" cy:sourceArrowColor="#000000" cy:targetArrowColor="#000000" cy:edgeLabelFont="SanSerif-0-10" cy:edgeLabel="" cy:edgeLineType="SOLID" cy:curved="STRAIGHT_LINES"/>
  </edge>
  <edge label="VEGFA (Predicted) PGF" source="-137" target="-113">
    <att type="string" name="canonicalName" value="VEGFA (Predicted) PGF"/>
    <att type="string" name="interaction" value="Predicted" cy:editable="false"/>
    <graphics width="1" fill="#59b82a" cy:sourceArrow="0" cy:targetArrow="0" cy:sourceArrowColor="#000000" cy:targetArrowColor="#000000" cy:edgeLabelFont="SanSerif-0-10" cy:edgeLabel="" cy:edgeLineType="SOLID" cy:curved="STRAIGHT_LINES"/>
  </edge>
  <edge label="RARS (Pathway) EPRS" source="-136" target="-165">
    <att type="string" name="canonicalName" value="RARS (Pathway) EPRS"/>
    <att type="string" name="interaction" value="Pathway" cy:editable="false"/>
    <graphics width="1" fill="#59b82a" cy:sourceArrow="0" cy:targetArrow="0" cy:sourceArrowColor="#000000" cy:targetArrowColor="#000000" cy:edgeLabelFont="SanSerif-0-10" cy:edgeLabel="" cy:edgeLineType="SOLID" cy:curved="STRAIGHT_LINES"/>
  </edge>
  <edge label="RARS (Pathway) IARS" source="-136" target="-209">
    <att type="string" name="canonicalName" value="RARS (Pathway) IARS"/>
    <att type="string" name="interaction" value="Pathway" cy:editable="false"/>
    <graphics width="1" fill="#59b82a" cy:sourceArrow="0" cy:targetArrow="0" cy:sourceArrowColor="#000000" cy:targetArrowColor="#000000" cy:edgeLabelFont="SanSerif-0-10" cy:edgeLabel="" cy:edgeLineType="SOLID" cy:curved="STRAIGHT_LINES"/>
  </edge>
  <edge label="RARS (Pathway) AIMP2" source="-136" target="-216">
    <att type="string" name="canonicalName" value="RARS (Pathway) AIMP2"/>
    <att type="string" name="interaction" value="Pathway" cy:editable="false"/>
    <graphics width="1" fill="#59b82a" cy:sourceArrow="0" cy:targetArrow="0" cy:sourceArrowColor="#000000" cy:targetArrowColor="#000000" cy:edgeLabelFont="SanSerif-0-10" cy:edgeLabel="" cy:edgeLineType="SOLID" cy:curved="STRAIGHT_LINES"/>
  </edge>
  <edge label="RARS (Physical&amp;nbsp;interactions) EPRS" source="-136" target="-165">
    <att type="string" name="canonicalName" value="RARS (Physical&amp;nbsp;interactions) EPRS"/>
    <att type="string" name="interaction" value="Physical&amp;nbsp;interactions" cy:editable="false"/>
    <graphics width="1" fill="#59b82a" cy:sourceArrow="0" cy:targetArrow="0" cy:sourceArrowColor="#000000" cy:targetArrowColor="#000000" cy:edgeLabelFont="SanSerif-0-10" cy:edgeLabel="" cy:edgeLineType="SOLID" cy:curved="STRAIGHT_LINES"/>
  </edge>
  <edge label="RARS (Physical&amp;nbsp;interactions) AIMP2" source="-136" target="-216">
    <att type="string" name="canonicalName" value="RARS (Physical&amp;nbsp;interactions) AIMP2"/>
    <att type="string" name="interaction" value="Physical&amp;nbsp;interactions" cy:editable="false"/>
    <graphics width="1" fill="#59b82a" cy:sourceArrow="0" cy:targetArrow="0" cy:sourceArrowColor="#000000" cy:targetArrowColor="#000000" cy:edgeLabelFont="SanSerif-0-10" cy:edgeLabel="" cy:edgeLineType="SOLID" cy:curved="STRAIGHT_LINES"/>
  </edge>
  <edge label="IGSF5 (Physical&amp;nbsp;interactions) MAGI1" source="-135" target="-129">
    <att type="string" name="canonicalName" value="IGSF5 (Physical&amp;nbsp;interactions) MAGI1"/>
    <att type="string" name="interaction" value="Physical&amp;nbsp;interactions" cy:editable="false"/>
    <graphics width="1" fill="#59b82a" cy:sourceArrow="0" cy:targetArrow="0" cy:sourceArrowColor="#000000" cy:targetArrowColor="#000000" cy:edgeLabelFont="SanSerif-0-10" cy:edgeLabel="" cy:edgeLineType="SOLID" cy:curved="STRAIGHT_LINES"/>
  </edge>
  <edge label="VEGFB (Pathway) FLT1" source="-134" target="-215">
    <att type="string" name="canonicalName" value="VEGFB (Pathway) FLT1"/>
    <att type="string" name="interaction" value="Pathway" cy:editable="false"/>
    <graphics width="1" fill="#59b82a" cy:sourceArrow="0" cy:targetArrow="0" cy:sourceArrowColor="#000000" cy:targetArrowColor="#000000" cy:edgeLabelFont="SanSerif-0-10" cy:edgeLabel="" cy:edgeLineType="SOLID" cy:curved="STRAIGHT_LINES"/>
  </edge>
  <edge label="VEGFB (Physical&amp;nbsp;interactions) FLT1" source="-134" target="-215">
    <att type="string" name="canonicalName" value="VEGFB (Physical&amp;nbsp;interactions) FLT1"/>
    <att type="string" name="interaction" value="Physical&amp;nbsp;interactions" cy:editable="false"/>
    <graphics width="1" fill="#59b82a" cy:sourceArrow="0" cy:targetArrow="0" cy:sourceArrowColor="#000000" cy:targetArrowColor="#000000" cy:edgeLabelFont="SanSerif-0-10" cy:edgeLabel="" cy:edgeLineType="SOLID" cy:curved="STRAIGHT_LINES"/>
  </edge>
  <edge label="CLPX (Physical&amp;nbsp;interactions) EIF2B5" source="-132" target="-128">
    <att type="string" name="canonicalName" value="CLPX (Physical&amp;nbsp;interactions) EIF2B5"/>
    <att type="string" name="interaction" value="Physical&amp;nbsp;interactions" cy:editable="false"/>
    <graphics width="1" fill="#59b82a" cy:sourceArrow="0" cy:targetArrow="0" cy:sourceArrowColor="#000000" cy:targetArrowColor="#000000" cy:edgeLabelFont="SanSerif-0-10" cy:edgeLabel="" cy:edgeLineType="SOLID" cy:curved="STRAIGHT_LINES"/>
  </edge>
  <edge label="CLPX (Physical&amp;nbsp;interactions) EIF2B1" source="-132" target="-220">
    <att type="string" name="canonicalName" value="CLPX (Physical&amp;nbsp;interactions) EIF2B1"/>
    <att type="string" name="interaction" value="Physical&amp;nbsp;interactions" cy:editable="false"/>
    <graphics width="1" fill="#59b82a" cy:sourceArrow="0" cy:targetArrow="0" cy:sourceArrowColor="#000000" cy:targetArrowColor="#000000" cy:edgeLabelFont="SanSerif-0-10" cy:edgeLabel="" cy:edgeLineType="SOLID" cy:curved="STRAIGHT_LINES"/>
  </edge>
  <edge label="CLPX (Physical&amp;nbsp;interactions) PPIF" source="-132" target="-169">
    <att type="string" name="canonicalName" value="CLPX (Physical&amp;nbsp;interactions) PPIF"/>
    <att type="string" name="interaction" value="Physical&amp;nbsp;interactions" cy:editable="false"/>
    <graphics width="1" fill="#59b82a" cy:sourceArrow="0" cy:targetArrow="0" cy:sourceArrowColor="#000000" cy:targetArrowColor="#000000" cy:edgeLabelFont="SanSerif-0-10" cy:edgeLabel="" cy:edgeLineType="SOLID" cy:curved="STRAIGHT_LINES"/>
  </edge>
  <edge label="CLPX (Predicted) EIF2B5" source="-132" target="-128">
    <att type="string" name="canonicalName" value="CLPX (Predicted) EIF2B5"/>
    <att type="string" name="interaction" value="Predicted" cy:editable="false"/>
    <graphics width="1" fill="#59b82a" cy:sourceArrow="0" cy:targetArrow="0" cy:sourceArrowColor="#000000" cy:targetArrowColor="#000000" cy:edgeLabelFont="SanSerif-0-10" cy:edgeLabel="" cy:edgeLineType="SOLID" cy:curved="STRAIGHT_LINES"/>
  </edge>
  <edge label="CLPX (Predicted) EIF2B1" source="-132" target="-220">
    <att type="string" name="canonicalName" value="CLPX (Predicted) EIF2B1"/>
    <att type="string" name="interaction" value="Predicted" cy:editable="false"/>
    <graphics width="1" fill="#59b82a" cy:sourceArrow="0" cy:targetArrow="0" cy:sourceArrowColor="#000000" cy:targetArrowColor="#000000" cy:edgeLabelFont="SanSerif-0-10" cy:edgeLabel="" cy:edgeLineType="SOLID" cy:curved="STRAIGHT_LINES"/>
  </edge>
  <edge label="CLPX (Predicted) EIF2B3" source="-132" target="-124">
    <att type="string" name="canonicalName" value="CLPX (Predicted) EIF2B3"/>
    <att type="string" name="interaction" value="Predicted" cy:editable="false"/>
    <graphics width="1" fill="#59b82a" cy:sourceArrow="0" cy:targetArrow="0" cy:sourceArrowColor="#000000" cy:targetArrowColor="#000000" cy:edgeLabelFont="SanSerif-0-10" cy:edgeLabel="" cy:edgeLineType="SOLID" cy:curved="STRAIGHT_LINES"/>
  </edge>
  <edge label="CLPX (Predicted) EIF2B4" source="-132" target="-125">
    <att type="string" name="canonicalName" value="CLPX (Predicted) EIF2B4"/>
    <att type="string" name="interaction" value="Predicted" cy:editable="false"/>
    <graphics width="1" fill="#59b82a" cy:sourceArrow="0" cy:targetArrow="0" cy:sourceArrowColor="#000000" cy:targetArrowColor="#000000" cy:edgeLabelFont="SanSerif-0-10" cy:edgeLabel="" cy:edgeLineType="SOLID" cy:curved="STRAIGHT_LINES"/>
  </edge>
  <edge label="CLPX (Predicted) EIF2B2" source="-132" target="-123">
    <att type="string" name="canonicalName" value="CLPX (Predicted) EIF2B2"/>
    <att type="string" name="interaction" value="Predicted" cy:editable="false"/>
    <graphics width="1" fill="#59b82a" cy:sourceArrow="0" cy:targetArrow="0" cy:sourceArrowColor="#000000" cy:targetArrowColor="#000000" cy:edgeLabelFont="SanSerif-0-10" cy:edgeLabel="" cy:edgeLineType="SOLID" cy:curved="STRAIGHT_LINES"/>
  </edge>
  <edge label="CLPX (Predicted) PPIF" source="-132" target="-169">
    <att type="string" name="canonicalName" value="CLPX (Predicted) PPIF"/>
    <att type="string" name="interaction" value="Predicted" cy:editable="false"/>
    <graphics width="1" fill="#59b82a" cy:sourceArrow="0" cy:targetArrow="0" cy:sourceArrowColor="#000000" cy:targetArrowColor="#000000" cy:edgeLabelFont="SanSerif-0-10" cy:edgeLabel="" cy:edgeLineType="SOLID" cy:curved="STRAIGHT_LINES"/>
  </edge>
  <edge label="DLL1 (Physical&amp;nbsp;interactions) MAGI1" source="-131" target="-129">
    <att type="string" name="canonicalName" value="DLL1 (Physical&amp;nbsp;interactions) MAGI1"/>
    <att type="string" name="interaction" value="Physical&amp;nbsp;interactions" cy:editable="false"/>
    <graphics width="1" fill="#59b82a" cy:sourceArrow="0" cy:targetArrow="0" cy:sourceArrowColor="#000000" cy:targetArrowColor="#000000" cy:edgeLabelFont="SanSerif-0-10" cy:edgeLabel="" cy:edgeLineType="SOLID" cy:curved="STRAIGHT_LINES"/>
  </edge>
  <edge label="HLA-C (Pathway) KIR2DL3" source="-130" target="-141">
    <att type="string" name="canonicalName" value="HLA-C (Pathway) KIR2DL3"/>
    <att type="string" name="interaction" value="Pathway" cy:editable="false"/>
    <graphics width="1" fill="#59b82a" cy:sourceArrow="0" cy:targetArrow="0" cy:sourceArrowColor="#000000" cy:targetArrowColor="#000000" cy:edgeLabelFont="SanSerif-0-10" cy:edgeLabel="" cy:edgeLineType="SOLID" cy:curved="STRAIGHT_LINES"/>
  </edge>
  <edge label="HLA-C (Pathway) TYROBP" source="-130" target="-158">
    <att type="string" name="canonicalName" value="HLA-C (Pathway) TYROBP"/>
    <att type="string" name="interaction" value="Pathway" cy:editable="false"/>
    <graphics width="1" fill="#59b82a" cy:sourceArrow="0" cy:targetArrow="0" cy:sourceArrowColor="#000000" cy:targetArrowColor="#000000" cy:edgeLabelFont="SanSerif-0-10" cy:edgeLabel="" cy:edgeLineType="SOLID" cy:curved="STRAIGHT_LINES"/>
  </edge>
  <edge label="HLA-C (Physical&amp;nbsp;interactions) KIR2DL3" source="-130" target="-141">
    <att type="string" name="canonicalName" value="HLA-C (Physical&amp;nbsp;interactions) KIR2DL3"/>
    <att type="string" name="interaction" value="Physical&amp;nbsp;interactions" cy:editable="false"/>
    <graphics width="1" fill="#59b82a" cy:sourceArrow="0" cy:targetArrow="0" cy:sourceArrowColor="#000000" cy:targetArrowColor="#000000" cy:edgeLabelFont="SanSerif-0-10" cy:edgeLabel="" cy:edgeLineType="SOLID" cy:curved="STRAIGHT_LINES"/>
  </edge>
  <edge label="HLA-C (Predicted) KIR2DL3" source="-130" target="-141">
    <att type="string" name="canonicalName" value="HLA-C (Predicted) KIR2DL3"/>
    <att type="string" name="interaction" value="Predicted" cy:editable="false"/>
    <graphics width="1" fill="#59b82a" cy:sourceArrow="0" cy:targetArrow="0" cy:sourceArrowColor="#000000" cy:targetArrowColor="#000000" cy:edgeLabelFont="SanSerif-0-10" cy:edgeLabel="" cy:edgeLineType="SOLID" cy:curved="STRAIGHT_LINES"/>
  </edge>
  <edge label="NET1 (Physical&amp;nbsp;interactions) MAGI1" source="-127" target="-129">
    <att type="string" name="canonicalName" value="NET1 (Physical&amp;nbsp;interactions) MAGI1"/>
    <att type="string" name="interaction" value="Physical&amp;nbsp;interactions" cy:editable="false"/>
    <graphics width="1" fill="#59b82a" cy:sourceArrow="0" cy:targetArrow="0" cy:sourceArrowColor="#000000" cy:targetArrowColor="#000000" cy:edgeLabelFont="SanSerif-0-10" cy:edgeLabel="" cy:edgeLineType="SOLID" cy:curved="STRAIGHT_LINES"/>
  </edge>
  <edge label="DISC1 (Physical&amp;nbsp;interactions) SYNE1" source="-126" target="-171">
    <att type="string" name="canonicalName" value="DISC1 (Physical&amp;nbsp;interactions) SYNE1"/>
    <att type="string" name="interaction" value="Physical&amp;nbsp;interactions" cy:editable="false"/>
    <graphics width="1" fill="#59b82a" cy:sourceArrow="0" cy:targetArrow="0" cy:sourceArrowColor="#000000" cy:targetArrowColor="#000000" cy:edgeLabelFont="SanSerif-0-10" cy:edgeLabel="" cy:edgeLineType="SOLID" cy:curved="STRAIGHT_LINES"/>
  </edge>
  <edge label="DISC1 (Physical&amp;nbsp;interactions) GSK3B" source="-126" target="-223">
    <att type="string" name="canonicalName" value="DISC1 (Physical&amp;nbsp;interactions) GSK3B"/>
    <att type="string" name="interaction" value="Physical&amp;nbsp;interactions" cy:editable="false"/>
    <graphics width="1" fill="#59b82a" cy:sourceArrow="0" cy:targetArrow="0" cy:sourceArrowColor="#000000" cy:targetArrowColor="#000000" cy:edgeLabelFont="SanSerif-0-10" cy:edgeLabel="" cy:edgeLineType="SOLID" cy:curved="STRAIGHT_LINES"/>
  </edge>
  <edge label="DISC1 (Predicted) GSK3B" source="-126" target="-223">
    <att type="string" name="canonicalName" value="DISC1 (Predicted) GSK3B"/>
    <att type="string" name="interaction" value="Predicted" cy:editable="false"/>
    <graphics width="1" fill="#59b82a" cy:sourceArrow="0" cy:targetArrow="0" cy:sourceArrowColor="#000000" cy:targetArrowColor="#000000" cy:edgeLabelFont="SanSerif-0-10" cy:edgeLabel="" cy:edgeLineType="SOLID" cy:curved="STRAIGHT_LINES"/>
  </edge>
  <edge label="EIF2B4 (Pathway) EIF2B3" source="-125" target="-124">
    <att type="string" name="canonicalName" value="EIF2B4 (Pathway) EIF2B3"/>
    <att type="string" name="interaction" value="Pathway" cy:editable="false"/>
    <graphics width="1" fill="#59b82a" cy:sourceArrow="0" cy:targetArrow="0" cy:sourceArrowColor="#000000" cy:targetArrowColor="#000000" cy:edgeLabelFont="SanSerif-0-10" cy:edgeLabel="" cy:edgeLineType="SOLID" cy:curved="STRAIGHT_LINES"/>
  </edge>
  <edge label="EIF2B4 (Pathway) EIF2B5" source="-125" target="-128">
    <att type="string" name="canonicalName" value="EIF2B4 (Pathway) EIF2B5"/>
    <att type="string" name="interaction" value="Pathway" cy:editable="false"/>
    <graphics width="1" fill="#59b82a" cy:sourceArrow="0" cy:targetArrow="0" cy:sourceArrowColor="#000000" cy:targetArrowColor="#000000" cy:edgeLabelFont="SanSerif-0-10" cy:edgeLabel="" cy:edgeLineType="SOLID" cy:curved="STRAIGHT_LINES"/>
  </edge>
  <edge label="EIF2B4 (Physical&amp;nbsp;interactions) EIF2B5" source="-125" target="-128">
    <att type="string" name="canonicalName" value="EIF2B4 (Physical&amp;nbsp;interactions) EIF2B5"/>
    <att type="string" name="interaction" value="Physical&amp;nbsp;interactions" cy:editable="false"/>
    <graphics width="1" fill="#59b82a" cy:sourceArrow="0" cy:targetArrow="0" cy:sourceArrowColor="#000000" cy:targetArrowColor="#000000" cy:edgeLabelFont="SanSerif-0-10" cy:edgeLabel="" cy:edgeLineType="SOLID" cy:curved="STRAIGHT_LINES"/>
  </edge>
  <edge label="EIF2B4 (Physical&amp;nbsp;interactions) EIF2B3" source="-125" target="-124">
    <att type="string" name="canonicalName" value="EIF2B4 (Physical&amp;nbsp;interactions) EIF2B3"/>
    <att type="string" name="interaction" value="Physical&amp;nbsp;interactions" cy:editable="false"/>
    <graphics width="1" fill="#59b82a" cy:sourceArrow="0" cy:targetArrow="0" cy:sourceArrowColor="#000000" cy:targetArrowColor="#000000" cy:edgeLabelFont="SanSerif-0-10" cy:edgeLabel="" cy:edgeLineType="SOLID" cy:curved="STRAIGHT_LINES"/>
  </edge>
  <edge label="EIF2B4 (Predicted) EIF2B5" source="-125" target="-128">
    <att type="string" name="canonicalName" value="EIF2B4 (Predicted) EIF2B5"/>
    <att type="string" name="interaction" value="Predicted" cy:editable="false"/>
    <graphics width="1" fill="#59b82a" cy:sourceArrow="0" cy:targetArrow="0" cy:sourceArrowColor="#000000" cy:targetArrowColor="#000000" cy:edgeLabelFont="SanSerif-0-10" cy:edgeLabel="" cy:edgeLineType="SOLID" cy:curved="STRAIGHT_LINES"/>
  </edge>
  <edge label="EIF2B4 (Predicted) EIF2B3" source="-125" target="-124">
    <att type="string" name="canonicalName" value="EIF2B4 (Predicted) EIF2B3"/>
    <att type="string" name="interaction" value="Predicted" cy:editable="false"/>
    <graphics width="1" fill="#59b82a" cy:sourceArrow="0" cy:targetArrow="0" cy:sourceArrowColor="#000000" cy:targetArrowColor="#000000" cy:edgeLabelFont="SanSerif-0-10" cy:edgeLabel="" cy:edgeLineType="SOLID" cy:curved="STRAIGHT_LINES"/>
  </edge>
  <edge label="EIF2B3 (Pathway) EIF2B5" source="-124" target="-128">
    <att type="string" name="canonicalName" value="EIF2B3 (Pathway) EIF2B5"/>
    <att type="string" name="interaction" value="Pathway" cy:editable="false"/>
    <graphics width="1" fill="#59b82a" cy:sourceArrow="0" cy:targetArrow="0" cy:sourceArrowColor="#000000" cy:targetArrowColor="#000000" cy:edgeLabelFont="SanSerif-0-10" cy:edgeLabel="" cy:edgeLineType="SOLID" cy:curved="STRAIGHT_LINES"/>
  </edge>
  <edge label="EIF2B3 (Physical&amp;nbsp;interactions) EIF2B5" source="-124" target="-128">
    <att type="string" name="canonicalName" value="EIF2B3 (Physical&amp;nbsp;interactions) EIF2B5"/>
    <att type="string" name="interaction" value="Physical&amp;nbsp;interactions" cy:editable="false"/>
    <graphics width="1" fill="#59b82a" cy:sourceArrow="0" cy:targetArrow="0" cy:sourceArrowColor="#000000" cy:targetArrowColor="#000000" cy:edgeLabelFont="SanSerif-0-10" cy:edgeLabel="" cy:edgeLineType="SOLID" cy:curved="STRAIGHT_LINES"/>
  </edge>
  <edge label="EIF2B3 (Predicted) EIF2B5" source="-124" target="-128">
    <att type="string" name="canonicalName" value="EIF2B3 (Predicted) EIF2B5"/>
    <att type="string" name="interaction" value="Predicted" cy:editable="false"/>
    <graphics width="1" fill="#59b82a" cy:sourceArrow="0" cy:targetArrow="0" cy:sourceArrowColor="#000000" cy:targetArrowColor="#000000" cy:edgeLabelFont="SanSerif-0-10" cy:edgeLabel="" cy:edgeLineType="SOLID" cy:curved="STRAIGHT_LINES"/>
  </edge>
  <edge label="EIF2B2 (Pathway) EIF2B3" source="-123" target="-124">
    <att type="string" name="canonicalName" value="EIF2B2 (Pathway) EIF2B3"/>
    <att type="string" name="interaction" value="Pathway" cy:editable="false"/>
    <graphics width="1" fill="#59b82a" cy:sourceArrow="0" cy:targetArrow="0" cy:sourceArrowColor="#000000" cy:targetArrowColor="#000000" cy:edgeLabelFont="SanSerif-0-10" cy:edgeLabel="" cy:edgeLineType="SOLID" cy:curved="STRAIGHT_LINES"/>
  </edge>
  <edge label="EIF2B2 (Pathway) EIF2B4" source="-123" target="-125">
    <att type="string" name="canonicalName" value="EIF2B2 (Pathway) EIF2B4"/>
    <att type="string" name="interaction" value="Pathway" cy:editable="false"/>
    <graphics width="1" fill="#59b82a" cy:sourceArrow="0" cy:targetArrow="0" cy:sourceArrowColor="#000000" cy:targetArrowColor="#000000" cy:edgeLabelFont="SanSerif-0-10" cy:edgeLabel="" cy:edgeLineType="SOLID" cy:curved="STRAIGHT_LINES"/>
  </edge>
  <edge label="EIF2B2 (Pathway) EIF2B1" source="-123" target="-220">
    <att type="string" name="canonicalName" value="EIF2B2 (Pathway) EIF2B1"/>
    <att type="string" name="interaction" value="Pathway" cy:editable="false"/>
    <graphics width="1" fill="#59b82a" cy:sourceArrow="0" cy:targetArrow="0" cy:sourceArrowColor="#000000" cy:targetArrowColor="#000000" cy:edgeLabelFont="SanSerif-0-10" cy:edgeLabel="" cy:edgeLineType="SOLID" cy:curved="STRAIGHT_LINES"/>
  </edge>
  <edge label="EIF2B2 (Pathway) EIF2B5" source="-123" target="-128">
    <att type="string" name="canonicalName" value="EIF2B2 (Pathway) EIF2B5"/>
    <att type="string" name="interaction" value="Pathway" cy:editable="false"/>
    <graphics width="1" fill="#59b82a" cy:sourceArrow="0" cy:targetArrow="0" cy:sourceArrowColor="#000000" cy:targetArrowColor="#000000" cy:edgeLabelFont="SanSerif-0-10" cy:edgeLabel="" cy:edgeLineType="SOLID" cy:curved="STRAIGHT_LINES"/>
  </edge>
  <edge label="EIF2B2 (Physical&amp;nbsp;interactions) EIF2B5" source="-123" target="-128">
    <att type="string" name="canonicalName" value="EIF2B2 (Physical&amp;nbsp;interactions) EIF2B5"/>
    <att type="string" name="interaction" value="Physical&amp;nbsp;interactions" cy:editable="false"/>
    <graphics width="1" fill="#59b82a" cy:sourceArrow="0" cy:targetArrow="0" cy:sourceArrowColor="#000000" cy:targetArrowColor="#000000" cy:edgeLabelFont="SanSerif-0-10" cy:edgeLabel="" cy:edgeLineType="SOLID" cy:curved="STRAIGHT_LINES"/>
  </edge>
  <edge label="EIF2B2 (Physical&amp;nbsp;interactions) EIF2B4" source="-123" target="-125">
    <att type="string" name="canonicalName" value="EIF2B2 (Physical&amp;nbsp;interactions) EIF2B4"/>
    <att type="string" name="interaction" value="Physical&amp;nbsp;interactions" cy:editable="false"/>
    <graphics width="1" fill="#59b82a" cy:sourceArrow="0" cy:targetArrow="0" cy:sourceArrowColor="#000000" cy:targetArrowColor="#000000" cy:edgeLabelFont="SanSerif-0-10" cy:edgeLabel="" cy:edgeLineType="SOLID" cy:curved="STRAIGHT_LINES"/>
  </edge>
  <edge label="EIF2B2 (Physical&amp;nbsp;interactions) EIF2B1" source="-123" target="-220">
    <att type="string" name="canonicalName" value="EIF2B2 (Physical&amp;nbsp;interactions) EIF2B1"/>
    <att type="string" name="interaction" value="Physical&amp;nbsp;interactions" cy:editable="false"/>
    <graphics width="1" fill="#59b82a" cy:sourceArrow="0" cy:targetArrow="0" cy:sourceArrowColor="#000000" cy:targetArrowColor="#000000" cy:edgeLabelFont="SanSerif-0-10" cy:edgeLabel="" cy:edgeLineType="SOLID" cy:curved="STRAIGHT_LINES"/>
  </edge>
  <edge label="EIF2B2 (Physical&amp;nbsp;interactions) EIF2B3" source="-123" target="-124">
    <att type="string" name="canonicalName" value="EIF2B2 (Physical&amp;nbsp;interactions) EIF2B3"/>
    <att type="string" name="interaction" value="Physical&amp;nbsp;interactions" cy:editable="false"/>
    <graphics width="1" fill="#59b82a" cy:sourceArrow="0" cy:targetArrow="0" cy:sourceArrowColor="#000000" cy:targetArrowColor="#000000" cy:edgeLabelFont="SanSerif-0-10" cy:edgeLabel="" cy:edgeLineType="SOLID" cy:curved="STRAIGHT_LINES"/>
  </edge>
  <edge label="EIF2B2 (Predicted) EIF2B4" source="-123" target="-125">
    <att type="string" name="canonicalName" value="EIF2B2 (Predicted) EIF2B4"/>
    <att type="string" name="interaction" value="Predicted" cy:editable="false"/>
    <graphics width="1" fill="#59b82a" cy:sourceArrow="0" cy:targetArrow="0" cy:sourceArrowColor="#000000" cy:targetArrowColor="#000000" cy:edgeLabelFont="SanSerif-0-10" cy:edgeLabel="" cy:edgeLineType="SOLID" cy:curved="STRAIGHT_LINES"/>
  </edge>
  <edge label="EIF2B2 (Predicted) EIF2B1" source="-123" target="-220">
    <att type="string" name="canonicalName" value="EIF2B2 (Predicted) EIF2B1"/>
    <att type="string" name="interaction" value="Predicted" cy:editable="false"/>
    <graphics width="1" fill="#59b82a" cy:sourceArrow="0" cy:targetArrow="0" cy:sourceArrowColor="#000000" cy:targetArrowColor="#000000" cy:edgeLabelFont="SanSerif-0-10" cy:edgeLabel="" cy:edgeLineType="SOLID" cy:curved="STRAIGHT_LINES"/>
  </edge>
  <edge label="EIF2B2 (Predicted) EIF2B5" source="-123" target="-128">
    <att type="string" name="canonicalName" value="EIF2B2 (Predicted) EIF2B5"/>
    <att type="string" name="interaction" value="Predicted" cy:editable="false"/>
    <graphics width="1" fill="#59b82a" cy:sourceArrow="0" cy:targetArrow="0" cy:sourceArrowColor="#000000" cy:targetArrowColor="#000000" cy:edgeLabelFont="SanSerif-0-10" cy:edgeLabel="" cy:edgeLineType="SOLID" cy:curved="STRAIGHT_LINES"/>
  </edge>
  <edge label="EIF2B2 (Predicted) EIF2B3" source="-123" target="-124">
    <att type="string" name="canonicalName" value="EIF2B2 (Predicted) EIF2B3"/>
    <att type="string" name="interaction" value="Predicted" cy:editable="false"/>
    <graphics width="1" fill="#59b82a" cy:sourceArrow="0" cy:targetArrow="0" cy:sourceArrowColor="#000000" cy:targetArrowColor="#000000" cy:edgeLabelFont="SanSerif-0-10" cy:edgeLabel="" cy:edgeLineType="SOLID" cy:curved="STRAIGHT_LINES"/>
  </edge>
  <edge label="BDNF (Pathway) NTRK2" source="-122" target="-173">
    <att type="string" name="canonicalName" value="BDNF (Pathway) NTRK2"/>
    <att type="string" name="interaction" value="Pathway" cy:editable="false"/>
    <graphics width="1" fill="#59b82a" cy:sourceArrow="0" cy:targetArrow="0" cy:sourceArrowColor="#000000" cy:targetArrowColor="#000000" cy:edgeLabelFont="SanSerif-0-10" cy:edgeLabel="" cy:edgeLineType="SOLID" cy:curved="STRAIGHT_LINES"/>
  </edge>
  <edge label="BDNF (Physical&amp;nbsp;interactions) NTRK2" source="-122" target="-173">
    <att type="string" name="canonicalName" value="BDNF (Physical&amp;nbsp;interactions) NTRK2"/>
    <att type="string" name="interaction" value="Physical&amp;nbsp;interactions" cy:editable="false"/>
    <graphics width="1" fill="#59b82a" cy:sourceArrow="0" cy:targetArrow="0" cy:sourceArrowColor="#000000" cy:targetArrowColor="#000000" cy:edgeLabelFont="SanSerif-0-10" cy:edgeLabel="" cy:edgeLineType="SOLID" cy:curved="STRAIGHT_LINES"/>
  </edge>
  <edge label="BDNF (Physical&amp;nbsp;interactions) NTF4" source="-122" target="-161">
    <att type="string" name="canonicalName" value="BDNF (Physical&amp;nbsp;interactions) NTF4"/>
    <att type="string" name="interaction" value="Physical&amp;nbsp;interactions" cy:editable="false"/>
    <graphics width="1" fill="#59b82a" cy:sourceArrow="0" cy:targetArrow="0" cy:sourceArrowColor="#000000" cy:targetArrowColor="#000000" cy:edgeLabelFont="SanSerif-0-10" cy:edgeLabel="" cy:edgeLineType="SOLID" cy:curved="STRAIGHT_LINES"/>
  </edge>
  <edge label="BDNF (Predicted) NTF4" source="-122" target="-161">
    <att type="string" name="canonicalName" value="BDNF (Predicted) NTF4"/>
    <att type="string" name="interaction" value="Predicted" cy:editable="false"/>
    <graphics width="1" fill="#59b82a" cy:sourceArrow="0" cy:targetArrow="0" cy:sourceArrowColor="#000000" cy:targetArrowColor="#000000" cy:edgeLabelFont="SanSerif-0-10" cy:edgeLabel="" cy:edgeLineType="SOLID" cy:curved="STRAIGHT_LINES"/>
  </edge>
  <edge label="MAGED1 (Physical&amp;nbsp;interactions) ROR2" source="-121" target="-139">
    <att type="string" name="canonicalName" value="MAGED1 (Physical&amp;nbsp;interactions) ROR2"/>
    <att type="string" name="interaction" value="Physical&amp;nbsp;interactions" cy:editable="false"/>
    <graphics width="1" fill="#59b82a" cy:sourceArrow="0" cy:targetArrow="0" cy:sourceArrowColor="#000000" cy:targetArrowColor="#000000" cy:edgeLabelFont="SanSerif-0-10" cy:edgeLabel="" cy:edgeLineType="SOLID" cy:curved="STRAIGHT_LINES"/>
  </edge>
  <edge label="MAGED1 (Physical&amp;nbsp;interactions) IARS" source="-121" target="-209">
    <att type="string" name="canonicalName" value="MAGED1 (Physical&amp;nbsp;interactions) IARS"/>
    <att type="string" name="interaction" value="Physical&amp;nbsp;interactions" cy:editable="false"/>
    <graphics width="1" fill="#59b82a" cy:sourceArrow="0" cy:targetArrow="0" cy:sourceArrowColor="#000000" cy:targetArrowColor="#000000" cy:edgeLabelFont="SanSerif-0-10" cy:edgeLabel="" cy:edgeLineType="SOLID" cy:curved="STRAIGHT_LINES"/>
  </edge>
  <edge label="DCPS (Physical&amp;nbsp;interactions) USP7" source="-120" target="-205">
    <att type="string" name="canonicalName" value="DCPS (Physical&amp;nbsp;interactions) USP7"/>
    <att type="string" name="interaction" value="Physical&amp;nbsp;interactions" cy:editable="false"/>
    <graphics width="1" fill="#59b82a" cy:sourceArrow="0" cy:targetArrow="0" cy:sourceArrowColor="#000000" cy:targetArrowColor="#000000" cy:edgeLabelFont="SanSerif-0-10" cy:edgeLabel="" cy:edgeLineType="SOLID" cy:curved="STRAIGHT_LINES"/>
  </edge>
  <edge label="DCPS (Predicted) SYNE1" source="-120" target="-171">
    <att type="string" name="canonicalName" value="DCPS (Predicted) SYNE1"/>
    <att type="string" name="interaction" value="Predicted" cy:editable="false"/>
    <graphics width="1" fill="#59b82a" cy:sourceArrow="0" cy:targetArrow="0" cy:sourceArrowColor="#000000" cy:targetArrowColor="#000000" cy:edgeLabelFont="SanSerif-0-10" cy:edgeLabel="" cy:edgeLineType="SOLID" cy:curved="STRAIGHT_LINES"/>
  </edge>
  <edge label="DCPS (Predicted) USP7" source="-120" target="-205">
    <att type="string" name="canonicalName" value="DCPS (Predicted) USP7"/>
    <att type="string" name="interaction" value="Predicted" cy:editable="false"/>
    <graphics width="1" fill="#59b82a" cy:sourceArrow="0" cy:targetArrow="0" cy:sourceArrowColor="#000000" cy:targetArrowColor="#000000" cy:edgeLabelFont="SanSerif-0-10" cy:edgeLabel="" cy:edgeLineType="SOLID" cy:curved="STRAIGHT_LINES"/>
  </edge>
  <edge label="DCPS (Predicted) GSK3B" source="-120" target="-223">
    <att type="string" name="canonicalName" value="DCPS (Predicted) GSK3B"/>
    <att type="string" name="interaction" value="Predicted" cy:editable="false"/>
    <graphics width="1" fill="#59b82a" cy:sourceArrow="0" cy:targetArrow="0" cy:sourceArrowColor="#000000" cy:targetArrowColor="#000000" cy:edgeLabelFont="SanSerif-0-10" cy:edgeLabel="" cy:edgeLineType="SOLID" cy:curved="STRAIGHT_LINES"/>
  </edge>
  <edge label="CD53 (Physical&amp;nbsp;interactions) GGT1" source="-119" target="-118">
    <att type="string" name="canonicalName" value="CD53 (Physical&amp;nbsp;interactions) GGT1"/>
    <att type="string" name="interaction" value="Physical&amp;nbsp;interactions" cy:editable="false"/>
    <graphics width="1" fill="#59b82a" cy:sourceArrow="0" cy:targetArrow="0" cy:sourceArrowColor="#000000" cy:targetArrowColor="#000000" cy:edgeLabelFont="SanSerif-0-10" cy:edgeLabel="" cy:edgeLineType="SOLID" cy:curved="STRAIGHT_LINES"/>
  </edge>
  <edge label="GGT2 (Predicted) GGT1" source="-117" target="-118">
    <att type="string" name="canonicalName" value="GGT2 (Predicted) GGT1"/>
    <att type="string" name="interaction" value="Predicted" cy:editable="false"/>
    <graphics width="1" fill="#59b82a" cy:sourceArrow="0" cy:targetArrow="0" cy:sourceArrowColor="#000000" cy:targetArrowColor="#000000" cy:edgeLabelFont="SanSerif-0-10" cy:edgeLabel="" cy:edgeLineType="SOLID" cy:curved="STRAIGHT_LINES"/>
  </edge>
  <edge label="ADCY5 (Physical&amp;nbsp;interactions) ADCY2" source="-115" target="-111">
    <att type="string" name="canonicalName" value="ADCY5 (Physical&amp;nbsp;interactions) ADCY2"/>
    <att type="string" name="interaction" value="Physical&amp;nbsp;interactions" cy:editable="false"/>
    <graphics width="1" fill="#59b82a" cy:sourceArrow="0" cy:targetArrow="0" cy:sourceArrowColor="#000000" cy:targetArrowColor="#000000" cy:edgeLabelFont="SanSerif-0-10" cy:edgeLabel="" cy:edgeLineType="SOLID" cy:curved="STRAIGHT_LINES"/>
  </edge>
  <edge label="ADCY5 (Predicted) ADCY2" source="-115" target="-111">
    <att type="string" name="canonicalName" value="ADCY5 (Predicted) ADCY2"/>
    <att type="string" name="interaction" value="Predicted" cy:editable="false"/>
    <graphics width="1" fill="#59b82a" cy:sourceArrow="0" cy:targetArrow="0" cy:sourceArrowColor="#000000" cy:targetArrowColor="#000000" cy:edgeLabelFont="SanSerif-0-10" cy:edgeLabel="" cy:edgeLineType="SOLID" cy:curved="STRAIGHT_LINES"/>
  </edge>
  <edge label="F13A1 (Pathway) F13B" source="-114" target="-152">
    <att type="string" name="canonicalName" value="F13A1 (Pathway) F13B"/>
    <att type="string" name="interaction" value="Pathway" cy:editable="false"/>
    <graphics width="1" fill="#59b82a" cy:sourceArrow="0" cy:targetArrow="0" cy:sourceArrowColor="#000000" cy:targetArrowColor="#000000" cy:edgeLabelFont="SanSerif-0-10" cy:edgeLabel="" cy:edgeLineType="SOLID" cy:curved="STRAIGHT_LINES"/>
  </edge>
  <edge label="F13A1 (Physical&amp;nbsp;interactions) F13B" source="-114" target="-152">
    <att type="string" name="canonicalName" value="F13A1 (Physical&amp;nbsp;interactions) F13B"/>
    <att type="string" name="interaction" value="Physical&amp;nbsp;interactions" cy:editable="false"/>
    <graphics width="1" fill="#59b82a" cy:sourceArrow="0" cy:targetArrow="0" cy:sourceArrowColor="#000000" cy:targetArrowColor="#000000" cy:edgeLabelFont="SanSerif-0-10" cy:edgeLabel="" cy:edgeLineType="SOLID" cy:curved="STRAIGHT_LINES"/>
  </edge>
  <edge label="PGF (Pathway) FLT1" source="-113" target="-215">
    <att type="string" name="canonicalName" value="PGF (Pathway) FLT1"/>
    <att type="string" name="interaction" value="Pathway" cy:editable="false"/>
    <graphics width="1" fill="#59b82a" cy:sourceArrow="0" cy:targetArrow="0" cy:sourceArrowColor="#000000" cy:targetArrowColor="#000000" cy:edgeLabelFont="SanSerif-0-10" cy:edgeLabel="" cy:edgeLineType="SOLID" cy:curved="STRAIGHT_LINES"/>
  </edge>
  <edge label="PGF (Physical&amp;nbsp;interactions) FLT1" source="-113" target="-215">
    <att type="string" name="canonicalName" value="PGF (Physical&amp;nbsp;interactions) FLT1"/>
    <att type="string" name="interaction" value="Physical&amp;nbsp;interactions" cy:editable="false"/>
    <graphics width="1" fill="#59b82a" cy:sourceArrow="0" cy:targetArrow="0" cy:sourceArrowColor="#000000" cy:targetArrowColor="#000000" cy:edgeLabelFont="SanSerif-0-10" cy:edgeLabel="" cy:edgeLineType="SOLID" cy:curved="STRAIGHT_LINES"/>
  </edge>
  <edge label="PGF (Predicted) FLT1" source="-113" target="-215">
    <att type="string" name="canonicalName" value="PGF (Predicted) FLT1"/>
    <att type="string" name="interaction" value="Predicted" cy:editable="false"/>
    <graphics width="1" fill="#59b82a" cy:sourceArrow="0" cy:targetArrow="0" cy:sourceArrowColor="#000000" cy:targetArrowColor="#000000" cy:edgeLabelFont="SanSerif-0-10" cy:edgeLabel="" cy:edgeLineType="SOLID" cy:curved="STRAIGHT_LINES"/>
  </edge>
  <edge label="ADCY1 (Physical&amp;nbsp;interactions) ADCY2" source="-110" target="-111">
    <att type="string" name="canonicalName" value="ADCY1 (Physical&amp;nbsp;interactions) ADCY2"/>
    <att type="string" name="interaction" value="Physical&amp;nbsp;interactions" cy:editable="false"/>
    <graphics width="1" fill="#59b82a" cy:sourceArrow="0" cy:targetArrow="0" cy:sourceArrowColor="#000000" cy:targetArrowColor="#000000" cy:edgeLabelFont="SanSerif-0-10" cy:edgeLabel="" cy:edgeLineType="SOLID" cy:curved="STRAIGHT_LINES"/>
  </edge>
  <edge label="ADCY1 (Predicted) ADCY2" source="-110" target="-111">
    <att type="string" name="canonicalName" value="ADCY1 (Predicted) ADCY2"/>
    <att type="string" name="interaction" value="Predicted" cy:editable="false"/>
    <graphics width="1" fill="#59b82a" cy:sourceArrow="0" cy:targetArrow="0" cy:sourceArrowColor="#000000" cy:targetArrowColor="#000000" cy:edgeLabelFont="SanSerif-0-10" cy:edgeLabel="" cy:edgeLineType="SOLID" cy:curved="STRAIGHT_LINES"/>
  </edge>
</graph>
